# Supplementary material for: Development and Validation of a Six-Gene Prognostic Signature for Bladder Cancer
Source: Front Genet. 2021 Dec 6;12:758612. doi: 10.3389/fgene.2021.758612 (PMC8685517; doi:10.3389/fgene.2021.758612)
Supplement: Supplementary file 1 [file DataSheet2.ZIP]

Archive with 22 entries (20 files):
- raw data/Code/
- raw data/data/
- raw data/data/classification.txt
- raw data/data/down.txt
- raw data/data/female.txt
- raw data/data/gene p less E-6.txt
- raw data/data/GSE32894 expTime.txt
- raw data/data/high grade.txt
- raw data/data/less than 65.txt
- raw data/data/low grade.txt
- raw data/data/male.txt
- raw data/data/more and than 65.txt
- raw data/data/N+.txt
- raw data/data/N0.txt
- raw data/data/no progression.txt
- raw data/data/pre-multiCox.txt
- raw data/data/Progresssion.txt
- raw data/data/T2-T4.txt
- raw data/data/Ta-T1.txt
- raw data/data/up.txt
- raw data/Original data.xlsx
- raw data/Code/code.docx
