# Supplementary material for: Development and Validation of a Six-Gene Prognostic Signature for Bladder Cancer
Source: Front Genet. 2021 Dec 6;12:758612. doi: 10.3389/fgene.2021.758612 (PMC8685517; doi:10.3389/fgene.2021.758612)
Supplement: Supplementary file 1 [file DataSheet2.ZIP › raw data/data/classification.txt]

id	GSM814055	GSM814057	GSM814058	GSM814059	GSM814061	GSM814065	GSM814066	GSM814069	GSM814070	GSM814071	GSM814072	GSM814074	GSM814075	GSM814083	GSM814084	GSM814086	GSM814089	GSM814090	GSM814091	GSM814095	GSM814096	GSM814098	GSM814100	GSM814102	GSM814103	GSM814109	GSM814112	GSM814117	GSM814119	GSM814122	GSM814123	GSM814129	GSM814133	GSM814134	GSM814135	GSM814139	GSM814149	GSM814150	GSM814153	GSM814155	GSM814156	GSM814159	GSM814160	GSM814162	GSM814163	GSM814164	GSM814166	GSM814167	GSM814174
A2M	1.50438	1.100273	-0.557682	-0.488054	-0.626126	-1.309864	0.127731	-1.229046	0.561126	-0.306584	0.574658	0.671701	0.278442	-0.198697	-0.601628	0.014286	-1.001755	1.378792	0.243492	-0.7999	-0.511509	1.053273	-0.773055	0.214066	-1.00348	1.731389	-1.198542	-1.439052	-0.737646	-0.358616	0.004679	-0.231973	0.366558	-1.825164	0.508442	-1.282031	0.40106	-0.214831	-1.422596	-0.922677	0.919216	-0.0127	-0.389991	-0.289308	-1.182693	0.766662	-1.948845	-1.188213	-1.249616
A4GALT	0.524291	1.156971	-0.164249	0.175377	-1.575084	0.554862	-0.217517	0.814045	-0.872372	0.043799	-0.08485	-0.669961	0.177356	-1.027906	1.171059	-0.799376	0.528556	0.101054	-0.494223	-0.839966	-0.353015	-0.527595	0.328807	0.218066	0.021032	0.426972	0.270166	0.745135	-0.094042	-0.705243	0.13333	-0.504109	0.057608	0.152277	0.640018	0.370817	0.500676	-0.348779	0.464425	-1.131624	-1.003579	0.552218	-0.028262	0.025551	-0.790981	0.790519	0.051151	0.801867	0.495137
AAAS	-0.096364	-0.482811	0.31151	-0.191158	0.322939	0.237223	0.419231	-0.335354	-0.242105	-0.058457	-0.311873	0.093086	-0.086546	-0.142012	-0.143554	0.476554	-0.273895	-0.168661	0.056285	0.177911	0.092709	-0.146788	-0.346535	0.173424	-0.111157	-0.216293	-0.169329	-0.058616	-0.142629	-0.115911	-0.110498	0.497423	-0.039294	-0.006501	-0.418585	-0.143838	-0.327298	-0.008384	0.051087	-0.015229	-0.168002	0.35404	0.09975	0.1359	-0.195935	0.197435	0.180509	-0.141881	0.169587
AACS	-0.452159	-0.337201	0.029692	0.762645	0.364323	0.08229	0.535504	0.293942	-0.127178	-0.177318	-0.104394	0.119565	-0.158559	1.022155	0.381229	0.081384	0.1059	-0.121913	-0.247717	-0.069386	0.190331	-0.136901	-0.257003	-0.11416	0.184191	-0.416287	0.127499	0.102531	0.171631	-0.291219	-0.584216	-0.392131	-0.551173	0.041414	-0.275967	0.270976	0.163376	0.173866	-0.087658	0.000054	-0.06012	-0.289603	0.051912	0.14909	-0.374158	-0.1393	0.174657	-0.220713	0.000505
AADAC	0.192011	0.933884	-0.533201	-0.633075	-0.943054	-0.892053	-0.668295	1.174439	0.179421	-0.608027	-0.844063	-0.822187	0.188187	-0.620829	0.020511	-0.476399	0.061675	1.134586	-0.639802	0.812219	2.516955	-0.88269	-0.452912	-0.879789	-0.301904	0.042049	-0.649925	-0.525763	-0.56968	-0.362717	-0.387366	-0.48786	-0.900226	-0.727749	-0.424891	1.110329	2.033829	-0.447774	-0.335405	0.615848	-0.574097	-0.887138	-0.478757	-0.622379	0.935899	-0.461859	-0.448647	-0.828324	0.245313
AADACL2	0.162342	0.008677	-0.369165	-0.108334	-0.034869	0.077695	0.087326	0.136713	0.981148	-0.314034	-0.194978	-0.227536	-0.230851	-0.015316	-0.165695	0.177539	-0.170589	-0.284702	-0.22604	-0.291708	-0.14759	-0.235326	0.119884	-0.37817	-0.229819	-0.195487	-0.279071	-0.284066	0.09728	-0.108312	-0.130855	-0.140693	0.025511	-0.135588	-0.292338	-0.101434	-0.09801	-0.103659	0.005333	0.18862	-0.146267	-0.147925	-0.059329	-0.102284	-0.20792	-0.086027	-0.098878	-0.083194	0.103823
AADACL4	0.107175	0.027311	0.038093	0.09143	-0.004683	0.273356	-0.260866	0.408784	0.07705	0.067787	0.160959	0.014936	0.101324	-0.216911	0.153945	-0.156943	-0.009817	0.376069	0.161655	-0.253556	0.091001	-0.131505	-0.274393	-0.099353	0.043792	-0.011082	-0.005733	-0.16807	0.350715	0.205635	-0.125278	-0.317272	-0.289164	-0.198815	-0.262237	0.064898	-0.064187	-0.317352	-0.121604	0.063289	-0.07103	0.116924	-0.246685	-0.11445	-0.095803	0.090909	-0.373986	0.202157	-0.221448
AADAT	0.191347	-0.29017	0.214429	0.195211	-0.118715	0.146118	0.249457	-0.26708	0.031564	0.482613	-0.167599	0.210534	0.107012	0.022848	0.031759	-0.122338	-0.055034	-0.105837	0.035809	0.143007	0.200803	0.534878	0.041885	0.045871	0.189317	0.120448	0.251532	-0.067941	0.204371	0.120599	-0.003157	0.055793	-0.164958	0.138019	0.437553	-0.361821	-0.104319	-0.059788	0.093166	-0.045326	-0.416745	0.306591	0.144179	0.554735	-0.035267	0.100473	0.203314	0.057286	0.013217
AAK1	0.041458	-0.175679	-0.080917	-0.045295	0.028171	-0.273998	-0.274516	-0.05965	0.241271	-0.127995	0.252114	-0.105312	-0.412789	0.699283	0.054817	0.065098	-0.018588	-0.034448	0.286767	-0.098485	0.116306	-0.172286	-0.001269	-0.303663	0.115215	-0.347795	-0.167321	-0.121478	-0.136233	-0.099832	-0.008541	-0.151155	-0.393256	-0.066231	-0.278039	-0.16419	0.327411	-0.338362	-0.102894	0.227443	0.163182	0.248909	-0.167623	-0.084934	-0.043809	-0.262927	-0.124168	-0.085875	-0.361161
AAMP	-0.345418	-0.000677	0.651727	0.399974	0.495607	0.1994	0.897264	-0.010568	-0.228695	-0.123462	-0.228311	0.360595	-0.113683	-0.196832	0.209445	0.468932	-0.330536	-0.141498	0.432385	-0.030657	0.169587	-0.412643	0.022186	0.052213	0.25286	-0.311014	-0.047572	0.505339	-0.010305	0.333139	-0.206491	0.49726	0.934026	0.115912	0.175332	0.268187	0.031136	-0.06596	0.159308	0.41974	0.441166	-0.153689	0.304717	-0.226347	0.310834	0.111244	0.53772	0.127696	-0.160227
AARS	-0.370356	-0.396678	-0.65958	-0.40261	-0.199323	-0.178686	0.025886	-0.394532	0.53735	-0.323714	-0.479929	-0.46537	-0.193361	-0.036628	-0.015438	-0.061049	-0.150861	-0.827887	-0.558279	-0.588632	-0.82242	-0.612004	-0.428085	-0.522972	-0.408172	0.276044	-0.411706	-0.467352	0.325564	-0.306209	-0.672638	-0.207566	-1.396739	-0.488182	-0.53067	-0.351349	-0.082432	-0.407684	0.065216	-0.623424	0.384543	-0.428085	-1.039265	-0.241692	-0.920792	-0.143284	0.078236	-0.579349	-0.551243
AARS2	0.009304	-0.160411	-0.20214	-0.085048	0.267095	0.241404	0.406229	0.069333	-0.463857	-0.025476	-0.152669	0.06683	0.170776	-0.000821	-0.002661	0.255265	-0.390674	-0.706957	0.115724	0.015582	-0.215319	-0.002187	-0.065256	-0.31604	0.058671	-0.177001	0.087618	0.045178	0.376372	0.090366	0.071413	0.167892	-0.828151	0.043934	-0.273656	-0.164995	-0.27105	-0.266168	-0.373246	0.007082	-0.173977	0.238377	-0.363981	-0.210345	0.223679	0.74931	-0.232126	0.086649	-0.062315
AARSD1	-0.129497	-0.519748	-0.102331	-0.850941	1.614004	0.119677	0.756046	-0.197818	-0.222055	-0.387773	0.143026	0.254856	0.368312	-0.678556	-0.578267	2.310829	-0.551884	-0.350782	1.506941	-0.145931	0.357644	-0.523699	0.058279	-0.060753	-0.015174	0.25726	-0.333372	-0.300981	-0.308551	0.092763	-0.358159	0.466207	-0.203178	0.107795	-0.704756	-0.045506	-0.329438	0.052192	-0.16693	-0.023875	-0.473909	0.023966	-0.215604	-0.276597	0.001488	-0.114108	0.121907	0.109314	0.199959
AASDH	0.492424	0.199982	0.359458	0.026379	0.677016	0.267413	0.072419	0.438168	-0.250447	0.473529	0.104752	0.086737	0.179403	-0.524009	0.6452	0.239826	0.293443	0.062547	0.562159	0.614608	-0.028021	0.29041	0.345787	0.75448	0.421829	-0.119795	0.185491	0.320236	0.179403	0.004494	0.743635	0.320955	-0.470066	0.161607	-0.53554	0.445503	-0.253209	0.550322	-0.038986	0.036968	-0.000363	-0.000644	0.417293	0.390872	0.6417	0.208877	-0.212324	0.117781	0.499493
AASDHPPT	0.962956	0.198167	0.400317	1.136486	-1.686531	0.782684	-1.28473	0.01614	-0.457981	0.983023	0.284424	-0.033881	-0.39137	-0.792489	0.901384	-1.323229	0.437458	-0.113651	-0.796354	1.175864	0.124886	0.73044	0.461856	0.100196	0.73158	-0.565411	0.424315	0.505413	-0.276533	-0.466331	0.334038	0.064518	0.009774	0.40979	0.384398	0.238991	-0.004117	0.382811	1.296798	0.651729	0.115113	-0.085785	0.646787	0.976173	-0.083646	1.123526	-0.627501	0.445799	0.453664
AASS	-0.329659	-0.430839	0.385449	1.08222	0.130374	-0.907305	0.426434	-0.770486	-0.499012	0.026599	-0.637757	0.560076	-0.152885	-0.004988	-0.266921	1.148404	0.365075	-0.225939	0.213823	0.080099	-0.057929	0.23609	0.189143	0.186981	0.490872	-0.195631	0.401163	0.153013	-0.259077	0.601066	-0.163392	0.074038	1.058069	0.654466	0.142084	1.082896	-0.144677	0.805276	0.459491	-0.478968	0.107789	0.524797	0.625654	0.590911	-0.398	-0.170641	0.326577	0.076549	0.435712
AATF	-0.458319	-0.316301	0.024307	-0.360981	1.476321	0.360626	0.689763	0.268459	-0.214918	-0.00752	-0.406818	-0.175708	-0.191201	0.346164	-0.354389	1.101236	-0.130086	-0.331523	0.62219	-0.325108	0.386508	-0.479463	-0.328687	-0.083897	-0.322253	0.031677	0.089602	-0.09663	-0.355969	-0.070342	-0.645567	0.367373	-0.015065	-0.104309	-0.451891	-0.399348	1.267449	-0.285891	-0.076536	-0.60927	-0.028634	2.100517	-0.09663	-0.595753	0.022259	0.277074	0.050903	-0.079804	-0.20672
ABAT	0.594468	-0.062523	0.566002	1.47563	-0.567581	0.344084	0.551628	0.079108	-0.466772	0.467903	0.378325	0.775881	-0.079337	-1.191147	0.810505	0.643312	0.378606	-0.183696	0.294275	0.68322	0.833757	0.571379	-0.129922	0.650177	-0.122785	-0.978512	0.680037	0.146844	0.670418	0.555119	-0.367739	0.852026	0.220693	-0.191091	0.731929	0.336156	0.158275	0.2187	0.476288	0.187933	0.173187	0.886503	0.813089	1.126744	-0.433708	1.079579	0.866822	0.012462	-0.23169
ABCA1	0.429953	0.52283	-0.268088	-0.341663	0.007022	-0.294893	-0.157709	0.787305	0.263118	-0.204547	0.3257	-0.191796	-0.822793	1.77535	-0.111599	0.040018	-0.53182	0.695344	-0.40286	0.352253	-0.387275	0.340921	0.665884	0.38293	-0.066018	0.720718	-0.044639	-0.238077	0.011494	-1.210227	-0.085957	-0.942184	-0.421981	-0.05188	-0.440422	0.376436	-0.746201	0.812242	0.319386	0.061365	0.294376	-0.694061	0.14408	0.251937	0.578487	0.863883	-0.980228	0.173025	1.643464
ABCA10	0.659003	-0.191056	-0.125796	2.008854	-0.906813	0.74128	0.63065	0.066667	-0.334638	0.98396	0.717513	0.442056	0.438017	-0.284873	0.414832	-0.117243	2.857329	-0.220784	1.827709	0.631232	0.437072	0.519551	0.124638	1.334251	1.002964	-0.360686	0.571537	0.924771	0.393087	0.934258	0.242633	0.472817	0.565679	0.876998	1.677884	-0.165278	-0.209198	0.153388	2.793994	-0.487855	-0.213926	0.447746	0.187729	0.496979	0.280945	0.651681	1.56629	-0.144474	0.452479
ABCA13	-0.744313	-0.771232	0.108674	-0.432862	-0.781284	-0.537573	-0.305397	-0.6988	-0.187376	-0.202008	-0.012176	-0.69098	-0.476787	-0.665046	-0.393215	0.231566	-0.424781	2.324392	0.553189	-0.423553	-0.609291	-0.344238	-0.024135	-0.959553	-0.466474	-0.643691	1.105553	-0.111349	-0.536992	-0.137515	0.139317	-0.614878	0.093727	-0.220159	0.139586	-0.931269	0.275311	-0.821959	-0.283128	1.116389	1.049476	-0.751683	-0.164142	-0.469774	0.101433	-0.495615	-0.462972	1.01444	-0.576738
ABCA2	0.242398	-0.290692	0.081416	-0.486447	-1.015129	0.549279	0.254479	0.829847	-0.357794	-0.066772	-0.277072	-0.038238	1.027707	-0.262056	-0.022807	-0.981078	-0.201441	0.212282	-0.581394	0.840081	-0.11043	-0.171214	-0.227848	-0.3635	0.545354	0.199696	0.325273	0.042211	0.213239	-0.154412	0.365806	-0.004384	0.78594	-0.375224	-0.127398	-0.448713	-0.344024	-0.037577	-0.064176	-0.207591	-0.133469	0.902595	-0.192273	-0.189064	0.398337	-0.134596	-0.40029	0.284918	0.226637
ABCA3	-0.162214	-0.190629	-0.544529	-0.524075	-0.198752	-0.647034	-0.326192	-0.811331	0.16423	-0.31054	-0.086065	-0.144345	-0.526373	3.134327	-0.667666	-0.76251	-0.502058	1.034278	-0.855848	-0.440467	-0.51532	-0.465621	-0.676258	-0.342864	-0.571956	0.245593	-0.254825	-0.509749	-0.788983	-0.307742	-0.342081	-0.616461	-0.613977	-0.728916	-0.282687	-0.56683	-0.264054	-0.697848	-0.124983	-0.601958	-0.242228	-0.239081	-0.364392	-0.539263	0.316366	0.02987	-0.563005	-0.659322	-0.703732
ABCA4	-0.307836	-0.376755	0.106357	-0.302191	-0.072954	-0.379685	-0.115823	0.248935	-0.007643	-0.240716	-0.089766	0.210791	-0.366477	-0.000162	-0.32545	-0.072687	-0.196467	2.889715	-0.007222	-0.457652	-0.078448	-0.316507	-0.238311	-0.286637	-0.319404	-0.201025	-0.463551	-0.297773	0.269137	-0.406981	-0.41946	-0.319626	-0.246531	-0.529258	0.078298	-0.561737	0.154962	-0.584505	-0.227482	-0.402604	-0.06575	0.123167	-0.409279	-0.518927	0.320448	-0.469807	-0.33551	-0.653068	-0.476794
ABCA5	0.136668	-0.09658	0.131335	-0.434887	-0.084858	0.116463	-0.092726	-0.363623	-0.190269	0.09686	0.682691	0.187026	-0.28706	-0.321877	-0.137874	0.415989	-0.195957	0.144552	0.888577	-0.108656	0.734377	0.399782	0.765698	-0.06592	0.146516	0.319787	0.210457	-0.13155	-0.61438	0.079212	1.456787	-0.110135	0.233501	-0.461326	-0.233717	0.173058	0.047408	0.298465	0.137155	-0.144094	-0.121353	0.030733	0.046371	0.470875	0.170455	-0.124661	0.096169	-0.073728	0.154022
ABCA6	-0.077889	0.173779	-1.074793	-0.237763	2.07337	-0.954046	1.691328	1.058055	-0.354414	1.197083	-0.403258	-0.601948	-0.021112	-0.560502	-0.734561	0.044415	-0.619116	-0.6123	-0.422553	0.981185	-0.759188	-0.211188	1.806208	1.013134	1.604241	-0.229628	-0.928818	0.331548	-0.088166	-0.301443	-0.687471	-0.974941	-0.493724	-0.692242	1.895389	1.11725	-0.419723	1.451833	1.625707	-0.963513	-0.197597	1.178156	-0.687941	-0.967995	1.836184	-0.861879	-0.147137	2.432293	2.282655
ABCA7	-0.533365	-0.758598	0.042703	-0.379862	0.645199	0.005156	1.974797	-0.491373	-0.138155	-0.147111	0.255871	-0.340087	0.280306	1.014166	0.027278	1.121058	0.066766	0.449657	0.677596	-0.86509	-0.594245	-0.725691	-0.305495	0.558059	-0.334882	1.326151	-0.846884	-0.236813	0.714603	0.750507	-0.535114	-0.38742	1.177277	0.219276	-0.214472	-0.659032	0.080944	0.598026	-0.58342	0.082283	-0.18262	-0.077155	-0.523343	-0.014748	1.076731	-0.918646	0.207772	-0.546677	-0.263068
ABCA8	0.383928	-0.077315	-0.139104	-0.206916	-0.390983	-0.313933	0.105047	-0.135876	-0.066263	0.69005	-0.230858	-0.112137	-0.264181	-0.425789	-0.151573	-0.092035	-0.31345	0.104126	0.195039	-0.078278	-0.232307	0.918013	-0.250701	-0.226348	-0.118549	-0.14556	-0.46132	-0.214257	-0.272981	-0.19517	0.19357	0.041698	-0.056347	-0.18915	0.586931	-0.209335	-0.07204	-0.357444	0.558673	-0.070428	0.155995	-0.098572	0.005808	0.006384	0.203241	-0.090751	0.032154	-0.201721	-0.326899
ABCA9	0.323364	0.187372	-0.206703	1.682762	-0.586081	0.154683	0.782114	0.238836	-0.234958	0.339473	-0.149369	-0.241725	0.56935	-0.041505	0.132741	-0.300045	2.871603	0.070129	-0.294428	0.290937	0.154789	-0.076415	0.038747	0.386337	0.2528	0.47946	-0.143597	0.860246	-0.606684	0.235289	-0.019609	0.157848	-0.090985	0.625823	0.910476	0.072149	-0.305831	0.09621	2.26327	-0.486631	-0.093932	-0.231291	0.101168	-0.17661	6.33E-01	0.162024	1.045303	0.090705	-0.119565
ABCB10	0.269158	-0.251043	0.62163	-0.057109	-1.475292	0.017549	-0.352432	-0.631043	-0.352183	-0.687816	0.362388	-0.329786	0.164419	-0.111899	0.082635	-0.634729	0.117073	0.526941	-0.011141	0.247721	0.435568	0.111102	0.789621	0.165989	-0.186299	0.049071	0.304489	0.584777	-0.019039	-0.00158	-0.002433	0.224094	-0.228682	0.298875	-0.007846	-0.070714	0.354562	-0.150194	0.261035	-0.245717	-0.3053	-0.506726	0.020019	-0.072188	-0.182097	0.261035	0.548948	-0.205883	-0.321201
ABCB4	0.29184	-0.076772	-0.2846	-0.129881	-0.054694	-0.204593	-0.063997	-0.242832	0.065498	0.056235	-0.291619	-0.104323	-0.010385	-0.182101	-0.01766	-0.058316	-0.07165	0.112181	-0.438022	-0.22805	-0.183177	0.2489	-0.054758	0.240546	-0.143543	0.231812	-0.307219	0.012931	-0.388967	0.194083	-0.13683	-0.328824	0.503092	-0.275041	0.13223	-0.357358	0.235267	-0.010449	-0.12578	-0.134112	0.059929	-0.167636	-0.044181	0.089267	0.095365	-0.160388	-0.116605	-0.35345	-0.144193
ABCB7	-0.181782	-0.01218	0.202535	0.124411	-0.199273	0.003835	0.140466	0.074402	0.341223	0.011838	-0.116859	-0.043597	-0.351815	-0.134906	0.251973	-0.015261	-0.114017	-0.630352	0.359112	0.105293	-0.102133	-0.153707	0.196566	-0.163687	0.423881	0.268397	-0.490093	0.052481	0.268735	-0.038508	0.176244	-0.16614	0.712283	0.04947	0.097428	0.081084	-0.236895	0.232137	0.300433	0.302535	-0.220039	-0.095732	0.145446	0.221337	0.207223	0.480431	-0.31044	-0.212895	-0.01542
ABCC1	-0.09302	-0.263532	0.097639	0.134528	-0.856278	-0.653299	0.235953	0.318139	-0.2977	-0.48292	-0.25819	-0.026568	0.271921	-0.589423	-0.121377	-1.01041	0.38852	-0.478161	-0.913776	-0.230773	-0.195877	-0.263635	-0.283545	0.768938	0.056781	-0.002967	0.116379	-0.757629	0.273719	0.156215	-0.12524	0.095333	0.245837	0.403618	-0.112758	0.671968	0.148319	0.375909	0.520977	0.147965	-0.008815	0.854378	-0.228895	0.426312	-0.176105	0.104855	0.131105	-0.204993	0.410815
ABCC10	0.118734	-0.023772	-0.332336	-0.497873	0.455619	0.020147	0.57564	-0.038069	-0.389183	0.410755	0.050984	0.299331	0.394347	-0.378031	-0.359425	0.118291	-0.14124	-0.52833	0.094235	0.002558	0.014061	-0.11632	0.399017	-0.089558	0.27496	0.151161	0.385892	-0.128432	-0.274005	0.136824	0.079288	0.231731	0.228347	0.408314	-0.259674	-0.102996	0.102382	-0.037874	-0.092048	0.118515	-0.451318	0.081847	0.085636	0.024581	-0.036058	0.147786	-0.189619	0.073996	0.187604
ABCC11	0.281471	0.161224	0.12293	-0.060414	0.275017	-0.267934	0.054619	-0.28874	-0.016296	0.304662	-0.113182	-0.053654	0.231724	-0.104096	-0.138054	-0.051244	0.148987	-0.025177	-0.119677	0.244601	0.25411	-0.047017	-0.088863	0.580144	0.332822	-0.282252	0.045513	0.291906	-0.040497	-0.049211	0.200487	-0.147945	0.03913	-0.093183	-0.054252	-0.150833	-0.115983	0.190101	0.146205	0.236439	0.176964	0.155636	0.049953	0.620185	0.037245	0.077185	-0.083733	-0.083548	-0.005087
ABCC12	0.223919	0.256576	0.025414	-0.043886	0.215211	0.020777	-0.3703	-0.284115	-0.001679	0.263021	-0.11799	0.211107	0.127249	0.594339	-0.176898	-0.425907	0.047069	0.0808	0.208309	-0.106627	0.171828	0.050665	-0.087704	0.046612	-0.126331	0.077238	-0.066653	0.050124	0.401234	-0.088832	-0.166891	0.128727	-0.434584	0.044153	-0.086066	-0.168469	0.128299	-0.298108	0.173873	0.112059	0.128772	0.096153	0.0374	-0.079365	0.059409	0.217928	0.227684	-0.024101	-0.209505
ABCC2	-0.095625	-0.088087	-0.054884	0.125725	-0.035932	0.025375	0.022557	0.344894	0.034858	-0.001903	-0.205127	0.147578	-0.215541	-0.132915	-0.26437	-0.154411	-0.040833	-0.021327	0.11952	-0.06501	-0.155918	0.061674	-0.146006	0.026898	-0.230882	0.066272	-0.063002	-0.012965	-0.027366	-0.080212	-0.044222	-0.057941	-0.2611	0.045787	-0.069881	-0.053359	0.017374	0.12566	-0.160518	-0.069385	-0.169811	-0.028137	0.02734	-0.031683	-0.259532	-0.10117	-0.022502	0.036142	0.017227
ABCC3	-0.544185	-0.516274	0.257844	0.565639	1.842619	0.715121	2.465379	0.847657	-0.030814	-0.230435	0.715652	-0.413541	-1.097072	-0.008297	0.567254	2.669687	0.218419	1.654503	1.335324	1.354699	0.956274	0.918318	1.493253	2.092483	1.592454	0.362683	1.954896	-0.576752	0.754368	0.479702	0.301941	1.433741	0.848983	1.300553	0.656856	1.151624	0.282004	2.089703	-0.073184	1.039188	1.214259	1.50288	0.750808	1.65652	0.900544	-1.212704	-1.037326	1.528823	1.840152
ABCC4	0.638277	0.910784	0.195729	0.54375	-0.669243	0.225603	1.612243	1.575333	0.45908	1.568193	0.583024	0.552362	-0.39595	-1.275839	1.301367	-1.023579	0.095572	-0.461718	0.182769	0.735538	1.772349	1.925769	1.173714	0.724075	0.859214	0.411035	2.126588	1.71076	-0.53057	0.995272	0.448768	0.739968	1.483683	1.435685	0.773956	-0.038758	1.102342	1.98011	1.653101	0.762196	-0.066692	-1.150008	1.898706	2.261418	-1.008346	1.509713	-0.029191	0.197611	1.494745
ABCC5	-0.147666	-0.11293	1.309131	0.107764	-0.436131	1.282945	0.173884	-0.413112	-0.006812	-0.213794	-0.275267	0.219159	0.127928	-0.673482	0.400809	-0.475678	0.628376	-0.417905	-0.457324	0.968545	1.18389	0.162324	0.245256	0.837666	0.508492	-0.510156	0.381746	0.537473	-0.510795	-0.041415	0.131821	-0.248505	-0.261566	1.228417	0.488852	1.675402	0.108283	0.844556	0.342409	0.14148	-0.044622	-0.375626	0.309262	-0.131628	-0.079674	0.103837	0.041024	0.563485	0.774574
ABCC6	-0.175682	-0.068139	-0.084314	-0.346386	0.861281	-0.227024	0.45954	0.061369	-0.190299	-0.043795	0.477652	0.259137	-0.020212	-0.170474	-0.034374	0.83773	-0.133375	-0.008679	0.184708	-0.16992	-0.181401	-0.058215	-0.137709	-0.15155	0.29664	-0.179482	0.03244	-0.017778	-0.150052	-0.018274	0.04672	-0.09147	-0.032801	0.295446	-0.101605	-0.054196	-0.042306	-0.036479	-0.170772	-0.097156	-0.106663	0.022384	-0.077646	0.012888	0.118796	0.063538	-0.075761	-0.159014	-0.168585
ABCC8	-0.055262	-0.096564	-0.211019	-0.231147	-0.161039	-0.06707	0.116337	-0.089196	-0.054965	-0.293218	-0.315866	-0.031331	-0.089542	-0.224923	-0.0039	-0.127233	-0.048069	-0.34799	-0.115233	-0.097996	-0.210662	-0.133124	-0.210278	-0.335523	-0.21246	0.025031	-0.15398	0.032343	-0.295723	-0.088499	0.528323	-0.299496	-0.153895	-0.173326	-0.204123	-0.136402	-0.250141	-0.060145	-0.165132	-0.12899	0.010797	-0.40341	-0.025384	-0.094649	-0.131719	-0.399793	-0.248802	-0.107672	-0.135028
ABCC9	-0.171851	-0.002476	-0.17551	-0.341587	-0.119394	0.234945	-0.012615	-0.186332	0.030904	-0.184281	-0.260784	-0.181554	-0.250932	-0.311629	-0.153753	-0.111482	0.117502	0.046415	-0.321635	-0.007397	-0.136857	-0.050804	0.029737	-0.048565	0.016264	0.256715	-0.339182	0.091881	0.092545	-0.221036	1.037608	0.036355	-0.270595	-0.414292	-0.210184	-0.014408	-0.222079	-0.412838	0.336582	-0.178211	-0.03301	-0.264803	0.027381	-0.492363	0.00998	0.076798	0.102545	0.190874	-0.340201
ABCD1	-0.274459	-0.699751	-0.560605	-0.504731	0.073058	-0.453118	0.4104	0.212557	0.32873	-0.237784	-0.169865	-0.169364	0.040492	-0.177847	-0.127901	-0.911961	-0.485862	0.118179	-0.501812	-0.615769	-0.150783	-0.145348	0.234155	-0.121862	-0.142452	0.199639	-0.427207	-1.060333	0.234957	-0.206035	-0.520967	0.980089	0.676966	-0.050659	-0.151513	-0.464645	-0.414123	-0.518457	-0.442792	-0.455663	-0.237649	-0.302083	-0.391579	-0.291602	0.369421	-0.46209	-0.436888	0.114882	0.053373
ABCD3	-0.136599	-0.438424	0.09854	-0.316943	-1.03431	-0.056312	-1.093726	0.161367	0.472812	0.300727	0.250516	-0.646831	-0.882926	1.032429	0.615619	-0.748649	-0.288842	1.01896	-0.513936	0.597252	0.527443	0.56723	0.310275	-0.290176	-0.483232	-1.072084	0.581993	0.246762	0.347984	-0.433848	-0.347614	0.224826	-0.5899	0.007414	0.337005	-0.227631	0.080539	-0.170948	0.33831	-0.38518	1.472458	0.337614	-0.700907	-0.018109	1.16059	0.021253	0.274259	0.281761	0.030296
ABCD4	-0.108798	-0.075682	0.047203	-0.146653	0.245529	0.056142	0.418625	0.335736	-0.107942	-0.224414	-0.135378	0.253902	-0.051693	-0.021511	0.033221	-0.261355	0.059097	-0.231685	-0.102991	-0.172528	0.258927	-0.133256	0.031107	0.34003	0.08171	0.075832	-0.144938	0.116965	-0.097373	0.002901	-0.003752	0.113751	0.722991	0.285288	-0.162636	-0.109893	-0.014228	0.295395	-0.044788	0.047057	0.057513	0.127815	0.279087	0.089463	-0.133327	0.080224	0.115014	-0.023384	0.460765
ABCE1	0.813493	0.230643	-0.150948	-0.260021	-1.753833	0.368735	-1.009416	0.029972	0.061034	0.309533	0.269894	0.051645	-0.193153	0.364463	0.171349	-2.053711	0.671107	-0.673958	-0.838552	0.652744	-0.006087	0.561293	0.555272	0.064457	-0.376785	-0.367523	0.106925	0.208924	-0.117351	-0.100503	-0.125333	0.603905	0.656382	-0.185795	-0.298498	0.073153	-0.028429	-0.064695	0.603437	0.650845	0.177079	0.050057	-0.131122	0.284043	1.088398	-0.052983	0.237781	0.247652	-0.051859
ABCF1	0.065957	-0.322704	-0.311615	-0.585861	0.419147	-0.187438	-0.115619	0.226617	0.27266	0.142397	-0.077261	-0.007295	0.201177	-0.139769	-0.501562	0.723116	-0.217735	-0.059605	0.251038	-0.366695	-0.514868	-0.536086	-0.190321	-0.658994	-0.391796	0.114854	-0.130498	-0.358479	0.896177	-0.129713	-0.180728	0.059497	0.196434	-0.365964	-0.309401	-0.167144	0.021167	-0.465164	0.032392	-0.374578	-0.106988	-0.081491	-0.173935	-4.25E-01	0.334997	0.215171	-0.154522	-0.256791	-0.35488
ABCF2	0.354125	-0.054927	-0.019501	0.19493	-0.564454	-0.322166	-0.244688	-0.179249	0.242823	-0.08371	-0.228473	-0.043333	-0.296783	-0.186053	0.033412	1.231548	-0.168164	0.066346	0.035527	-0.184555	-0.178219	0.130878	-0.350249	0.204688	-0.116932	0.108775	-0.255272	-0.174755	-0.478214	0.042954	-0.062713	0.169345	-0.293108	-0.163377	-0.338625	-0.159625	-0.253424	-0.099019	-0.174022	0.007715	0.024452	0.101462	-0.055106	-0.121235	-0.096194	0.259183	-0.326194	-0.271035	-0.246814
ABCG1	0.384408	0.789603	1.005346	0.614062	0.012274	0.774712	-0.031726	0.928359	1.465121	1.38606	0.899162	-0.866274	1.051716	1.085383	1.011975	-0.924831	0.253415	-1.269314	-0.217306	1.42956	0.837375	0.909265	1.072838	0.761628	0.820035	0.04481	1.137199	1.585164	-0.212889	0.388608	0.884553	-0.08855	0.653811	0.637481	1.07937	1.093799	-0.498254	0.765514	1.569597	-0.045256	0.493522	-0.027844	0.989924	0.629706	0.493522	0.997353	0.103852	0.669778	1.41498
ABCG2	0.127868	0.31386	-0.131788	-0.203647	-0.31988	-0.380177	0.085315	-0.225127	-0.076485	-0.208969	0.121088	0.025519	-0.375449	-0.305441	0.201464	-0.093254	-0.210305	-0.054405	-0.415052	-0.233478	0.288366	0.656683	0.585315	-0.228634	0.089123	-0.010481	0.263842	-0.324785	-0.168253	0.054603	0.369482	-0.101557	-0.284024	-0.257836	0.008366	0.075906	-0.193582	-0.022882	-0.381697	-0.084868	-0.125304	-0.062872	0.145213	0.240665	0.15374	0.485719	-0.287453	-0.083734	-0.183005
ABCG4	0.149199	-0.126002	-0.330269	-0.167231	0.276009	0.330871	-0.274003	-0.432332	-0.211696	0.136692	-0.322409	-0.465047	0.141515	-0.201002	0.112221	-0.420847	0.022622	-0.234945	-0.275041	-0.21086	-0.123779	0.08581	-0.144623	-0.275558	-0.106245	0.107042	-0.143759	0.0145	-0.13532	-0.114858	-0.04922	-0.039796	0.246695	-0.017858	-0.197327	-0.237721	0.082543	-0.1566	0.338908	-0.13909	0.127701	-0.000397	-0.022031	-0.377444	0.065429	-0.224076	-0.475283	-0.23158	-0.223361
ABCG5	-0.118399	0.339802	0.103087	0.087832	0.039057	-0.456114	-0.01457	-0.088853	-0.006129	0.094817	-0.048182	-0.0192	0.045957	0.752292	-0.13466	-0.034888	-0.070965	0.127263	0.530117	-0.116576	-0.03826	0.018582	0.016007	-0.059718	0.169576	0.101512	-0.174084	-0.109958	0.495408	0.046822	-0.027886	-0.018822	-0.402235	-0.064593	0.199103	-0.161038	-0.114424	-0.074913	0.226967	0.16297	0.235545	0.14837	-0.320076	-0.017515	-0.186566	-0.337276	-0.177173	-0.096699	-0.082022
ABHD1	-0.102329	-0.078999	-0.052171	-0.324011	-0.286252	-0.29485	-0.314872	-0.087002	0.169071	-0.213536	-0.199818	-0.285177	0.079532	-0.273948	-0.173324	-0.176825	0.048603	0.115576	-0.094299	-0.205886	-0.258121	0.054771	-0.382173	-0.109113	-0.04529	0.145489	-0.155767	-0.005754	-0.041717	0.000385	-0.104844	-0.188298	-0.307445	0.371306	-0.144908	-0.358581	-0.290437	-0.248229	0.079443	0.226897	-0.083364	-0.210084	0.060157	-0.212393	0.085984	0.225277	-0.11804	-0.215202	-0.24001
ABHD10	0.081329	0.161584	-0.107161	-0.046442	0.918544	-0.026622	-0.610154	-0.184741	-0.443901	0.095951	-0.078689	0.288797	0.614897	-0.754885	-0.01848	0.74544	0.368718	0.124986	0.807991	-0.421259	-0.324365	0.041051	0.327474	-0.802537	-0.118247	-0.057456	-0.108275	0.491438	0.186928	-0.155379	-0.162257	0.267634	-0.196743	0.013607	-0.614564	-0.238403	0.057471	-0.378383	0.089218	0.306044	0.12725	-0.193184	-0.072845	-0.303314	-0.019839	-0.216448	-0.520699	-0.029099	-0.161507
ABHD11	-0.3111	0.209623	0.098661	0.693588	-1.163232	0.657312	-0.724379	-0.908163	0.436755	0.143228	0.164395	0.560106	-0.124197	-1.369606	0.971141	-1.052332	0.460375	0.838589	-1.381813	-0.619831	0.469227	0.52753	-0.015825	-0.467016	-0.277764	-0.891433	0.02032	0.744724	-0.703021	-0.118013	0.476071	-0.452333	0.393193	0.172173	-0.058858	0.873498	0.43241	0.623325	0.028999	-0.087024	0.350344	0.502091	0.519702	0.548282	-0.090465	0.0229	0.391169	0.206924	0.329405
ABHD12	0.332716	0.998267	-0.174232	0.192336	0.529944	0.010384	0.40446	1.130766	1.062533	-0.006899	0.624092	-0.266181	0.141623	0.752463	-0.106132	-0.049112	0.065375	0.922838	0.476288	0.375148	0.58289	-0.070743	0.52266	-0.49474	-0.187437	-1.859669	0.869254	0.669562	-0.212832	-0.810376	-1.273624	0.697499	-0.288239	-0.067599	-0.071066	0.027042	0.29709	-0.800344	0.475291	-1.132625	1.478793	0.678734	-0.541529	-0.365294	0.048673	0.218405	-0.575265	0.730612	0.220638
ABHD14A	0.198941	0.392635	0.283523	0.85667	-0.068035	0.664387	0.831111	-0.09619	-0.433925	0.164679	-0.530442	0.35098	0.587407	0.326799	0.196682	-0.0439	0.435107	0.087853	-0.068475	0.41886	-0.131392	0.047636	-0.077792	-0.104698	0.197132	-0.083103	0.494164	0.700835	-0.530205	-0.452738	-0.892573	-0.050404	-0.198633	0.392277	-0.444808	0.04092	0.034211	0.272133	1.123082	0.026888	-0.469692	1.600774	-0.216373	-0.42771	-0.17266	-0.805124	-0.527525	0.10825	0.10317
ABHD2	-0.275566	-0.046953	0.560829	0.118072	2.43069	1.139731	0.200904	0.139093	0.239486	0.260114	0.266922	-0.060408	-0.255907	-0.033304	-0.350004	1.142791	-0.491259	-0.209587	0.415425	-0.091955	-0.124485	-0.505953	-0.061739	0.159558	0.184557	-0.555599	-0.144543	0.313558	0.204072	0.261998	-0.370729	-0.308811	0.20429	-0.157036	-0.166313	0.222189	-0.363653	0.062465	0.68868	-0.261341	0.348124	0.040484	0.57743	-0.579991	-0.417052	-0.339942	-0.293128	0.040851	-0.01974
ABHD3	0.294388	0.267942	-0.591466	0.823868	-0.10438	-0.322792	-0.010862	0.225402	0.263884	-0.012479	0.204594	-0.453821	-0.45103	0.402752	-0.12024	-1.025378	-0.213995	1.028186	-1.445424	0.496485	0.167517	0.023073	-0.040136	-0.316303	-0.114777	0.164848	0.214128	0.248461	0.15732	-0.793592	-0.502843	0.014545	-0.156159	-0.680972	0.456512	-0.168748	-0.180555	-0.147075	-0.866399	-0.241129	0.374085	0.828798	-0.375052	-0.493413	0.313864	-0.445131	-0.498412	0.824189	-0.10046
ABHD4	0.079053	-0.355477	-0.284848	-0.022336	0.472917	-0.172197	-0.211714	0.468797	-0.167418	-0.512822	-0.546143	-0.597964	-0.460861	0.035348	-0.338024	0.23299	-0.252349	0.780107	-0.675768	-0.400693	-0.149661	-0.300523	-0.318924	-0.515934	-0.101107	-0.406591	-0.332153	-0.384841	0.441167	-0.271417	-0.207968	0.002973	-0.535155	-0.244117	-0.51412	-0.738882	-0.244249	-0.357975	-0.154411	-0.169405	-0.326195	0.052756	0.042872	-0.329086	0.072349	-0.081832	0.177737	-0.203306	-0.457005
ABHD5	0.855732	0.625921	1.06187	0.939392	-0.658657	0.680862	-0.877593	0.438133	0.747426	0.692476	-0.737932	-0.333107	0.27287	0.600579	-0.086132	-0.718617	0.431933	0.522417	0.190313	1.118759	0.399105	-0.392094	-0.002393	-0.097608	0.155453	-1.194385	-0.041558	0.501105	0.111538	-0.729363	-1.236464	-0.110852	0.321567	-0.343814	0.31361	0.289033	0.166326	-0.382751	0.617143	-0.328609	0.260988	0.256083	-0.021667	-0.414998	-0.23887	-0.176553	1.319293	0.306031	0.061554
ABHD6	0.138575	-0.011713	-0.142514	-0.09808	0.148597	-0.333513	-0.099673	0.211913	0.023652	0.412458	0.158923	-0.152718	-0.003325	0.158708	0.022006	0.454694	-0.103084	-0.081857	0.311873	-0.15058	-0.097247	-0.1592	-0.327	-0.219249	-0.095766	-0.151034	-0.01387	0.218993	-0.289204	-0.158429	-0.125263	-0.312137	0.15073	-0.086004	-0.298392	-0.210166	0.23023	0.048875	0.186752	0.271888	0.058367	-0.464802	-0.166798	-0.146751	-0.108248	-0.233006	-0.220944	-0.273129	-0.127604
ABHD8	0.00547	0.22331	0.362679	-0.047259	-1.33253	-1.044507	-1.12619	0.10721	-0.132686	-0.658168	-0.259953	-0.394828	-0.163422	-0.67419	-0.620569	-0.596409	-0.437053	0.991389	-0.562298	-1.192321	-0.729709	-0.381519	-0.980063	-0.173587	-0.228941	-0.038637	-0.531987	-0.451454	0.009152	-0.883527	-0.453328	-1.664871	-1.212209	-0.712743	-0.431279	-0.505178	-0.994843	-0.224821	-0.069772	-0.891894	-0.208576	-0.461028	-0.853486	-0.59205	-0.449168	0.080261	-1.100332	-0.71355	-0.932557
ABI2	0.182558	0.099141	0.045997	0.061798	0.377614	-0.148562	-0.365669	0.516922	-0.094995	-0.143825	-0.250915	-0.292013	-0.11191	-0.331601	-0.136865	-0.015527	0.047547	-0.076664	0.173508	0.029563	-0.163515	0.004134	-0.05758	-0.029584	0.092036	-0.296401	-0.075758	-0.189082	-0.122242	-0.07169	0.071181	-0.020748	0.082847	-0.114009	-0.039227	0.26153	0.054865	0.262345	-0.15049	-0.051958	-0.181368	-0.283696	0.149422	0.231032	0.1124	-0.200105	0.468692	0.069249	-0.042556
ABI3	0.096849	0.60849	-0.346262	0.093995	-0.720106	-0.419042	-0.114704	-0.38607	0.5177	-0.278757	-0.035389	-0.045682	0.840356	0.80315	-0.315008	0.103662	-0.096317	0.226882	-0.572945	-0.309856	-0.345876	-0.201744	-0.476278	-0.149113	-0.812975	1.093946	-0.592626	-0.284728	-0.218943	0.001481	-0.219865	-0.452759	0.106728	-1.095673	0.130555	-0.604685	-0.275406	-0.301525	-0.48268	-0.410952	0.6004	-0.287415	-0.512598	-0.564372	-0.443406	0.118885	-0.768112	-0.489931	-0.72914
ABI3BP	1.753529	1.603395	-0.961968	-0.267274	-0.457435	-1.120999	-0.674128	-1.081172	0.500621	-0.229988	-0.458956	-0.239023	0.693866	0.031361	-0.415287	0.506859	-0.642992	0.830184	0.322885	-0.840349	-0.407421	1.936223	-0.471051	-0.430059	-0.676441	2.212576	-0.846444	-0.685929	-0.538069	-0.616935	0.918749	0.455481	-0.95763	-1.22768	0.397277	-0.705181	0.673156	-0.774556	-0.550225	-0.203956	0.682032	-0.29321	-0.34916	-0.988329	-0.694237	0.30454	-0.922185	-0.297325	-1.29707
ABL1	-0.545644	-0.373448	-0.758994	0.078544	0.863685	-0.099579	-0.280547	-0.37007	-0.087118	-0.744798	0.449615	0.438391	0.279389	-0.329344	-1.091609	0.578289	-0.544533	0.428118	0.514514	0.065952	-0.478474	-0.12399	-0.572355	-0.493793	0.032244	0.615445	-0.768149	-0.744973	-0.325019	-0.549941	0.443019	-0.493105	-0.874302	-0.314111	-0.108622	-0.073652	0.150332	0.04872	-0.545998	0.23838	-0.305665	0.095219	0.200447	0.387573	0.102901	-0.840383	-1.179866	0.065037	-0.042652
ABL2	-0.078673	-0.07667	-0.397952	0.036122	0.698886	-0.182788	0.342659	-0.144719	-0.111279	-0.322884	-0.055088	0.216729	0.341816	-0.175236	-0.04455	0.429315	-0.008194	-0.212637	0.184407	-0.290991	-0.003048	-0.33199	-0.019986	-0.249952	-0.056452	0.246371	-0.253914	-0.01389	-0.307077	0.181006	0.276382	-0.069829	-0.32448	0.164829	-0.257644	-0.086108	0.235811	-0.138339	-0.279542	0.107085	0.031185	-0.063897	0.063803	0.284753	0.162962	-0.244858	-0.09173	-0.133746	-0.039639
ABLIM1	-0.175141	-0.18864	0.991214	1.129366	-1.13595	0.64096	-0.167855	-0.291849	0.215629	-0.23084	0.608714	0.475952	-0.013205	0.402444	0.590867	-1.648894	-0.203625	-0.734094	-1.548247	1.318954	0.593964	0.753889	0.896945	1.032826	0.062906	0.329716	1.321914	-0.091288	-1.38446	1.164439	1.428481	0.581021	-0.354405	1.093961	0.355134	1.317944	0.796333	1.480829	-0.50353	1.16261	0.556622	0.326425	1.565055	0.892329	0.163233	0.11909	-0.7016	0.787877	1.656514
ABLIM2	0.050728	-0.134666	-0.459964	-0.375258	0.633987	-0.246469	-0.186068	-0.38168	-0.004605	-0.107733	-0.3908	-0.309208	0.278347	-0.439775	-0.240687	1.170562	-0.085115	0.206406	0.017805	-0.115469	-0.256219	-0.014397	-0.56303	-0.166397	-0.191392	0.809566	-0.375342	-0.499435	-0.16522	0.075107	-0.284335	0.097472	-0.549447	-0.495534	-0.548664	-0.149244	-0.10269	-0.326952	-0.059198	0.124074	-0.106205	-0.093944	-0.25001	-0.075691	-0.361074	-0.187694	-0.605525	-0.425537	-0.451971
ABLIM3	0.204924	0.646822	0.750237	0.385981	-0.645959	-0.508665	-1.201702	0.228437	1.052204	0.062805	0.564264	-0.27228	-0.218569	-0.904815	0.793976	0.516142	0.619391	-0.250607	1.445674	-0.527572	-0.048883	-0.363675	0.736909	0.329742	0.626692	-0.395152	0.767255	1.047831	-0.410006	-1.018544	-0.95396	1.061958	0.074328	-0.444845	-0.530824	0.552819	0.309064	-0.610573	-0.640979	-0.776548	-0.153425	0.72621	0.37882	-0.423003	0.706804	-0.028823	1.471657	0.081647	0.528727
ABO	-0.00124	-0.17812	0.046154	0.170243	-0.242544	0.067254	0.02876	-0.058864	-0.288441	-0.138197	0.060157	-0.131784	-0.113551	-0.031888	0.140172	0.09538	-0.070412	0.316636	-0.132718	0.148907	-0.103661	0.183641	0.029013	-0.04733	0.512169	0.087783	-0.048678	-0.129841	-0.00707	0.033675	0.558116	0.125461	0.033166	0.02278	-0.064514	0.254274	-0.114862	0.153974	0.144137	-0.090962	-0.117001	-0.01432	0.094021	0.328357	0.36679	-0.237479	-0.295483	0.161742	-0.016763
ABR	0.234501	-0.156529	-0.233799	0.104833	0.088852	0.464392	1.381587	-0.235962	-0.627335	0.280653	-0.904944	0.321443	0.736107	-0.028164	0.391374	-0.364995	-0.783187	-0.268892	0.090749	0.18032	-0.962142	0.74114	1.056807	0.427337	0.957832	0.35744	0.710141	-0.044007	-0.480373	0.854768	1.398654	-1.088188	-0.541512	0.530672	0.862418	-0.229928	-0.575907	1.141315	-0.813313	0.164527	-0.370771	-0.156529	0.622009	0.91275	0.445125	-0.391241	-1.097538	0.361265	0.82423
ABT1	-0.069306	-0.116649	0.257207	0.267108	-0.247733	0.305833	-0.347002	0.171429	-0.301377	0.76446	0.098524	0.180415	0.660016	-0.135272	-0.036252	0.798487	-0.132135	-0.441778	0.537735	0.210186	-0.191721	-0.142543	0.5705	-0.188853	0.101544	-0.060897	-0.024974	0.758019	0.43043	0.01166	0.31285	0.097543	-0.177359	0.207214	0.010365	0.152855	0.136006	0.32588	-0.236907	0.200821	0.003808	-0.007234	0.10376	0.247893	0.147618	0.402799	-0.032014	0.235721	0.251109
ABTB1	-0.073699	-0.016101	1.007353	0.11837	0.230041	0.413176	1.258875	0.338349	0.372411	-0.268719	-1.086248	-0.15037	0.615076	0.315314	-0.302555	0.311379	0.382695	0.18843	-0.258576	-0.281943	0.095145	-0.159897	-0.121334	-0.069741	0.098586	0.359717	-0.113732	0.048806	-0.852632	0.47762	-0.034835	0.228287	0.41219	-0.428939	-0.644343	-0.174726	-0.295832	-0.184469	0.050457	0.196045	0.053251	-0.410954	0.731446	-0.194391	-0.237842	-0.52723	0.402335	-1.009503	0.043001
ABTB2	0.29239	-0.438095	-0.594261	0.303214	-0.624381	-0.425881	-0.537029	0.091361	0.127196	-0.513471	0.263019	-0.400379	-0.573621	-0.518278	0.020405	-0.117982	0.146931	0.185897	-0.672838	-0.421585	0.197009	-0.005092	-0.587016	-0.195069	0.12244	-0.201294	0.010874	-0.504171	0.419653	-0.52936	0.661798	1.457751	0.418324	-0.321165	0.501373	0.075325	-0.008487	0.053065	0.134068	-0.205842	-0.253808	0.489146	-0.299777	0.216432	-0.038309	0.527338	-0.06619	0.087319	0.285498
ACAA1	0.289126	0.095427	-0.024439	0.874267	-0.094637	0.643504	0.60921	0.288556	-0.680566	0.759819	0.230227	0.451955	0.420146	-0.477817	0.524451	0.108307	0.220789	0.267844	-0.17254	-0.136132	0.281854	0.483154	0.362417	0.530684	0.689113	-0.826062	0.975752	0.352024	-0.200805	0.051362	-0.135913	0.632544	0.124699	0.573856	0.111581	0.458068	0.508559	0.695576	0.450308	0.030149	0.183172	0.777621	-0.098018	0.221279	0.070676	0.10246	0.311634	0.470771	0.594166
ACAA2	0.152746	0.654532	0.438538	0.243182	-1.277943	-1.121901	-1.056174	-1.347786	-0.110605	-0.487177	-0.895557	0.137972	-0.304632	0.297904	-1.130778	0.046574	-0.384146	1.743423	-0.537514	-0.393451	-1.262369	-0.310331	-0.168429	-0.55262	0.282993	0.506328	-0.355603	0.041003	-0.783387	-1.208859	-1.288135	-0.665049	-1.808357	-0.125488	-0.31624	-1.443544	-1.133154	-1.131413	-0.132629	-0.330644	0.446581	0.693779	-0.28714	-0.467048	-1.53756	-0.51019	-0.984976	-0.455001	-0.355603
ACACA	-0.285278	-0.41658	-0.141779	-0.461752	0.502655	-0.208737	-0.223457	-0.015265	-0.316575	0.041617	0.653054	-0.396853	-0.422478	-0.15597	0.275863	0.092358	-0.201932	0.390775	0.496968	-0.834056	0.678582	-0.541967	0.19984	-0.06531	-0.374597	-1.045935	0.126002	-0.358722	-0.100027	0.016178	0.739686	0.350283	-0.630498	-0.280219	-0.147841	-0.560918	1.457193	-0.754887	0.189479	-0.086693	-0.049796	2.026212	-0.768603	-0.061989	0.042965	0.095729	-0.446505	-0.332992	-0.100657
ACACB	0.325243	0.501886	0.081212	-0.098608	1.496378	-1.260455	1.431374	0.216377	-0.183833	-0.532399	-0.03945	0.197257	-0.57165	-0.996546	0.600908	0.734071	-0.193208	0.411956	1.32342	-0.420805	-0.980949	0.333805	-0.651133	0.279903	0.251545	1.316837	-0.015733	-0.186072	-0.811089	-0.231737	1.337152	-0.690037	-0.68602	0.308707	-0.685044	-0.162528	0.082054	0.28886	-0.111456	0.217576	-0.60183	-1.731555	0.473264	0.286977	0.498146	0.123755	-0.998501	-1.053937	0.44803
ACAD10	0.10211	-0.193611	-0.198363	-0.517407	0.71571	0.306532	1.772557	0.133566	-0.670637	-0.040663	0.017598	0.324503	-0.020075	0.326398	-0.069404	0.354645	-0.159917	-0.218842	0.089738	0.359284	0.305241	-0.315738	0.372464	0.28945	0.126618	-0.422015	0.32155	0.27305	-0.178611	0.186125	0.319025	0.512611	-0.074272	0.415274	-0.358825	-0.30315	-0.384353	0.284142	-0.017343	0.363509	0.126748	0.645474	0.171545	0.079573	-0.188454	0.521079	-0.166595	0.044103	0.292533
ACAD11	0.516059	-0.031154	-0.179979	-0.585052	-0.11918	0.007406	-0.029974	0.375383	-0.766843	-0.278612	-0.386728	0.527567	0.659656	-0.865759	0.103232	0.115374	0.392396	-0.375327	0.198881	0.841853	0.498862	0.221352	0.06133	0.586111	0.988992	0.885622	0.358234	-0.505259	0.073876	0.580508	0.768709	-0.096607	-0.356495	0.593248	0.275042	-0.15954	-0.353971	0.13765	-0.586959	0.21145	-0.630505	0.13165	0.41421	0.410444	-0.062493	0.113471	0.655398	0.154749	-0.022412
ACAD8	0.257404	-0.261651	0.393097	0.029764	-0.061972	0.187859	0.50763	0.221299	0.345946	0.51668	0.176622	0.10358	-0.132912	0.047939	0.489803	0.262311	0.598537	-0.297939	-0.110238	0.015586	-0.152229	-0.172548	-0.045491	0.629488	0.316378	0.177998	-0.145753	0.243805	-0.534762	-0.294753	-0.501755	0.213568	0.535812	0.66389	-0.19002	0.306592	-0.32862	0.668993	-0.258168	0.177323	-0.019134	-0.134781	0.230964	0.272662	-0.032691	0.092599	-0.80709	0.105337	0.322696
ACAD9	-0.00043	0.026552	-0.078318	-0.12221	0.7326	-0.23482	0.093677	-0.070716	-0.186614	0.074029	-0.413098	-0.320138	0.767961	-0.328265	-0.305949	0.919852	-0.634411	0.111566	0.727645	-0.228574	0.122525	-0.604715	0.263673	-0.339467	-0.035281	-0.293371	0.241413	-0.091897	0.003302	-0.098934	-0.491728	-0.179936	-0.442757	-0.242782	-0.464964	-0.390975	-0.028207	-0.111335	-0.34238	0.291528	-0.178821	-0.049492	-0.56017	-0.145599	-0.367668	-0.249133	-0.059254	-0.022836	-0.059254
ACADL	-0.467952	-0.093007	-0.301679	-0.565165	-0.28002	-0.39249	-0.393008	-0.403157	0.189996	-0.327623	-0.301663	-0.119829	-0.077378	-0.270525	0.046351	-0.053394	-0.188348	-0.384802	-0.625919	-0.327657	-0.355737	-0.081496	-0.284869	-0.474337	0.189775	-0.155618	-0.288292	-0.109854	-0.50898	-0.180695	0.844447	-0.039983	-0.115171	-0.234293	-0.069034	-0.222848	-0.134053	-0.153391	-0.274712	0.096509	-0.19308	-0.342851	-0.161621	0.162723	-0.119571	-0.194581	0.425592	-0.250113	-0.048404
ACADM	0.217671	0.353231	0.356747	0.499484	0.035781	0.498252	-0.930465	-0.518245	-0.59511	0.144163	0.089241	0.04806	-0.343981	-1.054441	0.861437	0.728228	0.534889	0.992881	0.734554	-0.140441	-0.173487	0.278498	-0.207784	0.336747	0.537488	-0.546963	0.258389	0.399783	-0.762301	-0.111093	0.456925	0.588969	0.027432	0.335541	0.224088	0.285391	-0.224333	0.445741	0.317024	0.116795	0.132784	0.11478	-0.007235	-0.115182	-0.185141	0.101779	-0.374289	0.048987	0.560188
ACADS	-0.057506	0.105346	0.131319	0.85867	0.201682	0.251752	0.560106	-0.329914	0.134099	0.104943	-0.639619	-0.779798	-0.139327	0.675685	0.033597	-0.489933	-0.078408	0.227436	-0.649813	0.105202	-0.493498	-0.035658	0.479803	-0.235678	0.110505	-0.354687	0.168533	0.768211	-0.492276	-0.416917	-0.046981	0.001659	-0.152764	-0.608797	-0.608307	-0.23637	-0.328472	-0.186952	0.153263	-0.166662	0.18537	0.181082	-0.125385	0.045232	-0.268409	-0.454229	-0.149419	-0.174379	0.275307
ACADSB	-0.196564	-0.185762	0.000364	0.126701	-0.456456	0.577948	-0.07344	0.031965	-0.158768	-0.114389	-0.344126	0.111411	0.461302	-0.459544	0.552695	0.882476	0.721237	-0.264438	-0.107428	-0.087109	0.502408	0.161162	0.367764	-0.092638	0.07254	-0.124928	0.563267	0.798054	-0.031537	0.364545	0.431149	0.519993	0.030171	0.5116	0.029332	0.133897	0.099626	0.11531	-0.144826	-0.100962	0.286586	-0.20235	0.132223	0.042725	-0.083309	0.767917	0.032126	0.682355	0.045181
ACAT1	-0.027999	0.354169	-0.296574	0.263162	-0.053648	-0.342511	-1.612922	-1.316469	-1.64E-01	-0.59329	-0.758945	0.204072	0.031803	-0.564182	-0.273682	1.015361	-0.061205	0.027885	-0.219811	-0.615619	-0.715666	-0.438365	-0.652078	-0.530915	-0.5875	0.636266	-0.967632	-0.104672	-1.345274	-0.868374	-1.052846	-0.766168	-0.833798	-0.430202	-0.508609	0.000202	0.026382	-0.534174	-0.443562	-0.434732	0.227096	-0.635387	-0.483247	-0.406855	-0.06169	-0.49408	-1.001954	-0.817921	-0.632652
ACAT2	0.080376	-0.047706	0.283712	0.49286	0.09855	-0.183729	-0.266997	0.046311	-0.063709	-0.105427	-0.50395	-0.270244	-0.05945	-0.33115	-0.192111	-0.124076	-0.041758	0.109888	-0.242781	-0.255336	-0.350719	0.089742	0.044515	-0.25811	-0.025731	-0.3881	-0.395469	0.073678	0.021332	0.01463	-0.199045	0.235477	-0.392279	-0.301382	-0.270244	-0.340627	-0.479945	-0.24647	0.263034	0.031187	-0.000477	0.227194	-0.126397	-0.045953	-0.245727	-0.000221	0.416019	-0.259908	-0.226293
ACBD3	0.645294	-0.01942	0.693291	-0.303329	-0.851986	-0.142417	-0.808344	-0.217129	0.27067	-0.832108	0.530529	-0.298913	0.089821	0.387918	0.089821	-0.7786	0.267373	0.015784	0.515425	0.299126	0.324305	0.492726	0.219456	0.146447	-0.336589	-0.352426	0.410456	0.375916	0.229326	-0.093185	-0.23063	0.021529	0.494477	0.11795	0.000039	-0.134463	0.140863	-0.269784	0.344543	-0.165305	-0.233177	-0.294456	-0.021134	-0.079365	0.473315	0.379351	0.583884	-0.195113	-0.258722
ACBD4	-0.089741	-0.06791	0.238723	-0.187348	-0.193671	0.246484	0.208862	-0.320705	-0.100468	0.107215	-0.308937	-0.011696	-0.019386	-0.200836	-0.078979	0.442649	-0.05424	-0.164647	-0.030055	0.014587	0.157276	0.120302	0.10962	0.279345	0.210305	0.13519	-0.112358	0.218698	0.138883	-0.365977	0.019352	0.18718	-0.118776	-0.197161	0.113416	0.131334	-0.336822	0.037194	-0.062745	-0.202487	-0.046115	0.106902	-0.106606	-0.106502	-0.185196	0.606177	-0.085913	0.026615	-0.086787
ACBD5	0.043852	0.141268	0.160954	1.16406	-0.451195	-2.65E-01	-0.122678	0.094483	0.13995	0.531409	-0.254189	-0.053265	-0.517591	-0.382491	0.283502	-0.610941	0.224426	0.891583	-0.426382	-0.203502	-0.112122	0.193905	0.056745	-0.16436	0.240987	-0.52475	0.471273	-0.232475	-0.356241	0.097758	0.050491	-0.039747	-0.635287	0.021484	0.219083	0.17098	0.117544	0.129741	-0.283507	0.051177	0.20695	0.171545	0.238365	0.237733	0.150478	0.376647	0.384759	0.568716	-0.088671
ACBD6	-0.237441	0.064824	0.646085	-0.424064	0.659861	-0.195759	-0.116243	0.162799	-0.329758	0.149912	-0.426275	0.366831	-0.029157	-0.7639	-0.472691	1.028019	-0.089689	-0.378519	0.69096	-0.28339	0.064324	-0.269867	-0.075729	0.25435	-0.05804	-0.472432	-0.026566	0.317613	-0.117178	0.093611	-0.334314	0.106146	-0.33193	0.433872	-0.032207	-0.133995	0.463983	0.11373	0.130151	0.119283	-0.299439	-0.288457	0.120276	-0.341753	-0.038792	0.046091	0.104008	-0.104553	-0.044327
ACBD7	-0.331497	-0.521061	-0.623802	0.480549	1.59334	-0.407073	-0.552055	-0.543343	0.650104	0.184307	-0.663675	-0.309203	-0.652299	-0.973917	-0.119763	-0.703248	-0.763502	0.145288	-0.069033	-0.458302	0.154678	-0.471652	-0.237245	-0.76834	-0.501257	-0.791746	-0.552933	-0.585158	-0.700323	-0.453953	-0.659688	-0.727178	-1.044903	-0.191694	-0.508781	0.092079	0.157623	0.663518	0.543067	0.113099	-0.498	-0.643926	-0.256959	-0.679876	-0.540654	0.307951	0.201256	0.156824	-0.37977
ACD	-0.487977	-0.360649	-0.164098	-0.510099	-0.437153	0.298995	0.264453	0.131782	0.437388	0.084456	-0.528156	-0.229974	0.045443	-0.564913	-0.106896	0.205454	-0.148192	-0.359963	-0.082376	-0.196468	-0.115105	-0.352405	-0.339049	-0.288784	-0.399631	0.302921	-0.046441	-0.649701	-0.030532	-0.27243	-0.513646	0.250684	-0.029161	-0.279952	-0.133472	-0.046441	-0.479792	-0.188277	-0.048922	-0.226576	-0.667045	-0.262127	0.086505	-0.411457	-0.014945	0.043874	-0.13404	-0.097375	-0.263355
ACE2	-0.531464	-0.021343	0.032889	0.097628	-0.160459	-0.393813	-0.50992	-0.034037	-0.171153	-0.349487	-0.571385	-0.326047	-0.220107	-0.457119	0.10027	0.963286	0.321083	-0.482974	0.098824	-0.015818	-0.279458	-0.205309	-0.004855	-0.056386	-0.114967	0.03653	-0.438985	0.106117	-0.478912	-0.345855	0.287724	-0.345529	-0.41655	0.278555	0.316047	-0.318483	0.134547	-0.400354	-0.031786	0.0367	0.436022	0.268133	-0.17468	-0.2254	-0.123998	0.167787	-0.044533	-0.124092	0.219655
ACIN1	0.343504	-0.353475	0.165458	-0.469491	-0.37828	-0.339912	0.927803	0.653749	-0.359525	-0.111164	0.145084	0.38007	0.694276	-0.583403	0.101164	-0.590441	-0.138605	0.063836	-0.509079	0.221674	0.252247	0.259659	0.185524	0.012956	0.34916	0.442591	0.720129	-0.238623	0.272938	0.648085	0.304265	0.538208	0.957228	1.235831	-0.133309	0.276718	0.160436	0.36812	-0.092741	-0.041652	-0.206534	0.442591	0.529099	0.319442	-0.023802	0.040456	0.582716	0.266876	0.360226
ACLY	0.491288	0.216937	-0.011898	0.051121	1.38659	-0.281019	-0.520141	-0.032196	-0.307406	0.254016	0.89494	0.012407	-0.009582	-0.002494	-0.075389	0.21419	-0.139444	0.289168	1.25475	-0.108625	0.433805	-0.148403	0.25917	-0.106433	-0.036839	-0.347756	-0.117267	-0.037618	0.02018	-0.201256	-0.525526	-0.152367	-0.415267	-0.326947	-0.183343	-0.206768	0.04586	-0.186944	0.234952	0.460809	0.102446	0.084197	-0.446178	-0.236691	0.18178	-0.673911	0.080016	-0.333575	-0.296637
ACMSD	-0.012224	0.159352	0.301304	-0.056904	0.200029	0.414007	0.428598	0.455051	-0.154049	0.355497	0.316415	0.210148	0.212586	0.228514	0.143816	0.448265	0.096338	0.057269	0.677277	0.098863	0.344159	0.212684	0.161742	0.200917	0.360949	-0.035997	0.370235	0.253644	0.506631	0.063047	0.12824	0.13147	0.215873	0.518746	0.025191	-0.001982	0.175345	0.17558	0.391438	-0.023358	-0.205135	-0.16557	0.088082	0.017078	-0.188075	0.248011	0.112187	0.313131	0.378499
ACO1	0.264211	0.474328	-0.472004	0.847965	-1.110573	0.172508	-1.860229	-1.060978	-0.186118	-0.669454	-1.107717	0.49777	-0.774395	-1.007651	-1.314917	0.174681	-0.034427	1.155495	0.619461	0.457213	0.140533	-0.053109	-1.262411	-0.230114	0.494046	0.032041	-0.519818	-0.475048	0.304067	-0.58309	-0.682001	-0.888969	-0.232968	-0.657736	-0.877884	0.800108	-0.491041	0.662957	-0.69401	-0.435296	0.034685	-0.200585	-0.227731	0.269708	-0.094366	-0.721981	-0.825942	0.326219	0.662957
ACO2	0.218136	0.043282	0.310134	0.083189	0.749727	0.080192	0.701146	-0.355537	-0.035923	0.01937	0.616449	0.651493	-0.072726	-0.46487	-0.012646	1.359453	0.000373	-0.455143	0.212423	0.041272	-0.03696	0.049573	-0.256584	0.266932	-0.028666	-0.220044	0.302322	-0.042944	0.419978	0.363665	0.609854	0.723241	0.657598	0.069133	-0.366119	0.433526	0.250337	0.251783	-0.127597	0.689837	0.497656	0.41101	0.244413	0.304509	0.100305	-0.086997	0.324742	0.053742	0.108874
ACOT1	-0.213001	0.155791	0.293935	-0.247928	0.810699	-0.032834	-0.149893	-0.082364	-0.111697	-0.874588	-1.177548	0.104257	-0.175972	-0.045028	0.357047	0.208976	0.259104	0.5591	-0.922952	-0.285129	-0.079808	0.054067	-0.611609	0.008551	-0.242511	-1.033177	-0.155657	0.280155	-0.284909	-0.282495	-0.090236	-0.329854	-0.231052	-0.767487	0.586722	-0.40477	-0.416686	0.264143	-0.140852	-0.44371	-0.032179	0.145395	0.101218	-0.243416	0.42015	0.139972	0.078267	0.480122	-0.142482
ACOT11	-0.16331	-0.123528	0.623246	-0.078632	-0.059628	0.420052	0.813882	0.558245	-0.026931	0.128774	0.278991	-0.337838	-0.02447	-0.202969	0.179584	-0.143164	0.324194	0.139699	-0.3112	0.357887	0.28598	0.132176	0.186141	0.161422	0.318578	-0.315722	0.178041	0.421039	-0.167491	0.118422	-0.137762	0.14594	0.349974	0.703995	0.076884	0.142554	-0.019909	0.204258	-0.005439	-0.267108	0.185664	0.122135	0.216204	-0.171512	-0.271468	0.27192	0.545187	0.585551	0.489785
ACOT2	-0.012305	-0.273056	0.176534	-0.198709	0.067789	-0.17221	-0.427134	-0.166298	0.214578	-0.146982	-0.18291	0.462304	-0.053434	-0.218149	0.033191	-0.103361	0.029954	0.314533	-0.128484	-0.165723	-0.095297	-0.055824	-0.466631	-0.058745	0.069706	-0.381412	-0.195983	-0.130015	0.07003	-0.073314	-0.135021	-0.258879	0.259294	-0.220572	0.316492	-0.279832	-0.150319	-0.277651	-0.028713	-0.096806	-0.206284	0.109043	0.013675	0.037371	0.118307	-0.048544	0.357069	-0.089011	-0.267275
ACOT4	0.009207	0.170477	-0.296323	0.332728	-0.034229	0.561286	-1.117114	0.16492	0.176958	-0.060723	-0.534673	-0.222939	-0.671419	1.511156	-0.398993	-0.769151	-0.079781	1.735419	-1.402343	-0.211616	0.69031	-0.235148	0.112933	-0.368736	-1.103374	-1.202284	0.141249	1.082057	-1.582003	-0.70086	-0.544743	0.032037	-0.278874	-0.12517	-0.220565	-0.391416	-0.375552	-0.467117	0.381963	-0.431973	-0.032233	0.970913	-0.172523	-0.682945	0.862338	-0.432952	-0.722807	0.394937	-0.595946
ACOT7	0.30383	0.097499	-1.368926	-0.494739	-1.837941	0.07455	-1.028031	0.16966	-0.337824	0.147998	-1.173651	-0.456131	-0.709987	0.674019	-0.066461	-0.597015	-0.357942	-0.246949	-0.444774	-0.53887	-0.239467	-0.386936	0.321871	-0.947913	-1.336358	-0.390785	0.978232	0.014534	-1.121593	-0.116089	-0.360622	-0.329045	-0.455648	-0.151286	-0.418593	-0.449215	-0.641727	-0.485114	-0.298767	-0.309239	0.146746	0.861734	-1.246421	-1.098144	-0.0251	-0.381651	-1.033446	0.200132	-0.490901
ACOT8	-0.091932	0.165674	-0.163347	-0.042394	-0.352717	0.257189	-0.678217	-0.387202	0.585273	0.070624	-0.345382	0.189552	-0.001515	-0.414736	-0.346882	0.033741	0.154214	-0.013442	0.138343	-0.066926	-0.139535	-0.239708	-0.051608	-0.256868	-0.15183	-0.797459	-0.135331	0.147073	0.16988	-0.107859	-0.336213	0.333657	-0.059142	-0.263041	-0.297254	0.264424	-0.180379	-0.522257	0.277162	0.10131	0.005889	-0.091009	-0.298296	-0.343282	0.208847	-0.033758	-0.171345	-0.060592	0.134774
ACOT9	-0.144151	-0.04393	-0.315335	0.216633	-0.448643	-0.200028	-0.773652	-0.181381	0.229084	0.003223	-0.525937	0.031342	-0.222717	0.647844	-0.327062	1.255537	0.046768	-0.377681	1.055584	-0.115361	-0.545959	-0.719838	-0.636092	-0.108557	-0.043293	0.398092	-0.163897	-0.100017	-0.579614	-0.098632	-0.233195	-0.199486	-0.147394	-0.471685	-0.490992	0.030829	-0.546312	-0.416021	-0.128672	-0.07988	0.030276	0.149854	-0.176285	-0.067175	-0.26009	-0.397576	-0.013671	-0.59272	-0.443111
ACOX1	0.076271	0.320289	0.332348	0.137915	-0.417628	-0.121062	-0.260826	0.03791	-0.010679	0.125105	-0.016284	-0.098228	-0.391737	-0.176871	0.271014	-0.513358	-0.095262	-0.019807	-0.155937	0.264964	0.636433	-0.071523	-0.0234	-0.154738	0.063597	-0.44363	0.678247	0.153413	-0.271205	-0.201931	-0.069102	0.043038	-0.412138	0.361619	0.104172	0.255139	0.024525	-0.140839	-0.30509	-0.028716	0.233045	-0.06697	-0.336001	-0.154177	-0.300034	0.2217	-0.059826	0.845629	0.494054
ACOX2	0.235505	0.554009	-0.635507	-0.888391	-1.050522	-0.965552	-0.458551	-1.133377	-0.264427	-0.70266	-0.289909	0.049851	0.517455	-0.751878	-0.635537	-0.853393	-0.495319	0.213526	-0.078	-0.926693	-0.125523	0.640206	0.20779	-0.457092	-1.039689	1.109824	-0.752627	-0.429735	-1.038064	-0.466761	4.15808	0.24724	-0.278728	-0.948587	0.09895	-0.837717	0.104066	-0.745391	-1.007397	-1.116371	-0.479088	-0.84082	-0.492351	-0.78992	-0.345663	-0.351446	-0.96664	-0.626174	-0.923877
ACOX3	1.203219	0.945766	-0.596701	-0.468815	0.732893	0.156332	0.642671	0.9845	0.496703	-0.919836	-0.34413	-0.001193	-0.874728	0.123666	0.449701	0.706428	0.231467	-0.61157	0.299352	0.12727	0.310795	0.199205	0.400318	0.745071	-0.062759	-0.821133	-0.032492	-0.009282	1.060675	0.14776	-0.492885	0.743089	-0.299161	-0.199984	-0.146087	-0.433394	-0.476399	-0.85267	-0.140999	0.169387	0.419575	-0.656619	-0.356226	-0.598014	-0.289817	-0.455555	-0.13347	0.306965	-0.270334
ACOXL	0.100457	0.414728	-0.5462	-0.282078	0.780266	-0.487045	1.25919	-0.056161	0.282639	0.88828	0.075415	1.439561	0.221763	-0.73414	0.150699	-0.92011	-0.583365	0.847073	1.529699	0.003969	0.272706	0.327981	0.817599	0.677857	0.531919	-0.432415	1.623917	1.432491	-0.530803	0.525155	-0.999666	1.093026	0.495586	0.70889	0.044108	-0.248487	-0.019113	0.741984	-0.164079	0.284699	0.227977	-0.197955	1.285169	0.331234	-0.38131	-0.310708	-0.77795	0.5337	0.285667
ACP1	-0.49046	-0.133777	0.371315	1.087116	-2.541691	0.435008	-0.775088	-0.217258	0.992845	0.261415	-0.312672	-0.569542	-0.312672	-0.480026	0.001926	-3.18648	-0.015396	0.731959	-3.202071	-0.042368	-0.265982	0.171258	0.135148	0.104206	0.352035	-1.127159	0.276701	0.024059	0.394756	0.451799	-0.215033	-0.029414	-0.186057	0.096788	0.550636	0.285782	0.124738	0.251229	-0.192307	-0.24989	0.148311	-0.322544	0.333929	0.291859	-0.038135	0.101377	0.507705	0.283781	0.003574
ACPP	0.342388	0.210572	0.085228	-0.704275	1.396291	-0.704455	-0.822323	-0.497489	1.253269	-0.950558	-0.593777	-0.855108	0.206462	-0.42982	0.240586	-0.793528	-0.266294	-0.434464	-0.951413	-0.65329	0.835756	-0.266253	0.026589	-0.440125	-0.493952	-0.490882	0.232652	-0.904091	-0.024617	-0.195995	1.865703	-0.765761	-0.012303	-0.38349	-0.332286	-0.91319	1.280823	-0.607828	-0.172053	-0.210503	0.113786	1.13755	-0.767925	-0.477861	-0.928681	-0.242637	0.454703	0.008883	-0.667943
ACPT	0.059684	-0.168184	-0.058174	-0.29923	0.638859	0.126834	0.844186	0.39651	-0.417503	0.517441	0.021169	0.166796	0.030102	0.685085	-0.331009	0.609104	-0.216351	-0.021745	0.878652	0.205988	-0.040413	-0.282817	-0.132996	0.001831	0.044499	-0.425341	0.209068	0.398753	0.191647	-0.244928	-0.205385	-0.119167	0.140808	0.381422	-0.303035	-0.021913	0.095637	0.156637	-0.008462	-0.364695	-0.476884	0.322827	-0.316924	-0.42211	0.186432	0.144378	-0.172444	-0.073477	-0.106051
ACRBP	0.142451	-0.157427	-0.445679	-0.058766	0.708301	-0.239343	0.571362	-0.230985	0.571224	-0.125116	-0.108645	-0.260527	0.456896	0.462768	-0.048814	-0.23776	0.021118	0.160401	0.011081	-0.268091	0.056276	0.0065	0.093829	-0.104282	-0.144458	-0.088744	0.045041	-0.163869	0.159269	0.005453	-0.095017	0.165086	-0.020231	-0.162717	0.132599	-0.210416	-0.169975	0.004435	-0.05833	-0.292106	-0.020928	0.537061	0.062187	-0.273522	0.835239	-0.186485	-0.072989	-0.078105	-0.042016
ACRC	0.375965	0.095047	0.017875	-0.329759	0.798526	0.732694	0.263412	0.376796	-0.350071	-0.229878	0.44404	-0.166943	-0.025158	0.082734	-0.207903	0.429401	-0.021668	-0.186767	0.199965	-0.252917	0.260838	-0.143255	0.36569	0.109037	-0.007737	0.498981	-0.027491	-0.284111	0.363057	0.244416	0.243226	-0.17267	0.364003	0.107875	-0.03094	0.052913	0.423434	-0.001242	-0.083791	0.008729	-0.220777	0.056242	0.510965	0.392489	-0.170132	-0.252693	0.084447	0.052488	0.370861
ACRV1	-0.038343	0.135243	-0.370628	0.165641	-0.133662	0.092714	-0.029493	0.100115	0.268118	-0.257152	-0.375311	-0.243607	-0.196263	-0.081043	-0.088184	-0.212733	-0.142631	-0.199392	-0.066927	-0.069426	-0.268524	0.105337	0.099889	-0.151143	-0.308943	-0.166434	0.156948	0.223216	-0.164502	-0.081051	-0.000476	0.055374	-0.2685	-0.208009	0.03368	-0.298921	-0.063582	-0.094414	-0.16086	0.003346	-0.053807	-0.067445	-0.131793	-0.012311	-0.292197	-0.148646	-0.415807	-0.168893	-0.139257
ACSBG2	0.145016	0.146226	-0.04374	-0.053641	0.070607	-0.052488	0.061057	0.034266	-0.112592	-0.087655	0.027235	-0.232624	-0.095477	0.19916	-0.057192	0.02806	-0.004327	-0.141117	-0.055943	0.037669	-0.149011	-0.209324	-0.077713	0.004453	-0.115653	-0.027199	-0.140643	-0.069811	0.010757	-0.253813	0.572293	0.045169	-0.428986	-0.055287	-0.252495	-0.074975	-0.052599	-0.110808	-0.205881	-0.017075	0.024968	-0.056461	-0.144121	-0.027359	-0.085911	-0.188518	-0.145754	-0.015483	0.1181
ACSF3	0.006814	-0.111158	0.225759	-0.18433	-0.012813	0.1638	0.232129	-0.236846	-0.06952	0.087505	-0.150483	-0.076066	0.411921	0.002743	-0.24358	0.113555	0.107257	0.177617	-0.049849	-0.012715	0.085619	-0.106079	0.10265	0.090867	0.034941	-0.177287	0.117015	0.053597	-0.182268	0.058781	-0.28651	-0.04346	0.369676	0.643645	0.061549	-0.131475	0.198982	0.382865	-0.182313	-0.029311	-0.150759	-0.163369	0.043811	0.017407	0.057437	-0.152087	-0.343625	-0.164184	-0.129928
ACSL1	0.802829	0.092107	0.754722	1.226565	-1.032885	-1.100778	-0.978416	-0.948376	0.327216	-0.186769	0.70993	1.52826	-1.254994	0.929918	-0.042915	-1.967418	-1.528336	1.330809	-0.606977	0.214169	0.162631	-0.158312	0.626023	0.116638	-0.301211	-1.476309	0.694264	-0.937644	0.604814	-0.322616	-0.467067	-0.358661	-0.833159	-0.745461	0.194353	-1.047832	0.191336	-1.148782	-0.543366	0.322286	0.459427	-0.506217	-0.933417	-0.684577	1.846439	-0.428659	0.016381	-0.754003	-0.823834
ACSL3	0.550197	0.450802	-0.339513	0.958792	-0.23357	-0.566256	-1.06942	0.704644	-0.190872	-0.294022	0.41152	0.282236	0.346526	-0.075256	1.509829	-0.1222	0.556025	-0.462774	-0.648963	0.445992	-0.274668	0.71739	0.680783	0.391362	0.519333	-0.476274	0.261012	0.868405	0.447531	0.060094	0.92714	0.115585	-0.234682	-0.078714	0.995727	0.174857	0.354003	0.279447	0.597139	0.226603	-0.387652	0.11361	-0.344547	0.501786	0.088034	1.052985	0.590202	0.494492	0.469506
ACSL4	-0.245108	-0.026719	-0.214377	-0.0198	-0.369441	-0.201492	-0.278861	-0.057238	-0.345308	-0.147103	-0.205681	-0.23891	-0.177905	-0.054327	-0.072748	0.059896	0.177625	-0.211126	-0.001475	-0.045604	-0.260308	-0.159738	0.311947	-0.00726	0.050001	-0.142714	-0.083878	0.052783	0.039814	-0.059398	-0.086388	-0.082472	-0.365114	-0.069253	0.045459	0.05996	0.135914	-0.251815	0.01697	-0.072714	-0.135686	0.117089	-0.075538	-0.019449	-0.028858	0.048961	0.101316	-0.048844	-0.270789
ACSL5	-0.858325	-0.381234	-0.573162	0.151066	0.576537	-0.305276	1.615766	2.048187	-0.315056	2.103723	0.388815	1.308872	0.469799	-1.173835	1.049918	-1.044663	0.654981	-0.131384	-0.873017	2.016289	0.808798	0.435817	1.264246	0.31183	-0.008013	-0.595331	1.554063	1.753364	0.824179	0.475206	0.478982	1.267559	-0.271768	0.865117	1.094258	1.173613	0.553934	1.358319	1.061161	-0.081661	1.774408	0.716465	0.599233	0.477719	-0.133603	1.509835	-0.961261	1.199653	1.312512
ACSM3	0.665098	1.411721	-1.458226	1.359528	-0.718937	-0.937211	0.084835	1.52438	-0.915154	-0.943888	-1.883909	-0.92654	-0.898239	2.865408	2.263602	-1.813653	-0.477647	2.749867	-0.99495	0.866054	-1.639556	-0.295606	0.442478	-0.757451	0.398721	-0.749822	2.933596	1.320858	0.705092	-1.606379	-0.32751	1.249537	-0.696421	0.482577	-0.613986	-0.358777	1.258663	0.300821	-0.025196	-1.283919	2.423903	1.66701	-0.690351	-1.07106	0.391603	0.994068	-1.251414	2.037222	1.582885
ACSS1	0.177827	-0.208904	-0.627234	-0.102909	0.706684	-0.691888	1.3077	0.227685	0.634524	-0.538377	0.190738	0.578536	0.592357	-0.879313	-0.171661	1.219474	-0.693845	-0.117487	1.011384	-0.255537	-0.385234	-0.098188	0.126623	-0.455741	-0.061615	0.806148	0.503017	0.013263	-0.47622	0.083374	-0.663993	0.445545	-0.567143	-0.092414	-0.498251	0.040122	0.416094	-0.061249	-0.315126	0.176639	-0.254475	0.34727	-0.06173	-0.669482	0.001449	-0.317705	-0.152494	-0.39906	0.086666
ACSS2	0.186138	-0.357	-0.164247	-0.097982	-0.457037	0.026546	-0.573657	-0.047965	-0.226225	-0.694053	-0.624887	-0.007694	0.359484	1.151087	-0.73796	0.057207	0.4677	0.542543	-0.313167	-0.689937	-0.021377	-0.65404	-0.460972	-0.060179	-0.447489	-0.38259	-0.397493	-0.578709	0.007274	-0.652353	-0.357526	-0.046766	-0.750503	-0.574142	-0.526347	-0.146399	-0.231861	-0.594966	0.148656	-0.568024	0.239174	-0.040236	-0.818328	-0.974142	0.322212	-0.068611	-0.082972	-0.596435	-0.495133
ACTA2	1.704341	1.600629	-0.845366	-0.888968	-0.787853	-0.219728	-0.629318	-1.714714	0.058782	-0.13582	0.587502	-0.918547	0.702002	0.13007	-0.1755	-0.469036	0.587502	1.003638	-0.074233	0.401681	-0.006001	0.954053	-1.092701	-0.260377	-0.768577	1.2431	-1.752108	0.247231	-1.127307	0.146726	-1.313409	0.180758	-1.681514	-1.890283	0.697374	-0.653772	0.515203	-1.863187	0.180758	-1.29741	0.268772	-0.144308	-1.838589	-1.289462	-1.109469	-0.471267	-1.601138	-0.021383	-1.0963
ACTB	0.546043	0.46167	-0.178278	0.155605	-3.392093	-0.687386	-0.815336	-0.429501	0.344308	0.103856	-0.173202	-0.229942	0.42395	0.41148	-0.528911	-2.755486	-0.136508	-0.121061	-3.579095	-0.214571	-0.39232	0.008693	-0.089718	-0.09986	0.290356	0.326389	-0.420239	0.064531	-0.146602	0.260297	-0.277851	-0.131677	-0.007414	-0.335691	0.081802	-0.229942	-0.349688	-0.697911	0.46167	-0.073837	0.430029	0.829585	-0.474072	-0.183113	-0.888726	-0.869026	-0.537007	0.115574	-0.34
ACTC1	2.316526	0.065888	-0.709918	-0.007489	-0.627146	-0.699738	-0.39213	-0.67048	-0.328505	-0.484356	-0.342392	-0.695767	-0.46177	-0.515044	-0.324774	-0.406186	-0.369118	0.461125	-0.383955	-0.454425	-0.662679	-0.341682	-0.317146	-0.674515	-0.576799	-0.355858	-0.582884	-0.527016	-0.481596	-0.36196	-0.522113	-0.298441	-0.726607	-0.461828	-0.166463	-0.695947	-0.565952	-0.753553	-0.480583	-0.37131	-0.326066	-0.542399	-0.443062	-0.580947	-0.452761	-0.690833	-0.643777	0.458362	-0.657761
ACTG1	-0.220525	0.005281	0.22246	0.032282	-0.103128	-0.046826	-0.330719	-0.158491	0.005281	0.041539	-0.134605	0.08392	-0.110347	-0.228759	0.05223	-0.205455	0.022981	0.014148	-0.41223	-0.038985	0.107493	-0.118224	-0.021821	0.094675	0.153563	-0.126129	0.122169	-0.062605	-0.095475	0.032282	-0.197228	-0.070401	-0.189942	0.08392	-0.038985	-0.087461	-0.103128	-0.030559	0.08392	0.381121	-0.174008	0.171083	-0.003816	0.072948	-0.087461	0.171083	0.08392	0.153563	0.171083
ACTG2	2.374795	2.288096	-1.676868	-1.372683	-1.274543	-0.757324	-3.327378	-2.835447	0.709662	-0.229019	0.375523	-0.282408	1.161761	-0.057877	-1.094357	-0.568471	-0.185861	1.77244	-0.657432	0.50814	-0.072351	1.297648	-1.924906	-0.810466	-2.199111	2.211321	-3.372847	-0.387156	-1.78423	-0.895099	-2.544182	0.554073	-1.932815	-2.731707	-0.043198	-1.222482	0.164047	-2.834648	-0.276215	-1.686831	-0.955777	0.068964	-1.595113	-2.247	-1.614785	-0.500401	-2.164019	1.089674	-1.78739
ACTL6A	-0.257794	-0.107089	0.05242	0.403073	-0.312192	0.296956	-0.931631	-0.361056	-0.278344	0.622072	-0.195492	-0.524349	0.025236	-0.578842	-0.122967	-1.560143	0.196934	0.123581	-1.070931	0.079809	0.574904	0.250595	0.083025	-0.301681	0.129352	-1.02691	-0.191177	-0.195492	0.219668	-0.011299	-0.112373	-0.032504	-0.082388	-0.290963	-0.088975	-0.029765	0.01498	0.237763	0.283083	0.625889	-0.32369	-0.326521	0.029862	0.460136	0.12647	0.271312	0.104916	-0.214539	-0.197192
ACTL7B	0.233727	-0.10566	0.126255	0.095359	0.527388	0.264669	-0.111569	-0.110609	0.097966	0.115916	-0.184018	0.14756	-0.031764	0.39898	0.02096	0.014196	0.073002	-0.144955	1.065708	0.028229	-0.110647	0.001071	0.136992	0.178666	0.091413	-0.362566	-0.069003	0.236156	-0.178534	-0.113286	0.147454	0.102469	-0.395811	-0.039541	0.236676	-0.139426	0.276255	0.065687	-0.02889	0.033044	0.119881	-0.044556	0.016541	-0.076934	-0.018185	0.102441	0.548155	-0.039501	0.04282
ACTL8	-0.19458	-0.161232	-0.294036	0.002068	0.312334	-0.07358	-0.328534	-0.179054	0.089261	0.168077	-0.129702	-0.161472	-0.196281	-0.222064	-0.035454	0.29514	-0.011427	-0.154023	0.123708	0.252232	-0.191152	0.178886	-0.126556	-0.149083	-0.047843	-0.163112	0.306901	-0.165966	0.294503	0.203622	-0.115513	-0.057353	-0.284187	-0.113094	-0.187599	0.233769	0.036146	-0.166802	-0.042942	-0.093897	-0.037676	-0.002811	0.033226	0.029632	0.327563	0.175596	0.005426	-0.067826	-0.459694
ACTN2	0.375998	-0.09724	-0.039308	-0.158824	0.327385	0.234663	0.26409	0.163967	-0.404423	0.187711	0.274756	0.465378	0.048	-0.228355	-0.242736	0.675734	-0.171794	-0.037391	0.541169	0.239407	-0.100139	-0.065699	-0.187801	-0.023172	0.230379	0.029061	0.080241	-0.005101	0.379273	0.006259	-0.148545	0.103504	-0.401306	0.018263	-0.004938	-0.296326	0.090748	-0.098579	-0.053895	0.18121	-0.145821	0.084059	0.117234	-0.287462	0.029061	0.043404	0.026878	-0.118105	0.006775
ACTN4	0.082542	-0.399675	-0.1885	-0.329806	-1.323347	0.075541	1.007327	-0.036728	-0.099348	-0.976205	-0.711066	-0.104822	-0.343285	-0.306589	-0.118634	-1.609549	-0.198409	-0.497081	-1.620537	-0.685702	-0.388216	-0.347847	-0.548744	-0.045226	-0.403121	-0.197806	-0.124852	-0.356059	0.077275	0.177433	-0.280267	-0.04132	0.108596	-0.392296	-0.099348	-0.372768	0.054662	-0.453219	-0.261883	-0.170761	-0.063344	0.835569	-0.47098	-0.607445	-0.355548	-0.459832	0.075222	-0.1553	-0.022838
ACTR10	-0.096829	0.319688	0.483906	-0.027805	-0.185101	0.270361	-0.209021	0.098155	-0.283434	-0.435082	-0.227195	0.043218	-0.293186	-0.330497	0.249582	-1.096728	0.469088	-0.173046	-1.27983	0.08667	0.084936	0.456349	0.121178	-0.106978	0.170935	-0.021073	-0.55325	0.448832	-0.639271	0.403645	0.086894	0.012518	0.381509	0.317833	0.203457	0.141398	-0.347418	0.284348	0.411697	0.569283	0.149983	-0.004408	0.404148	0.474669	0.227041	0.217873	0.258268	0.223408	0.134182
ACTR1A	-0.762153	-0.371751	-0.150179	-0.008144	-0.377001	0.404549	-0.02526	0.037883	-0.334767	0.176638	0.484457	-0.467754	0.175392	0.032112	-0.115193	-0.198824	-0.085897	0.094379	-0.484581	-0.153507	-0.135584	-0.496903	-0.110595	-0.113495	-0.376404	0.041882	-0.868956	-0.088851	-0.37325	0.023642	-0.323631	-0.231454	-1.592164	0.139864	0.044165	0.251854	0.028935	0.183901	-0.269215	0.172527	-0.08042	0.011285	0.024554	-0.015644	-0.396348	-0.197768	-0.533918	-0.315878	0.108931
ACTR1B	-0.028336	-0.265605	-0.159125	0.070634	0.298296	0.106355	0.489661	-0.095096	0.04521	-0.433765	-0.09001	0.213725	-0.212561	0.187303	-0.049512	0.564682	-0.643695	0.373951	0.080487	0.008357	-0.622611	-0.143244	-0.041058	-0.03759	0.242539	0.557381	-0.458113	-0.41305	-0.001839	0.076477	0.550851	0.370863	0.06873	0.32313	-0.465515	0.260411	0.344623	0.086682	0.004566	0.093238	-0.406952	0.020722	0.067113	0.480375	0.002452	-0.313793	0.05489	-0.340513	-0.021684
ACTR3	0.128846	-0.368814	0.795477	0.337594	-0.550455	-0.073355	-1.132525	-0.285278	0.506419	-0.036751	0.607731	0.314806	-0.18321	-0.676321	0.318081	-0.568728	0.551695	-0.036425	0.587081	0.152676	0.05932	0.458916	0.009122	0.458491	-0.087932	-0.413036	-0.053501	0.253068	0.239703	0.785913	0.443753	0.48398	1.151904	-0.037077	0.501953	-0.44213	-0.303451	-0.146661	0.364057	0.16774	0.300047	0.144263	0.708818	0.45514	-0.47133	0.16127	0.631382	-0.70338	-0.206706
ACTR3B	0.311796	0.456511	-0.087103	0.037812	-0.554313	0.275884	-0.019017	0.319655	0.035097	0.374434	0.334632	0.154814	-0.390691	0.053518	-0.009361	-0.445859	0.531998	-0.026974	-0.223092	0.313669	-0.283766	0.028608	0.058353	-0.027322	-0.017184	-0.53338	0.256292	0.286351	0.996101	-0.011369	-0.097257	0.254808	-0.473798	0.259764	-0.301598	0.112254	-0.201597	0.454445	-0.10753	-0.196144	-0.129738	0.238722	0.296799	0.143759	0.202074	0.156826	0.144924	0.094281	0.106479
ACTR5	0.323725	-0.105878	-0.215382	-0.128917	1.860257	0.120409	0.16042	-0.186408	-0.264857	-0.134406	-0.400347	-0.355648	-0.056028	-0.623806	-0.562623	0.930542	0.058611	-0.049226	0.409529	-0.62089	0.479462	-0.345763	-0.271371	-0.487266	-0.026789	-0.360644	-0.263083	-0.533141	-0.004318	-0.116232	-0.151084	-0.26574	-0.67842	-0.270788	-0.38848	0.049683	0.234279	-0.14507	-0.012722	0.102404	-0.448924	-0.259042	-0.080792	-0.089238	0.356485	0.271127	-0.547693	-0.242661	-0.255129
ACTR6	0.324529	0.281753	0.096148	0.605588	-0.265288	0.632408	0.145871	-0.004164	-0.254274	0.779497	-0.212046	-0.108756	-0.155772	0.097603	0.180984	0.26822	0.267004	0.665625	0.4496	0.636682	0.361129	0.577392	0.038908	-0.349461	0.078387	-0.487015	0.367519	0.183461	0.355224	-0.082259	0.468181	-0.139964	0.164467	-0.00055	0.117838	-0.263378	-0.087993	-0.011056	0.69919	0.933585	0.220187	-0.500922	-0.074288	0.158236	0.277689	0.12404	-0.114079	0.079622	-0.233551
ACTR8	-0.206948	0.007419	0.039725	0.146689	0.632225	0.070768	0.079232	0.09114	-0.14272	0.405205	0.303875	0.243779	0.069744	-0.098214	0.12891	0.63581	0.293447	0.032034	0.566711	0.182006	0.40542	0.052331	0.476993	0.011862	0.208203	-0.289587	0.12533	-0.198371	0.024152	0.096935	0.074219	0.173319	0.221314	0.471166	-0.277052	-0.017554	0.126551	0.462392	0.247161	0.367549	0.188578	-0.170023	0.227756	0.319714	0.254787	-0.447463	-0.187182	0.205205	0.459325
ACVR1	0.655449	0.348863	0.355227	0.312825	-1.516903	-0.457436	-0.447633	-0.468342	-0.130287	-0.225718	0.334834	0.191012	0.144381	-0.404371	0.354051	-0.680719	0.768293	-0.195877	0.035924	0.261796	-0.287675	0.547826	-0.53125	0.442612	0.495223	0.447115	-0.34827	0.191012	-0.702165	0.451711	0.864946	-0.268108	-0.103547	-0.054143	0.534713	0.521549	0.362277	0.295737	0.857336	0.324	0.111706	-0.30797	0.53404	0.317492	-0.218856	-0.101554	0.543135	-0.511122	-0.15331
ACVR1B	-0.253782	0.154611	0.183987	-0.368589	-0.778521	0.542703	1.494542	-0.756329	-0.140055	-0.714187	-0.297225	-0.127055	0.180515	-0.864161	0.225711	-0.645494	-0.231884	0.76254	-0.806751	-0.192791	1.337086	-0.159729	-0.125286	0.347972	0.86145	-0.312443	0.004216	-0.330006	-0.122121	0.430965	1.73787	0.07504	0.025104	0.840018	-0.053269	0.575281	0.155992	0.661223	0.339519	0.337469	-0.404973	-0.450001	0.669852	0.384397	-0.013008	-0.038227	0.247318	0.325386	0.770425
ACVR1C	-0.171025	-0.19072	-0.293522	0.442161	0.077729	0.263536	-0.032049	0.056408	-0.113724	0.103888	-0.241306	0.326384	-0.097318	-0.299943	0.066672	0.119215	-0.007644	-0.048955	-0.239901	0.034162	-0.189785	0.200477	-0.031184	-0.320579	-0.443382	-0.102039	-0.277943	-0.216661	0.161312	0.121129	-0.09773	-0.123109	-0.357303	-0.203831	-0.143134	-0.027276	-0.019497	0.179186	0.277892	0.270383	0.245484	-0.28261	-0.09288	0.003096	0.298891	0.139763	0.45872	-0.189578	0.04221
ACVR2A	0.714176	-0.052332	0.893072	-0.506167	0.135342	0.713377	0.131013	0.770892	-0.865345	-0.07328	1.15196	0.464053	-0.612542	-1.063218	0.4486	1.35717	0.434667	-0.308313	1.61545	0.337379	1.079803	0.926859	0.731464	0.38953	0.184516	-0.298281	0.534585	0.417759	0.431392	0.674598	0.537868	-0.204895	0.681588	0.624279	0.065729	0.287457	0.483325	0.417759	0.756064	0.341543	-0.611966	-0.033956	0.66556	0.236205	1.214394	-0.287447	0.784749	0.221999	0.306389
ACVR2B	0.145258	0.01696	-0.21093	0.4564	0.296647	0.16401	-0.136799	0.298247	0.103425	0.298484	-0.574621	0.40729	-0.112985	-0.190443	0.028436	-0.269054	-0.179279	0.020494	-0.531033	-0.030471	-0.15819	-0.23847	0.138976	-0.002025	0.554285	0.040051	0.093325	-0.109341	0.079248	-0.097123	-0.104585	0.313273	-0.299874	-0.264112	0.107702	-0.358154	-0.150446	-0.420472	-0.155746	-0.04664	-0.30974	0.318414	0.006034	-0.262294	0.25142	-0.252275	-0.010261	-0.329246	0.016882
ACY1	-0.577389	-0.549147	1.492187	0.050851	0.513873	0.707661	1.006802	-0.165111	-0.380558	-0.434038	0.031984	1.366028	0.224728	0.197418	0.097158	1.493016	0.783522	-0.248008	0.462513	0.396336	0.812985	-0.058204	0.131555	1.096038	0.316049	-1.347447	1.468479	-0.210876	-0.717641	1.364554	0.10035	0.763478	0.445641	-0.073364	0.597284	1.230638	1.261402	0.22787	-0.023183	1.080963	0.120156	1.868059	0.281657	-0.125961	0.757471	-1.114965	1.295467	-0.107649	0.256692
ACY3	0.319803	-0.067239	-0.264341	-0.072054	-0.041884	0.126065	-0.204685	-0.107627	-0.038761	-0.015507	-0.123911	-0.250674	0.028442	0.148636	0.02896	0.179756	-0.082502	0.183137	-0.206336	0.059309	0.117808	-0.059637	0.027246	-0.339707	0.026844	-0.078435	-0.066341	0.146057	-0.213423	0.031583	0.156236	-0.182389	-0.286119	-0.205782	-0.042207	0.0205	0.178063	-0.306836	-0.040268	0.044212	0.186606	-0.355418	-0.055582	-0.006462	0.134053	-0.164956	-0.108725	0.173365	-0.339321
ACYP1	-0.267183	0.307547	0.142241	0.169824	-0.50558	-0.136969	-0.012522	0.045595	0.019057	-0.091853	-0.03304	-0.231945	-0.100466	0.137906	-0.18641	-0.862209	-0.114876	-0.187547	-0.408389	0.315596	0.328816	-0.012315	0.153964	-0.195821	0.224871	-0.305834	0.080894	-0.125737	0.080894	-0.327396	0.009005	-0.019601	0.131281	-0.247339	0.020266	-0.194697	-0.13543	-0.254301	0.216385	0.231138	-0.160886	0.087235	0.134571	-0.022489	-0.118096	-0.018387	0.248541	0.341686	-0.247572
ADA	-0.340605	-0.203785	-0.834565	-0.237353	-0.727392	-0.577215	-1.433893	-0.759101	0.184583	-1.252327	-0.612322	-0.825375	0.920807	1.337181	-0.545277	0.67219	0.600788	-0.43446	-0.758346	-1.009665	-0.792405	-0.937416	-0.703013	-0.121588	-1.28077	1.596255	-0.982181	0.385464	-0.296033	0.340174	-1.420374	-0.625955	-1.046468	-0.919698	-1.008456	-1.024973	-0.617893	-0.747245	-0.679228	-0.514659	0.558008	-1.003824	-0.871511	-0.354427	-0.753213	0.174658	-0.190259	-1.237562	-0.969585
ADAD2	-0.295278	0.181667	0.451504	-0.215262	0.758282	-0.395839	0.058602	-0.050628	0.7574	-0.21261	0.131585	-0.26265	0.079702	-0.705821	0.245392	-0.355129	-0.076991	-0.641493	0.933138	-0.101813	0.421687	0.00377	0.098047	-0.320241	-0.164575	-0.337239	0.478968	-0.276932	0.408687	0.108945	0.147445	0.099139	-0.434848	-0.53605	-0.01988	-0.584606	0.016073	-0.241369	0.532748	0.13368	0.135434	-0.462468	0.16079	-0.142112	0.257733	0.137964	0.576083	-0.157901	-0.202843
ADAL	0.178602	0.370331	0.031191	-0.085241	-0.346736	0.005203	-0.680002	-0.177204	-0.100161	-0.45935	-0.305949	0.281352	-0.410333	-0.866262	0.293569	1.260671	0.424096	0.100879	0.393693	-0.173779	-0.003572	-0.069383	-0.101978	0.010411	0.156917	0.202643	-0.158847	0.298484	-0.170431	-0.200426	-0.138598	-0.001285	0.233978	0.606445	-0.133859	0.364068	-0.389516	0.345624	0.255771	0.064293	-0.183783	-0.208951	0.185476	0.237413	0.264753	0.747652	-0.022367	-0.270649	0.178098
ADAM10	0.744934	0.053509	1.484383	1.316436	-1.156078	0.561382	-0.248285	-0.613443	0.173576	1.173347	0.778808	1.547623	0.331873	-0.661862	0.034122	-0.971183	0.441588	0.134573	-0.773692	1.040377	1.204266	1.347531	0.677703	0.59332	0.473731	-1.101424	0.471498	0.268787	-0.228586	0.73102	0.127885	0.183137	1.173206	0.341833	0.304137	0.593051	0.39037	-0.041268	1.029347	0.496461	0.48313	0.679043	0.574615	1.708126	0.194243	0.757842	0.846651	-0.190133	0.037053
ADAM11	-0.1571	-0.145124	0.01658	-0.225113	0.002344	-0.093385	-0.120973	-0.235148	-0.101027	-0.076444	0.332172	0.116377	-0.132218	0.200481	-0.231795	-0.000568	-0.096387	0.271777	-0.141548	0.009419	0.016589	0.011169	-0.331181	-0.133345	0.089389	0.143783	-0.229811	-0.108916	-0.144916	0.039773	-0.195692	-0.104516	-0.305413	-0.244703	0.197351	0.014643	0.212905	-0.156083	-0.100659	0.050313	0.0004	-0.049599	-0.023429	-0.274406	1.389877	-0.280344	-0.186839	-0.148714	-0.236633
ADAM12	0.389636	-0.407552	0.10906	-0.272292	-0.0501	-0.193288	-0.385306	-0.104613	-0.033158	-0.148962	-0.052887	-0.204874	-0.252427	0.172964	0.228859	-0.373074	-0.096202	-0.215622	-0.150308	0.017416	-0.145357	-0.004784	-0.06545	0.036782	0.055601	-0.019755	0.364134	0.178483	0.132229	-0.106721	-0.049261	0.040633	-0.252542	-0.222587	0.61308	0.156627	0.146319	-0.502285	-0.332523	-0.039817	-0.306627	-0.356982	0.099807	0.30102	-0.058113	0.124818	-0.015877	-0.052546	-0.377487
ADAM15	0.06661	-0.53626	0.898281	-0.705113	-1.521998	0.709106	0.068851	-0.764094	-0.099764	0.3066	0.333516	-0.889698	-0.449666	-0.03663	-0.555525	-1.145493	-0.00859	-0.130065	-1.264223	-0.77546	0.170286	-0.205035	-0.852671	0.674939	-0.873844	-0.283768	-0.249109	-0.699216	-0.078096	0.063418	-0.308684	0.429076	-0.176874	-0.436467	-0.783075	0.233825	0.104511	-0.693835	0.15551	0.245881	0.037816	-0.54602	-0.704723	-0.272018	-0.052433	-0.636536	-0.149655	-1.025046	-1.148441
ADAM17	-0.077978	-0.183199	-0.10546	-0.176498	1.288783	-0.138704	-0.189239	0.094319	-0.083546	0.116619	0.38255	0.79421	0.252254	0.395577	-0.232764	1.593066	0.188196	-0.395304	1.405949	-0.113189	-0.412794	-0.451994	-0.510863	-0.091155	-0.347486	0.54003	-0.399971	-0.316076	0.226894	-0.100586	0.000616	-0.147396	-0.506646	-0.437703	-0.085857	-0.322079	0.02398	-0.27897	-0.241015	-0.381253	-0.170486	0.460712	-0.562414	-0.156456	-0.062538	-0.519903	0.20628	-0.447966	-0.475411
ADAM19	0.280903	0.408437	-1.250845	-0.108271	-0.144723	-0.69168	-0.157474	1.117431	-0.19212	-0.862182	-0.104558	-0.046253	1.07661	1.625391	-0.874954	-0.086332	-0.208783	0.267222	-1.160256	-0.438451	-0.494695	-0.545233	-1.120154	-0.143982	-1.256823	1.82438	-1.608703	-0.578243	0.020981	-0.520474	-0.673868	-0.690798	-0.671259	-1.573288	0.246272	-1.446409	-0.280757	-1.509016	-0.963419	-0.915993	1.303479	-1.002208	-1.622111	-1.910877	-1.096173	-0.20613	-1.704018	-0.683504	-1.097105
ADAM2	0.09184	-0.006264	0.177147	0.195328	0.353361	-0.083817	0.193304	-0.041239	0.084066	-0.118984	0.669463	0.182808	0.034775	0.03876	0.108621	0.897388	-0.030553	0.040632	0.513748	-0.069273	-0.082366	-0.000431	0.005498	-0.038789	0.46483	-0.100896	-0.180672	-0.002796	0.139826	-0.120253	-0.048486	0.091374	-0.351701	0.210624	0.085331	-0.170161	0.125713	0.127856	-0.224586	-0.266121	-0.021086	0.282894	0.030277	-0.121288	-0.10749	0.060643	-0.002982	0.096729	0.142728
ADAM22	-0.143977	-0.03446	0.016662	0.247478	-0.113944	-0.066391	-0.264693	-0.109432	-0.103897	0.373866	-0.51621	-0.162237	-0.20919	-0.019626	0.198456	-0.038266	-0.204431	-0.095745	-0.266364	0.278079	-0.243265	0.197893	0.07956	-0.04813	0.175524	0.365961	0.104372	0.15394	-0.028737	-0.13615	0.204577	0.12977	-0.233283	-0.097856	-0.072849	0.306851	-0.053869	0.011077	-0.150446	-0.073794	-0.36516	-0.104642	0.183819	-0.213531	-0.063709	-0.086258	0.209781	0.103882	-0.079074
ADAM28	-0.40617	0.206162	-0.534584	0.065987	-0.292187	-0.843157	-0.425181	0.370373	0.042045	-0.737637	-0.583081	0.563892	0.11834	-0.612188	0.635063	1.378127	0.567676	-0.050521	0.197887	-0.583831	-0.706885	0.359488	0.01936	0.286055	1.061385	0.583267	-0.685291	-0.32141	-0.408684	0.431572	0.410546	-0.30677	1.524813	0.934563	0.885577	0.032332	-0.101686	0.97676	1.227468	0.072682	-0.050614	-0.602298	1.082547	1.04271	-0.269245	-0.169875	0.119423	0.964203	0.699373
ADAM32	-0.053549	0.101917	-0.243739	0.012787	0.552815	-0.216325	-0.114215	-0.280446	0.434621	0.00022	-0.233937	0.010806	-0.014641	-0.024526	-0.022041	0.090232	0.133734	-0.244083	0.085892	-0.040054	-0.453457	0.162074	0.085227	-0.029734	0.046601	-0.038468	-0.000086	-0.241581	0.377898	0.140429	0.081987	-0.009297	0.03863	0.071218	-0.113034	-0.036067	-0.083427	-0.117938	0.063525	0.023621	-0.097904	-0.123701	0.296285	-0.122606	0.000768	0.209231	-0.116508	-0.277624	0.353637
ADAM33	0.296587	-0.049362	-0.336238	-0.087737	0.330273	0.042204	-0.319151	-0.172643	0.067243	0.129265	-0.125857	-0.10879	-0.097484	-0.148933	-0.130792	-0.008041	0.101581	-0.058436	0.254803	-0.010068	-0.185885	0.076111	-0.018946	-0.050103	-0.086655	0.217196	-0.057462	0.092236	-0.193668	0.00357	-0.047338	0.170338	-0.383405	-0.045675	0.045179	-0.135563	-0.114199	-0.022015	0.021783	-0.116038	-0.019767	-0.212831	-0.063703	0.066515	0.102524	-0.158957	-0.20054	0.103853	-0.235511
ADAM7	0.400751	0.487181	-0.713623	-0.080562	-0.066118	-0.144875	-0.157675	-0.008665	0.29153	-0.255146	-0.22853	-0.432254	0.1397	0.490411	-0.225988	0.480036	-0.060824	-0.081289	0.067723	-0.026504	-0.307035	-0.026001	0.199569	-0.08666	-0.309515	1.355525	-0.061591	-0.067088	0.05796	-0.0876	-0.011823	-0.064156	-0.496743	-0.083176	0.165921	-0.070747	0.009315	-0.190095	-0.382777	-0.031483	0.116437	-0.21843	-0.166222	-0.214333	-0.061965	-0.269443	-0.415102	-0.15843	-0.17334
ADAM8	0.845646	-0.179208	-0.766398	0.272738	1.527858	0.635492	2.382853	-0.209059	-0.32072	-0.426413	0.245935	-0.525671	0.264438	1.917455	0.239635	-0.925187	0.042733	-0.995252	0.895385	-1.050102	0.271885	0.943094	0.695852	0.581818	-0.345654	-0.247471	1.659636	0.697079	1.133263	1.380923	0.22678	0.440991	2.19251	0.106568	0.926127	-1.609389	-0.40144	0.026117	-1.438775	0.248507	0.1918	-0.787615	0.408131	0.00994	-0.479344	-0.312232	-1.331055	0.299259	-0.390194
ADAM9	-0.328802	-0.426465	-0.222076	0.353354	0.506085	-0.248804	-0.831644	0.211833	0.315221	-0.084236	1.256822	-0.185994	-0.835127	0.054727	1.000358	-0.045478	1.340189	-0.774497	0.476932	0.020633	-0.156021	-0.215172	-0.30702	-0.087869	0.221625	-0.490188	0.151904	0.012782	0.221625	-0.432594	0.459114	2.628642	0.113209	0.112464	0.562513	0.585225	-0.107449	0.098934	-0.013613	-0.693198	-0.542136	-0.516442	0.46042	0.285814	-0.352424	0.147856	0.259237	0.818626	0.180452
ADAMDEC1	0.33071	1.740897	-1.202319	2.10867	-0.951906	-0.445035	-0.974432	-0.886875	3.250887	-0.866548	-0.72885	-0.308481	1.35823	2.200323	-0.336821	2.174629	-0.300119	2.512348	0.198828	0.7753	-1.035691	0.205816	0.290129	-0.199693	-0.816426	3.597525	-1.287978	-0.351	0.241496	-0.271787	0.383239	-0.713648	-0.218662	-1.033673	0.702964	-1.488284	0.938251	-0.789058	-1.478434	-0.637237	1.614824	-1.064121	-0.348134	-1.786965	-1.164625	-0.429022	-1.174782	-0.092449	-0.528874
ADAMTS1	1.187487	1.683299	-1.75017	-0.412451	-0.250027	0.101166	-0.708366	-0.446636	0.343764	-0.345976	-0.818242	0.420575	-0.074782	-0.732223	0.879999	-0.449201	-0.153774	-0.292542	-0.880913	-0.349636	-1.20632	1.820841	-1.140673	0.020251	-1.056175	2.550847	-0.62522	-0.638835	0.452514	-0.469632	0.769802	0.035427	-1.274961	-1.370229	1.113566	-0.854036	1.738164	-1.274126	0.184869	0.650696	0.154098	0.515485	-1.038896	-0.861598	0.027531	-0.510006	1.413961	-1.037878	-1.107397
ADAMTS13	0.392031	0.127424	-0.210602	0.060867	-0.101264	-0.016294	-0.101669	-0.318298	0.151971	0.04551	0.058523	-0.1866	-0.055714	-0.146231	0.247942	0.011832	0.084673	-0.032056	-0.168987	-0.069488	-0.056086	0.100093	-0.09394	-0.661412	-0.1753	0.265661	0.197794	-0.281806	0.053494	0.035166	0.020896	0.076029	-0.199436	-0.071813	0.046757	0.016282	-0.177681	-0.073603	0.04151	0.185332	-0.069776	0.044078	0.085004	-0.314524	-0.094458	-0.112554	0.090991	0.224253	-0.138957
ADAMTS19	0.067675	-0.125095	0.08382	-0.299697	1.421855	-0.297126	0.173384	0.432171	-0.213875	0.747228	-0.27112	0.235305	-0.102201	0.059363	-0.195374	-0.144654	-0.301172	-0.0658	0.332308	-0.112496	0.07022	0.123479	-0.075622	-0.043575	-0.092012	-0.331533	-0.129481	-0.069929	0.313908	-0.171728	-0.256021	-0.346508	0.360415	0.171869	0.001176	-0.266929	-0.229909	0.076984	-0.15443	0.084702	-0.16589	-0.093101	-0.253513	-0.012047	-0.177198	0.044517	-0.178706	-0.359923	-0.069484
ADAMTS2	0.008709	-0.056984	0.063861	-0.2089	0.041996	0.060078	-0.147865	-0.016338	0.056973	-0.356578	-0.093585	-0.293197	0.076319	0.039079	0.148315	-0.184912	0.157976	-0.078079	-0.082348	0.070749	-0.095566	0.101832	-0.227714	-0.123912	-0.133285	-0.099971	-0.172838	0.050066	0.008709	-0.073342	-0.116071	0.010796	-0.325101	-0.188604	0.109977	-0.200534	-0.313498	-0.243334	0.161803	-0.037715	-0.107605	-0.134778	-0.179045	-0.037753	-0.018284	-0.027618	-0.296773	-0.108868	-0.118579
ADAMTS3	0.115939	0.089586	-0.247034	-0.236429	-0.056392	-0.192576	-0.257499	-0.157635	0.098708	0.016079	0.079575	0.046182	-0.081558	-0.248212	0.095147	-0.402202	0.155499	0.247607	0.161707	-0.277711	-0.252107	0.066245	0.065751	-0.034941	-0.137531	-0.174352	-0.037698	0.142599	-0.228582	-0.183593	-0.21446	0.113364	-0.139602	-0.199208	-0.042174	-0.104848	0.183202	-0.353893	0.000196	0.037178	0.189496	0.277375	-0.131276	-0.073645	-0.179478	0.061715	-0.288128	-0.026072	-0.286576
ADAMTS5	-0.034653	0.188568	-0.18851	-0.452327	-0.613578	-0.044504	0.199489	0.028402	-0.045539	-0.158345	0.152602	-0.371663	-0.178067	-0.250765	-0.057747	-0.691008	0.102132	-0.151512	-0.508385	-0.121365	-0.265674	0.778541	-0.272164	-0.191765	-0.374264	-0.081826	-0.243235	-0.263467	-0.252684	-0.054327	-0.255975	-0.238282	-0.220447	-0.39012	0.191922	-0.144394	0.215504	-0.060621	0.313445	-0.167096	0.192425	-0.157087	-0.259502	0.01605	-0.167256	-0.466751	-0.349756	-0.373955	-0.565248
ADAMTS6	0.319397	-0.116378	-0.259766	-0.134368	-0.074388	-0.133794	-0.446735	-0.214452	0.015842	-0.089468	0.036171	0.00097	0.16149	0.204255	-0.030984	0.1216	0.042387	-0.090564	0.17301	-0.376484	-0.208803	0.007121	-0.149407	-0.039462	0.084995	0.558315	-0.129081	-0.011228	0.006037	0.1328	-0.231812	-0.057945	-0.366036	-0.318345	0.259199	-0.144898	0.129354	-0.3433	0.079227	0.021738	-0.140407	-0.268963	-0.046868	-0.127409	0.086235	-0.11219	-0.175719	-0.066361	-0.245412
ADAMTS8	0.237009	0.488264	-0.28797	-0.151555	-0.175016	-0.172818	0.388472	-0.001384	0.01241	-0.065353	0.035984	0.182017	0.102973	-0.154285	0.003331	-0.171389	-0.104817	0.154683	0.883527	-0.175854	0.073922	0.039889	0.143876	0.20207	-0.487251	-0.120496	-0.262157	-0.368046	-0.276444	0.165252	0.223468	-0.134862	-0.430549	-0.236729	0.011363	-0.40614	-0.147288	-0.030394	0.171768	0.078805	-0.027399	-0.498232	0.182168	-0.096084	-0.273517	0.122283	-0.185672	-0.229086	-0.23335
ADAMTS9	0.272554	0.363571	-0.694458	-0.985719	0.405669	-0.864092	0.566758	-1.077071	-0.560341	-0.721162	0.449315	-0.282467	0.705984	0.639201	-0.755296	0.589296	0.26194	-0.086586	0.289794	-0.596144	-0.541087	-0.260365	-0.769471	-0.298668	-0.903125	1.179816	-1.068121	0.116708	0.179295	0.353977	-0.348046	-0.189322	-0.728477	-0.988695	0.371179	-0.307273	0.833884	-0.36489	-0.521106	-0.498632	0.42074	0.445721	-0.520586	-0.554911	-0.681605	-0.101058	-0.740959	-0.585279	-1.054876
ADAMTSL1	-0.005074	0.03902	-0.084104	0.247997	0.087356	-0.013367	0.09927	0.021694	0.03271	-0.23084	-0.12398	0.062198	-0.031217	-0.162577	-0.056479	-0.077586	-0.194877	0.127247	-0.170923	0.161494	-0.338226	-0.03491	0.045065	-0.134137	-0.14001	0.114471	-0.180387	-0.312436	0.05362	0.039992	0.051688	0.001789	-0.164389	-0.134807	-0.065069	0.124215	0.269251	0.103782	-0.119905	0.069346	0.195574	-0.102594	-0.185326	-0.192472	-0.067387	-0.320194	-0.012294	-0.071369	0.150041
ADAMTSL2	0.914071	0.666996	-0.316918	-0.112746	-1.296977	-0.132089	1.432409	0.262377	-0.968076	0.263109	1.161457	1.027127	0.897138	-0.399523	0.034203	-0.983958	0.175699	-0.168007	-0.905743	-0.317182	-0.343025	0.929618	-0.567769	0.780667	-0.039381	0.555739	-0.248226	-0.538961	-0.812496	1.372146	0.303536	0.024162	-1.388101	-0.707739	1.295893	-0.091965	0.46275	-0.036015	0.221378	-0.436136	0.230307	0.420505	-0.692676	-0.088296	-0.441355	0.328771	-1.519062	-0.000385	-0.529744
ADAMTSL3	0.219232	0.163024	-0.044207	-0.21883	-0.107099	-0.166505	-0.424959	-0.56822	-0.20331	-0.122179	0.048669	-0.154612	0.1219	-0.181547	0.106877	-0.230723	-0.041913	-0.486363	-0.324061	-0.035636	-0.296948	0.729076	-0.611333	-0.252183	0.022906	-0.125608	-0.298261	-0.202482	-0.474742	-0.098815	0.427548	0.19081	-0.332429	-0.337748	0.105769	0.527009	0.142282	-0.254198	-0.299682	-0.289373	0.030804	-0.178809	0.030097	-0.262016	-0.159996	0.223464	-0.302246	-0.074039	-0.440759
ADAMTSL4	0.140466	0.357931	-0.849038	-0.505183	-0.654434	-0.790618	-0.899643	-0.361918	-0.108076	-0.43499	0.235142	-0.341662	-0.145104	-0.212494	-0.240242	-0.503695	0.390863	0.050234	-0.33382	-0.429415	0.041224	-0.075529	-0.532291	-0.313916	-0.060579	0.715914	-0.690083	-0.271078	-0.532057	-0.40422	-0.213986	0.601056	-0.556351	-0.277662	-0.113643	-0.633039	-0.230693	-0.922512	-0.572682	-0.481726	0.004296	0.069788	-0.482582	-0.198503	-0.093317	-0.593738	0.578549	-0.532184	-0.245442
ADAMTSL5	0.113454	-0.187884	0.0549	-0.277009	-0.110005	-0.495919	-0.597779	0.078186	-0.231106	0.620138	0.281883	0.164914	-0.023758	-0.225192	-0.117513	0.610128	0.605616	0.690383	0.288852	0.047415	-0.392783	-0.003334	-0.076303	-0.215161	0.170245	0.255546	0.414444	0.128119	-0.526884	-0.325781	0.044341	0.767215	0.394222	-0.198514	-0.250682	-0.149358	-0.105869	-0.252384	-0.178941	-0.305253	-0.234318	0.403724	0.573824	0.160204	0.137952	-0.494881	0.249522	0.207798	-0.048051
ADAR	-0.33919	-0.471928	0.011439	0.248001	-0.48917	0.097347	0.335644	-0.236775	0.241081	0.017751	0.548354	0.112986	0.443762	-0.629939	-0.405207	-0.318147	-0.168046	0.211598	-0.271507	-0.506847	0.054273	-0.16588	0.069524	0.463554	-0.362315	0.144027	-0.360113	-0.396186	0.410719	0.102736	0.144776	-0.135203	0.793221	1.128171	-0.160935	-0.088186	0.030493	0.106915	-0.432527	-0.366022	0.146389	-0.410912	-0.638835	-0.040266	0.342876	-0.181565	-0.172275	-0.367197	-0.092552
ADARB1	0.364268	-0.249	-0.971777	-0.510472	-0.322378	-0.732094	0.327584	-0.896489	0.119979	0.199326	-0.725413	-0.493575	0.08999	-0.544132	-0.446709	-0.160923	-0.404586	0.52953	-0.891704	-0.434123	-0.600552	0.128725	-0.406527	-0.864614	-0.203433	0.61623	-0.598311	-0.663943	0.593305	0.066592	0.080716	1.812001	-0.532637	-0.097495	-0.250547	-0.881797	-0.123021	0.000691	-0.253452	-0.616604	-0.063194	-0.538159	0.383982	0.246632	-0.366663	-0.485279	-0.902109	-0.406145	-0.305973
ADAT1	0.67329	-0.008482	-0.218085	0.136474	1.07924	-0.110651	0.280826	0.20315	0.66282	0.380256	0.19456	0.383034	0.045894	-0.017432	0.137406	0.988341	0.050577	0.372708	0.565945	-0.223114	-0.399264	-0.005459	-0.141343	0.050239	-0.094294	0.524452	-0.16672	0.234622	-0.070784	0.402955	0.017078	0.338111	0.135443	0.314597	-0.149406	0.302517	0.032147	0.631791	0.334152	0.105796	0.625227	0.276867	0.256951	0.222379	-0.577989	-0.592643	-0.615546	0.207476	-0.027637
ADCK1	-0.101565	-0.216968	-0.078352	-0.589435	0.559302	0.048405	0.341017	-0.070954	0.022066	-0.34717	0.112239	0.355244	0.095596	-0.391769	0.069926	0.86518	0.306424	-0.446901	-0.777035	0.054022	0.353094	-0.175498	-0.143193	0.27223	-0.113828	0.252681	-0.397251	-0.090262	-0.465246	0.468001	-0.154625	0.175446	0.242179	0.505623	-0.398153	0.162443	0.038111	0.366437	0.078463	0.294276	0.283304	0.424261	0.220255	0.208947	0.027005	0.363629	-0.279895	-0.021389	0.541934
ADCK2	0.088473	0.427195	0.318694	0.720883	0.28343	-0.017053	-0.149119	-0.237868	-0.366825	0.443703	0.114732	-0.008235	-0.12071	0.008527	-0.020739	-0.101278	-0.920086	0.099301	0.312067	0.115272	-0.311833	-0.410308	0.249009	-0.354881	-0.122212	-0.610024	0.890291	0.555506	-0.236559	-0.567712	-0.29738	0.225596	-0.318113	0.206518	-0.063387	-0.254483	0.148496	-0.419494	0.074151	0.135013	0.401201	0.063687	-0.115362	-0.581691	0.673057	-0.177281	-0.031404	0.288723	0.091757
ADCK4	-0.146772	0.302743	-0.047464	0.015786	-0.152721	0.421425	0.721846	-0.237705	0.122111	-0.017276	-0.227613	0.179902	0.061016	0.109878	-0.06772	-0.37576	0.288566	-0.521961	-0.548747	-0.066842	-0.016882	-0.082956	0.000421	-0.098044	-0.025691	-0.248038	0.043588	0.364488	0.095365	0.341971	-0.107752	-0.158223	0.191321	-0.184406	-0.321739	-0.172822	0.137525	-0.07807	0.148996	0.497905	-0.124974	0.435873	0.127373	0.068914	0.04856	0.240739	-0.392921	-0.026329	0.289494
ADCK5	-0.155374	-0.213873	0.092513	-0.010842	1.318239	0.664046	0.58389	0.196885	-0.354376	-0.402114	0.493237	-0.294538	-0.076629	0.133599	-0.227451	0.871497	-0.235621	-0.099987	0.875064	0.117217	-0.284511	-0.121274	-0.031878	0.059202	-0.153053	0.024237	0.005691	-0.083472	-0.565486	-0.028618	0.027026	0.901068	0.302554	-0.005988	-0.349813	0.42086	-0.265366	-0.118214	-0.150829	0.47597	-0.098207	0.282657	-0.122325	-0.150412	0.258393	-0.26652	-0.002873	0.28788	-0.242837
ADCY1	1.507111	0.694552	-0.091113	-0.777518	0.238898	-1.265179	0.009712	2.083784	0.645799	-0.015595	-0.287309	-0.479742	0.149272	-0.567869	0.52414	-1.005048	-1.131779	-0.123793	-1.154181	-0.244502	-0.464669	0.573606	0.512217	-0.048617	-0.328518	-0.232372	1.055545	-0.239198	-0.562978	-0.539913	-0.708318	-0.104759	-0.080218	0.091964	0.755864	-0.563124	-0.080069	0.813633	0.249945	-0.193398	-0.307776	0.554464	-0.175327	-1.011335	0.911393	1.627627	-1.031742	0.0536	0.816124
ADCY3	0.324472	-0.034042	0.099857	0.29192	-0.414645	0.455665	0.249343	-0.534292	0.33255	-1.17005	-0.536107	0.206933	0.731836	0.061182	-0.272691	-0.273754	0.125468	0.271729	0.603316	0.140265	-0.849089	-0.115658	-0.497488	-0.323529	-0.636718	0.813588	-0.935877	-0.413001	-0.730504	0.053112	-0.744383	-0.143052	-0.71634	-0.860063	0.047635	-0.727725	-0.248873	-0.87815	0.29192	-0.423247	0.22683	-0.921862	-0.803892	-0.831815	-0.209199	-0.864801	-0.25325	-1.027886	-0.759906
ADCY6	-0.090422	-0.545815	-0.000873	-0.605493	0.941482	0.29188	1.371232	0.397197	-0.947207	-0.145737	0.02652	-0.617694	0.08013	0.628303	0.605296	1.008122	-0.317903	0.15252	1.115852	0.074405	0.226636	-0.033924	0.245717	0.460117	-0.02729	-0.274791	1.035134	-0.328052	-0.363182	0.236587	0.061346	-0.008034	0.420533	0.01298	-0.155307	0.35479	-0.376197	0.340542	-0.303311	-0.493606	0.039913	0.978772	-0.274333	-0.032382	-0.362511	-0.27909	0.07822	0.327821	0.404313
ADCY7	-0.175521	-0.042809	-0.282797	0.084278	0.34748	0.18391	0.558078	0.017469	0.119996	-0.026819	0.025672	-0.212449	0.265974	0.158798	-0.252217	0.536172	-0.298701	0.08181	0.299923	-0.010371	-0.649196	-0.023719	0.295051	-0.196389	-0.219936	0.856083	-0.094677	-0.077053	-0.296724	-0.150972	0.066423	0.112947	-0.485676	-0.147161	0.204283	-0.181413	0.032026	-0.504444	0.211476	-0.06054	-0.080667	-0.320654	-0.160631	-0.32096	-0.067564	0.120561	-0.159383	-0.111372	-0.438217
ADCY9	0.244043	0.134927	-0.644021	-0.437689	0.07286	-0.723298	0.181669	-0.380892	-0.000066	-0.51766	-0.445247	-0.435569	0.386136	0.392512	0.220466	-0.942113	-0.524324	-0.258342	-1.177357	-0.618499	-0.463323	0.33479	-0.585575	-0.702359	-0.459158	0.753957	0.158608	-0.363437	-0.884241	-0.230687	-0.358041	-0.1867	-0.32222	-0.307634	-0.11787	-0.929179	0.040425	-0.50145	-0.129201	-0.663071	0.072504	-0.261023	-0.325045	-0.432291	-0.547231	-0.021779	-0.798713	-0.241123	-0.51442
ADCYAP1	0.410584	0.523107	-0.163222	-0.12062	0.087445	0.378064	-0.103927	-0.07423	-0.129369	0.374685	-0.298015	-0.275364	0.012837	-0.204901	0.030176	0.305375	0.125091	-0.28322	0.688921	0.171339	-0.168792	0.836481	-0.29778	-0.364448	0.092364	0.362336	0.031163	0.139864	-0.251312	-0.047516	-0.260121	0.235801	-0.321777	-0.012604	0.17467	-0.117071	0.257244	-0.269097	0.640096	-0.077564	-0.001099	-0.079483	0.04262	-0.301252	-0.020998	0.130918	-0.166031	-0.054727	-0.095168
ADD1	-0.035961	-0.437999	-0.163714	0.064644	2.035205	-0.188417	0.988425	-0.30463	-0.474136	-0.10493	0.375011	0.387573	0.195194	-0.727561	1.031615	1.177503	-0.561272	-0.328865	0.815022	0.05422	-0.143053	0.501025	0.041801	0.229787	-0.043412	0.058824	0.476007	-0.484568	0.482115	0.175417	-0.066033	0.457858	0.551958	0.045798	0.030909	-0.166733	-0.114478	-0.105067	1.447755	0.071936	-0.151463	0.242627	0.081386	0.047765	0.21328	-0.062191	0.321628	0.036667	0.152675
ADD3	-0.47064	0.083023	-0.174731	0.350605	-1.469774	-0.351267	-0.612111	-0.447876	-0.221264	0.409756	0.454763	-0.212599	-0.290422	-0.535942	0.980913	-1.932358	0.117763	0.3823	-1.936697	0.347238	-0.069898	0.582587	0.461503	-0.585013	0.103199	-0.140664	0.814267	0.550692	-0.578024	0.247439	0.59517	-0.394237	0.043418	0.665094	0.51243	0.345519	-0.075988	0.539408	-0.404063	0.217326	0.40894	0.187834	0.766458	0.43715	-0.022688	0.284633	1.104591	0.798835	0.797664
ADH1A	1.978375	2.741746	-2.404085	1.227654	-0.005584	-2.640683	0.043992	0.919866	-0.620939	-2.285054	-1.788715	-0.573452	-1.741353	-2.002308	0.791319	-2.393599	-2.094778	3.611668	-2.2864	-1.426556	-2.110792	2.013893	-2.201542	-1.542968	-1.003053	1.322193	-2.099459	-1.888294	2.302126	-1.801774	-2.135996	-0.644863	-2.455407	-2.236914	-0.541787	-1.147702	0.733737	-0.727056	-1.478659	-0.079546	-1.033024	-2.289683	-2.198912	-1.928333	-1.89375	-2.212034	-2.428282	-0.479831	-1.992064
ADH1C	-0.79621	-0.864067	-1.512544	1.436893	0.76559	-1.82793	0.314709	1.5458	-1.349098	-1.426308	-1.213999	-0.22046	-1.331102	-1.402568	0.981701	-1.532884	-1.250454	4.039012	-1.610117	-1.245247	-1.17958	-0.816604	-1.424207	-0.6104	-0.204725	-0.864241	-1.122634	-1.604533	2.752002	-1.09245	-1.540065	-1.491963	-1.0649	-1.171453	-1.07399	-0.055094	0.216367	0.053121	-1.294394	0.123166	-0.795398	-1.096783	-1.417685	-0.800229	-1.374968	-1.375383	-1.051253	-0.852458	-1.142855
ADH4	-0.22625	-0.371222	-0.260401	-0.651457	-0.129786	-0.216954	-0.082457	3.031187	0.040191	0.151176	-0.452995	0.438385	-0.009205	-0.302246	-0.143679	0.83255	-0.252281	0.215071	0.404471	-0.353296	-0.102586	-0.168666	-0.375828	0.024847	-0.477996	0.452752	-0.0907	-0.504277	0.057929	-0.24397	-0.403636	-0.229089	-0.079663	-0.384665	-0.273186	-0.241789	-0.232342	-0.184103	-0.124583	0.008754	-0.107619	-0.00489	-0.030949	-0.05703	-0.110451	-0.27541	-0.316731	-0.573305	-0.296185
ADH5	0.055408	-0.348322	0.194489	0.207025	0.034996	-0.102598	-0.665567	1.099131	-0.471135	0.197535	-0.157724	1.0741	-0.519144	-0.658099	0.046272	-0.470073	-0.019471	-0.63174	-0.631321	0.50258	0.135031	0.769566	0.640731	0.233905	0.389	-0.635961	0.620605	-0.299403	0.055895	0.160968	0.270256	0.08249	0.007699	0.412557	0.15952	0.413001	0.725252	0.290238	0.541406	0.800177	-0.541458	0.064114	0.431512	0.373589	0.282572	0.143596	0.416962	0.596205	0.312801
ADH6	-0.080448	0.232357	-0.048332	-0.055432	0.666612	-0.048311	0.056782	2.711649	0.233025	0.367205	-0.289729	0.494095	-0.037369	-0.287882	0.221509	0.297895	-0.156966	0.037232	0.302443	-0.191469	-0.356303	-0.244409	0.401905	-0.141229	-0.262328	0.067743	-0.03611	0.890544	0.629612	-0.251969	-0.212887	-0.095209	-0.386898	-0.117233	-0.137014	-0.223845	-0.415572	-0.174456	-0.189968	-0.339632	0.668364	0.069956	0.07172	-0.170019	-0.070444	-0.214247	-0.006182	-0.073297	-0.068651
ADHFE1	0.722231	0.464281	0.179969	-0.104969	2.038258	0.446851	1.85735	0.885164	-0.666707	-0.80384	-0.359569	1.052287	0.020488	-0.641086	0.644604	1.966232	-0.216929	0.764511	0.03587	1.325259	-0.503522	0.727221	-0.401697	-0.091011	0.973955	0.713543	0.613886	0.335364	-0.10977	0.494428	0.840472	0.470703	0.271325	0.120794	-0.010191	0.787055	0.041513	0.737774	-0.368537	1.094696	0.601954	-1.05905	1.397541	0.277854	-0.553493	-0.594368	0.088359	1.179681	0.54351
ADIPOQ	0.351653	0.545267	0.147118	-0.030827	0.136178	-0.198479	1.34223	1.143026	-0.294933	0.165823	0.045412	0.055763	0.135743	0.699076	0.000905	0.176881	-0.074112	-0.128968	-0.155591	0.065694	-0.045419	-0.085298	-0.086934	-0.10545	0.639831	0.770782	-0.307438	-0.133039	0.832209	-0.181312	0.037912	-0.236178	-0.052813	0.877048	-0.058576	0.839898	0.151804	0.666782	-0.250361	0.257579	-0.220831	0.056513	-0.193535	-0.091315	-0.305911	-0.094843	0.03411	0.511022	0.533533
ADIPOR1	-0.109026	-0.128426	0.782354	-0.19529	-0.286225	-0.166982	-0.606455	0.081076	0.476676	0.951531	0.590624	0.318296	-0.136241	0.489864	0.34407	-0.827846	0.217904	0.290547	0.032601	-0.109026	0.283254	0.228459	0.558482	0.410861	0.032601	-0.65682	0.605576	0.669885	-0.025194	0.087392	0.415145	0.537717	0.830112	0.479178	-0.227308	0.055312	0.22648	-0.190979	0.254558	0.250624	0.380808	0.088927	0.691917	0.04978	0.066627	-0.933901	0.558482	0.230064	0.040114
ADK	-0.137797	0.179181	-0.015051	0.595439	0.268898	0.385949	-0.864881	-0.354384	0.335885	0.31722	-0.264087	0.058707	0.035431	-0.290727	0.154473	1.177901	0.569044	0.373085	0.129735	0.337829	-0.168628	-0.086204	0.21564	0.022533	-0.537963	-0.477045	-0.081253	0.761936	1.223553	-0.479888	0.078587	0.67091	-0.785841	-0.109995	0.101893	0.428386	0.446251	-0.120818	-0.302216	-0.096316	0.052736	0.238587	-0.222656	-0.315511	-0.773101	0.701175	0.380876	0.196435	0.30049
ADM	-0.564459	-0.6362	0.746257	0.947017	0.169225	-0.284547	-1.609937	0.484582	-0.730369	-0.813858	0.917056	0.616854	0.167921	1.348982	0.134144	-1.400896	0.947017	-1.136852	1.292681	0.711372	-0.912136	-0.538445	-1.737953	-0.09556	0.116722	-0.214698	-0.666882	0.319273	-0.171301	-0.059852	0.527405	-0.339758	-0.704618	-1.314583	1.103849	0.370755	0.90219	-2.25888	-0.973947	0.182814	-0.063674	1.856027	-0.307289	-0.984194	-0.170163	0.48258	2.074686	-0.0878	-1.634546
ADM2	-0.225042	-0.118488	-0.031429	-0.014308	0.600185	0.32992	-0.089383	-0.437047	-0.186747	0.023463	0.475574	-0.295286	0.059344	0.97497	-0.298605	0.311012	0.238192	0.477783	0.621691	0.028698	-0.220572	-0.177617	-0.282781	-0.05129	-0.048683	0.051469	-0.308136	-0.021739	0.230215	-0.027036	0.153825	0.23111	-0.135339	0.044361	-0.429883	-0.144816	-0.245725	-0.364621	-0.113595	-0.175624	-0.142245	-0.348675	0.063261	-0.411121	-0.155236	0.033103	-0.08702	-0.345226	-0.263231
ADNP	-0.13719	-0.642978	-0.386243	-0.651432	-1.360046	0.029761	0.523088	0.165732	-0.374129	-0.574501	0.835063	0.332646	0.20979	-0.641904	0.487938	-1.561031	0.112261	0.029037	-1.222164	0.263758	0.653259	0.507482	0.426939	0.385816	0.53687	-0.045908	0.688015	-0.926051	0.325617	0.737576	0.139332	-0.319816	0.813869	0.804203	0.135069	0.867307	0.416387	0.710754	-0.991899	0.015366	-0.197679	0.304134	0.411961	0.402144	0.139201	0.669006	0.538947	0.910428	0.753698
ADO	0.107221	0.090053	-0.228109	-0.012727	-0.026317	0.219153	-0.767111	0.387284	-0.521874	0.233094	0.439116	-0.005853	-0.079423	0.3895	0.606647	0.996171	0.196	0.223751	1.344216	0.215652	0.368894	0.178324	0.121943	-0.261952	0.086257	-0.105927	0.289488	0.293741	2.646533	-0.140479	0.169094	0.087843	0.080428	0.318824	0.318824	0.296383	-0.364858	0.356188	-0.139769	0.387689	0.398853	-0.65932	0.15801	0.684314	-0.241912	0.078424	-0.379724	0.06969	0.17942
ADORA1	-0.107713	0.128451	-0.261977	-0.184015	-0.259736	-0.559961	-0.338382	-0.295399	0.124518	-0.581214	0.275958	-0.373187	0.249046	0.163361	-0.091805	0.515972	-0.098532	0.005121	0.274643	0.057567	0.07013	-0.051177	-0.344493	-0.265921	0.17026	0.256597	-0.658065	-0.192436	-0.401499	-0.131769	-0.312137	-0.261736	-0.400633	-0.228159	0.102424	-0.413934	-0.164389	-0.528937	-0.314469	-0.058716	0.049381	-0.156115	-0.252102	0.026141	-0.400272	-0.210877	-0.278009	-0.094419	-0.422164
ADORA2B	-0.199545	-0.394068	1.769225	-0.632258	-0.251698	0.354124	-1.296744	-0.485994	-0.816724	-0.625521	0.308272	-1.046836	-0.024421	-1.710373	0.42185	-0.193276	1.61897	-1.119857	-1.479252	1.323247	0.471801	0.214719	0.40061	1.03481	-0.185272	-0.108165	-0.233615	0.032504	0.19085	2.032327	0.972594	-1.142095	-0.511879	0.23463	2.040652	0.915935	-0.087679	0.89506	-0.185068	0.885239	1.180686	0.895343	-0.224264	1.389788	-0.623439	-1.100578	1.476645	0.633103	-0.45336
ADORA3	-0.47325	0.313877	-0.218169	-0.769975	-0.909694	-0.468461	-1.39368	0.497399	-0.010864	0.31764	0.676158	-0.815008	0.696002	1.473371	-0.500271	0.799182	0.517601	0.362662	-0.813128	-0.054354	-0.253961	-0.946537	0.250337	-0.868376	-0.915961	0.360335	-0.960198	-0.542876	0.847918	-0.430302	-0.791954	-0.801608	-0.441883	-0.407581	-0.01885	-1.175095	0.014022	0.113376	-0.487869	-0.104536	0.427238	-0.821683	-0.668415	-0.997354	-0.096239	-0.692592	-0.887328	-0.892204	-0.293639
ADPGK	0.192808	-0.038334	-0.283085	0.286405	0.299051	-0.049334	0.541649	0.895492	-0.098429	0.251144	-0.308653	0.131477	0.092388	0.110246	-0.19895	0.850588	0.063729	-0.35792	0.193668	0.250598	0.129979	-0.150884	0.187898	0.14623	0.424785	0.310387	0.20597	-0.437217	-0.008208	-0.021735	-0.110008	-0.326553	-0.505789	0.156579	-0.159784	-0.011617	0.430895	-0.096162	0.032857	0.252047	-0.153852	0.113801	0.102641	-0.158838	-0.289692	-0.00451	0.078489	0.038639	0.001179
ADPRH	0.017165	-0.20242	0.100389	0.393995	0.46217	0.08523	-0.432674	0.336144	-0.265663	0.429381	-0.334085	0.063697	-0.102884	-0.169111	0.217241	-0.144643	-0.089053	0.002822	-0.149923	0.119993	-0.197149	-0.104979	-0.037111	0.338276	-0.09134	0.563198	0.311488	-0.028604	-0.114759	-0.161382	-0.081004	0.225023	0.194692	-0.498626	-0.046895	0.25672	0.032017	-0.148524	0.322781	0.067999	-0.108952	0.088528	0.162995	-0.207551	-0.030926	-0.015882	-0.154729	0.193698	-0.349965
ADPRHL1	-0.047778	0.397328	-0.121155	0.078346	-0.369513	0.036089	0.168917	0.344129	0.001841	-0.296797	-0.282541	-0.01329	-0.18693	0.52925	0.150014	0.083121	-0.107399	-0.091201	-0.024362	-0.163636	-0.34886	-0.23379	0.4076	0.093884	-0.09277	0.066791	-0.181436	-0.03167	0.098308	-0.070984	0.074877	-0.104866	0.653745	0.301801	-0.175453	-0.004729	-0.175238	0.159611	-0.16965	-0.033614	0.02646	-0.19836	-0.014854	0.172365	0.063483	-0.07055	-0.102353	0.194565	0.02244
ADRA1A	0.069236	0.074276	0.153185	0.150703	-0.005346	0.18046	-0.007044	-0.035018	-0.155361	0.020812	-0.37742	0.049015	-0.086199	0.13173	-0.146116	0.28857	0.254175	-0.024035	0.121982	-0.070594	-0.109394	-0.209136	-0.039127	-0.148259	-0.033557	-0.258429	0.019005	-0.062872	0.24876	0.152238	0.241816	0.035079	-0.131889	0.368558	-0.133164	0.112628	-0.047598	0.067026	0.16019	0.172043	-0.107244	-0.031661	-0.088165	-0.065933	-0.176938	-0.154655	0.27017	0.062039	-0.168867
ADRA1B	-0.102189	-0.437414	0.217397	0.01211	0.626581	0.066356	0.133297	0.122873	-0.062205	-0.009939	0.376281	0.020212	0.021487	-0.009655	-0.035479	0.639474	0.313159	-0.287378	0.527963	-0.038474	0.144767	0.14443	-0.178987	-0.286291	0.130549	-0.23846	-0.14794	-0.021955	-0.134404	-0.019608	-0.186259	-0.050944	-0.281643	-0.143331	-0.002902	-0.27568	-0.092241	-0.19889	-0.184244	-0.213095	0.083531	-0.202696	-0.209104	-0.138862	0.269994	-0.187584	0.126786	-0.203924	-0.183138
ADRA1D	-0.089582	0.353564	0.164263	0.09217	-0.141032	0.123575	-0.158641	-0.360503	0.247718	-0.393662	-0.492883	-0.128188	0.117667	0.084204	-0.135719	0.221654	0.143076	-0.044748	1.032869	0.01034	-0.197846	-0.012898	-0.036206	0.164875	-0.020491	0.375556	-0.198311	0.17704	-0.068615	0.164263	0.284243	-0.127064	-0.149028	-0.051632	-0.124208	-0.024097	-0.363107	-0.132055	0.09104	0.093271	0.041614	-0.287917	-0.070232	0.103149	-0.040376	-0.132441	0.073844	-0.293671	-0.175861
ADRA2A	0.882875	0.618048	-0.216653	-0.033994	-0.353967	-0.002589	-0.002791	-0.572784	-0.059708	-0.244304	-0.328965	0.023229	0.174895	-0.059135	-0.307931	0.157413	-0.137574	0.211755	-0.087495	-0.410958	-0.511583	0.639022	0.125982	-0.356037	-0.394278	0.932969	-0.257076	-0.089266	-0.198036	-0.248808	0.120551	0.168914	-0.443133	-0.080716	0.188636	-0.346911	0.646845	-0.346051	0.184301	-0.096456	0.024682	0.082919	-0.16564	0.106307	0.081208	-0.425241	-0.443083	0.026641	-0.208643
ADRA2B	0.08773	-0.228995	-0.021526	-0.006452	0.721735	0.408919	-0.237478	-0.220134	-0.089995	0.177467	0.105118	-0.159822	-0.004705	0.701753	-0.124309	0.874588	-0.146091	0.123583	0.613192	-0.007964	0.132139	-0.227468	-0.060901	0.085768	0.166281	-0.120136	0.127722	-0.020789	0.140472	0.284812	-0.002396	0.082827	-0.355888	0.133787	-0.054206	0.258744	-0.168653	-0.180054	0.24074	0.329729	-0.04282	-0.030967	0.087591	-0.314686	-0.101502	-0.087863	0.032535	0.164254	-0.065159
ADRB1	0.298301	0.051681	0.888508	-0.138036	-0.238731	-0.018673	-0.278288	0.117373	0.211669	-0.016393	-0.462014	-0.218016	0.099571	-0.155495	0.974568	-0.355263	-0.354829	-0.127834	-0.213208	0.961271	1.053621	0.298034	0.179701	0.161007	-0.264145	-0.197225	1.71498	0.666119	0.281168	-0.292918	0.933089	-0.065016	-0.300795	0.715598	0.411137	0.388569	-0.287935	0.120469	-0.070146	-0.020892	0.242646	0.113387	-0.166359	-0.060418	-0.13683	-0.033216	-0.275943	1.395881	0.03598
ADRB2	0.550795	1.251641	0.656731	0.808347	-1.057328	0.056279	-0.163861	-1.086515	0.070747	0.837028	0.047609	2.268518	-0.584801	0.456943	-0.722007	0.246654	-0.227718	-0.312191	0.088963	1.38925	0.671417	0.504362	0.001635	1.4775	-0.26248	1.124209	-0.044176	0.119001	-1.048491	-0.414463	-0.454106	0.302479	0.112729	0.253794	0.186082	1.341672	1.570157	0.889893	0.538588	1.161149	-0.349801	0.122213	0.26839	-0.592958	0.429221	-1.164593	1.590392	0.633272	0.773751
ADRM1	-0.048614	-0.003765	-0.02908	0.065848	-0.869827	0.149583	0.354995	0.124942	0.40677	-0.000267	-0.211338	-0.306981	0.497103	0.584147	-0.503224	-0.942983	0.07669	-0.147296	-0.613137	-0.356936	0.130482	-0.441612	-0.315933	0.002916	-0.167863	-0.261653	-0.429447	-0.36999	0.235791	-0.269505	-0.705601	0.041734	0.021436	-0.305491	0.103828	-0.233919	0.004511	0.039781	0.22953	-0.209706	-0.065447	-0.275979	-0.484547	-0.472531	-0.026509	0.014762	-0.298488	-0.646555	-0.209056
ADSL	-0.255235	0.113572	-0.403957	0.067548	1.264631	0.287136	-0.232768	-0.327352	-0.129055	0.164189	0.047423	0.043109	0.494732	-0.638768	0.209676	1.205997	0.353365	-0.711719	0.512165	-0.110576	0.276744	-0.171457	-0.030257	-0.254654	-0.308557	-0.235247	-0.169633	0.381372	0.21669	0.208907	-0.338268	0.57242	-0.592775	0.298251	-0.173453	-0.116862	-0.245401	0.146688	0.118698	0.410279	-0.412805	-0.210099	-0.019875	-0.04476	-0.614174	0.245728	-0.278603	0.103758	0.051035
ADSS	-0.228304	0.108162	1.039526	-0.430975	0.076086	-0.160238	-0.006029	-0.038112	-0.271157	-0.274933	0.512493	-0.074814	0.274453	-0.241017	0.475542	-0.069163	0.079801	0.429301	0.680167	0.418706	0.51451	0.162086	0.665555	0.609748	-0.031559	-0.32958	0.653528	0.863483	0.238324	-0.110809	-0.031559	0.015382	-0.008892	0.71054	-0.216244	0.467789	0.298038	0.728906	0.258759	0.286653	0.056559	0.032914	0.226789	0.176862	0.160026	-0.292695	-0.006729	0.433889	0.740679
ADSSL1	-0.542416	-0.254146	0.929754	0.030496	-0.193056	0.011326	-0.460212	-0.413805	0.035609	-0.115251	0.280023	-0.199649	-0.170288	-0.537306	0.091442	-0.31816	0.191432	-0.015143	-0.250799	-0.121138	0.315401	-0.346261	0.286892	0.111308	0.498265	-0.655919	0.267699	0.032532	-0.049355	-0.031516	-0.075317	-0.341604	-0.177221	0.403819	-0.026323	0.197661	-0.189179	0.491187	-0.042188	0.078846	0.119905	0.124314	0.316413	0.146524	-0.172126	-0.148302	0.425007	0.212095	0.438946
AEBP1	1.724057	1.458519	-1.5164	-0.617219	-0.879353	-1.36329	0.778209	-0.649036	1.081907	-0.543649	0.209102	-0.298357	0.558373	1.381284	-0.825093	-0.163035	-0.524526	0.523397	-0.445779	-0.756588	-0.565112	0.484874	-1.527094	-0.984513	-1.651291	2.305145	-1.479179	-0.918995	-0.70812	-0.638097	-1.239497	-0.015965	-0.946431	-1.642658	-0.289626	-1.353431	-0.260546	-1.297646	-0.741697	-1.209658	0.398934	-1.064518	-1.064013	-1.802524	-1.63757	-0.443803	-1.955638	-1.021389	-1.594671
AEBP2	-0.29708	-0.072025	-0.126207	0.358835	0.595064	-0.014564	0.348402	-0.083346	-0.596518	-0.010482	-0.011438	0.004594	-0.114838	0.242532	0.321368	0.25614	0.166734	-0.033862	0.086107	0.366693	0.294647	0.059972	0.052502	-0.229163	0.282532	-0.231755	0.212458	0.132	-0.054985	-0.126481	0.506851	-0.043163	-0.10561	-0.343619	0.403772	0.319788	0.263092	0.278213	0.497046	-0.184402	-0.061262	0.03794	-0.242227	0.349734	-0.141227	0.132151	0.124007	0.370558	0.289935
AES	-0.067484	-0.474421	-0.149105	0.441861	-2.249185	0.446952	1.651058	0.130667	-0.77853	-0.77092	0.966925	0.504543	0.472982	-1.549689	0.337024	-2.544452	-0.477694	0.321319	-2.818531	0.723886	0.537356	0.5182	0.567782	0.603544	0.722807	0.182976	0.961787	-0.471203	1.470656	1.45975	0.217422	0.384616	1.67565	1.246116	0.534641	0.942822	0.992821	0.9823	-0.068156	0.739974	0.099161	0.715233	1.349386	0.759341	0.81235	0.283671	0.495403	1.369697	1.124026
AFAP1	0.316719	0.330238	-0.26592	-0.483261	1.912779	-1.111911	-0.029072	-0.9864	-0.39542	-0.909346	0.91677	-0.421644	0.330553	-0.635351	-0.047505	-0.418058	-0.544994	-0.705327	0.787268	-0.763152	-1.133153	-0.459345	-0.591359	-0.021074	0.056984	0.350872	-0.494338	-0.452714	-0.49183	-0.163005	-0.373906	-0.201416	-0.70863	0.056069	0.127473	-0.087895	-0.036983	-0.034729	0.648734	0.295705	-0.329057	-0.33915	0.169695	-0.152388	-0.537463	-0.637885	-0.183391	-0.307595	-0.028253
AFAP1L1	-0.084581	-0.14674	-0.247128	-0.24295	0.14922	-0.414179	-0.60094	-0.559618	-0.048277	-0.354118	0.702773	0.073116	-0.115801	0.207355	-0.064987	0.428391	0.216546	-0.407649	0.248561	-0.125337	-0.53252	0.055838	-0.445252	0.103094	-0.461642	0.239592	-0.186642	0.18425	-0.075279	0.399475	-0.458292	-0.113829	-0.243465	-0.345707	-0.01997	0.227344	0.312269	0.154036	-0.113897	0.010824	-0.000275	0.301441	0.25204	0.09424	0.466986	-0.046855	0.426921	-0.390476	-0.142474
AFAP1L2	0.164909	-0.11327	-0.903673	-0.221029	1.224627	-0.185225	0.223824	-0.813695	0.392201	-0.47817	0.181775	-0.550015	0.460319	-0.581837	0.840707	-0.995557	-0.107742	-0.622648	-0.271234	0.739565	0.243305	0.616669	-0.321507	-0.404355	-0.551277	0.138473	-0.367256	0.02754	-0.517606	0.050856	0.522693	-0.680457	-0.50143	-0.974825	-0.336562	-0.389811	-0.06558	-0.673723	-0.038051	-0.20794	0.545069	0.861019	-0.272293	0.044438	-0.238562	-0.097885	-1.122945	0.315209	0.045423
AFF1	0.502157	0.050513	-0.049794	0.61151	-1.432806	-0.271026	0.772726	0.295184	-0.290349	0.424922	-0.027338	0.55834	-0.319298	-0.954135	0.225123	-1.271351	-0.192312	0.478758	-1.718187	0.12537	0.002731	0.763803	0.855325	0.362472	0.722758	-0.313205	0.554556	-0.127138	-0.217172	0.358698	0.480472	0.461706	0.021068	0.442689	0.172393	0.274517	0.649705	0.116162	0.330934	0.813876	0.679363	0.124994	0.427648	0.361784	0.824086	-0.307603	0.22194	0.370179	0.448812
AFF2	-0.160355	0.271598	0.051698	0.145986	0.050688	0.067168	0.147878	0.468329	-0.032738	-0.315095	0.032046	0.275822	0.273262	0.112803	-0.003176	-0.201024	-0.151129	0.136195	0.008689	-0.028789	-0.140254	-0.072925	0.187619	-0.034359	-0.222743	0.767554	-0.044435	0.530435	0.504605	-0.024402	0.150843	-0.111648	0.112599	0.407406	0.06334	0.329576	0.181125	0.702211	0.191021	-0.19535	-0.186776	-0.255459	0.021915	0.176404	-0.177881	0.154993	-0.154213	0.251878	0.507168
AFF3	0.703762	0.989802	-0.502218	0.263138	-1.041223	-0.80932	0.397931	-0.638386	0.003369	0.165607	0.580982	0.39849	0.152557	-0.745178	-0.142692	-0.625076	-0.467427	0.499321	-0.506551	-0.428054	-0.165767	1.531981	0.301778	-0.178736	-0.768789	2.135171	-0.332066	-0.386171	-0.797263	-0.327761	0.012073	0.176484	-0.417809	-0.032337	0.777624	-0.52283	-0.043581	-0.255325	-0.684487	-0.52164	0.244652	-0.778392	-0.049469	-0.304886	-0.529427	-0.231516	-0.550268	-0.32082	-0.574977
AFF4	0.010146	-0.297279	0.266522	0.136284	-0.584727	0.410294	-0.258612	0.111187	-0.51689	0.700865	0.381294	0.103211	-0.376179	-0.105065	0.784499	-0.548322	0.515699	-0.158211	-0.912463	0.680337	0.289882	0.877216	0.863223	0.373447	0.414578	-0.177735	-0.078102	0.201538	-0.15539	-0.7237	1.141598	-0.165245	0.050565	0.518209	-0.032311	0.548199	0.131703	0.222854	0.911902	0.433917	-0.165245	0.068544	0.412028	0.866257	0.846387	0.505975	0.932162	0.236493	0.34257
AFM	0.279735	-0.102272	0.029322	-0.116297	0.094869	-0.4364	0.060629	0.084816	0.117058	0.202381	0.189352	0.045855	-0.079761	-0.062476	-0.119055	-0.021664	-0.024756	-0.057033	-0.021911	-0.190818	0.023367	-0.053341	-0.07795	0.19786	-0.030564	0.076928	-0.248307	-0.302006	-0.257242	-0.181885	0.086668	-0.004747	-0.039745	-0.047114	-0.097435	0.053665	-0.100772	-0.067933	-0.114104	0.043045	-0.219535	0.041446	-0.235363	0.110576	-0.129858	0.246621	0.144367	-0.210588	0.1456
AFMID	-0.041039	-0.101796	0.15242	0.158569	0.018965	-0.072966	-0.611711	-0.233525	-0.211856	0.263529	-0.090986	-0.477418	-0.415447	0.660744	-0.250484	-0.265802	0.027048	-0.007026	0.021272	0.07639	0.413275	0.191405	0.10402	-0.066917	0.241163	-0.387143	-0.037641	0.102992	-0.310967	-0.243287	0.09424	-0.069321	-0.13955	-0.072966	0.017964	-0.135268	-0.086196	-0.374849	0.663456	0.135387	0.294327	-0.301985	0.102132	-0.109554	0.022384	0.166717	-0.176598	-0.089884	-0.177466
AFP	-0.175968	0.076396	0.093075	-0.22465	-0.181767	-0.020696	-0.181495	0.183561	0.096221	-0.308663	-0.232211	-0.320584	0.087313	-0.045789	0.12354	-0.370217	0.022528	-0.076972	-0.027243	-0.013768	-0.182448	-0.191281	0.228433	0.196729	-0.054128	0.09034	0.019988	0.006578	0.461337	-0.070076	-0.037788	-0.055625	-0.168437	0.016917	-0.082209	0.200857	-0.12366	-0.067195	-0.170508	0.087	-0.066257	0.006427	-0.164751	0.118316	-0.106542	-0.268871	-0.081488	0.05879	-0.081512
AFTPH	0.16899	0.177857	0.071303	0.21434	0.957747	-0.782302	-0.499994	0.257805	0.324224	0.18059	-0.363692	-0.316418	-0.18401	0.168671	-0.309606	0.082237	-0.350503	-0.100241	0.039096	0.014194	-0.180961	0.120282	0.107725	-0.262863	-0.153161	-0.17739	0.500415	0.370644	0.534437	-0.581412	0.18392	0.080697	0.384448	-0.281904	-0.127511	-0.485784	0.675495	-0.08592	0.071865	0.191298	0.006019	-0.211922	0.245804	0.03469	-0.070263	-0.357892	0.25141	0.390928	0.032401
AGA	0.356769	0.745919	0.139961	-0.149077	0.219385	-0.989793	-0.164888	0.061836	0.251792	0.14317	-0.529045	0.863934	0.163422	-0.396007	0.678267	0.724424	0.837926	-0.336749	1.356193	0.056446	0.189466	0.108767	0.780436	0.467039	0.324465	0.427514	0.220461	0.355976	0.062157	-0.100173	0.090007	-0.933118	0.089449	0.201977	0.253732	-0.19306	0.062842	0.818984	0.419408	0.346944	-0.008927	0.249094	0.425802	0.341221	0.465772	-0.005866	-0.334483	0.166799	1.079653
AGER	-0.106413	-0.162998	-0.089776	-0.1461	-0.009089	-0.249089	0.430525	0.420408	0.08258	-0.414056	0.261985	0.413985	0.539367	-0.007257	-0.047825	0.1155	-0.157214	-0.099206	0.170612	-0.032333	0.032654	0.098098	-0.033781	-0.083183	0.140586	0.408793	0.09403	-0.130831	-0.111273	0.093318	0.302625	0.035152	0.218566	0.332966	0.131538	0.247705	-0.161351	0.099433	-0.293725	-0.231661	-0.148801	0.130258	0.102152	0.106476	0.611872	0.086178	0.086097	0.23803	0.22487
AGGF1	0.105435	-0.195438	0.289201	0.511934	0.083931	0.522436	0.139818	0.145122	-0.23258	0.568502	-0.128901	0.477129	0.206929	-0.552661	0.472016	-0.648266	0.275205	-0.211248	-0.144833	0.549371	0.482143	0.558228	0.853843	0.503739	0.712376	0.227308	0.259939	0.85573	-0.516343	0.497252	0.627261	0.625297	-0.055652	0.449903	0.142685	0.561933	0.15593	0.560085	0.927394	0.698381	-0.177729	0.054329	0.35276	0.603258	0.768717	0.737842	-0.059845	0.460318	0.472016
AGK	0.018239	0.101046	-0.050393	0.641745	-0.285771	-0.164788	-0.240971	-0.430152	-0.362141	0.475482	-0.008718	0.171668	0.126276	-0.456631	0.074065	-0.12074	0.237931	-0.055264	0.220721	-0.012948	-0.10832	-0.14552	0.290294	-0.14704	-0.07858	-0.340683	0.177635	0.286175	-0.164458	-0.116434	-0.222011	0.315118	-0.356343	0.266471	-0.082767	-0.19489	-0.035014	-0.128521	0.192433	0.424219	0.030818	0.011792	0.047642	0.043099	0.472268	0.292257	0.095946	-0.13821	-0.179176
AGL	0.572217	0.211583	-0.009682	-0.046256	0.586272	0.262599	0.043596	0.523198	0.08797	0.423603	-0.512803	0.239976	-0.177376	0.040934	0.437037	1.741663	0.32634	-0.396988	1.454102	0.478543	0.113972	0.319726	0.001978	-0.124016	0.022805	0.33841	0.526468	0.573586	0.182876	0.272358	0.744368	0.064055	0.681011	0.247233	-0.112449	0.023074	-0.97371	-0.117256	0.796018	-0.109108	0.105833	0.44089	-0.117802	0.263187	0.276992	0.120366	-0.051464	0.330573	0.37732
AGMAT	0.018609	0.117003	-0.476762	0.097718	-0.531524	0.764927	0.282048	0.148955	0.059418	0.410921	-0.727263	0.453258	0.041619	-0.0092	0.044998	-0.729478	-0.144246	-0.081688	-0.352402	0.50247	-0.310747	-0.057106	0.633608	-0.117549	0.093862	-0.26652	0.511392	0.174519	0.097259	0.047041	-0.53758	0.113983	-0.399664	0.619805	-0.161086	-0.279684	-0.371426	0.394828	0.289895	0.648468	0.066191	1.067498	-0.011416	-0.167003	0.687167	0.041131	-0.365538	0.320294	0.471656
AGPAT1	-0.397525	-0.124273	-0.239601	-0.344379	-0.134212	-0.447028	0.357377	-0.629723	-0.171814	0.152973	-0.049332	0.010325	0.08046	-0.034959	0.00505	0.039023	-0.082081	-0.315648	-0.242755	-0.075193	-0.740472	-0.455127	-0.230553	-0.332232	-0.061003	-0.184336	-0.475481	0.330576	0.012692	0.017634	-0.049332	0.611391	0.551296	0.267644	-0.302781	-0.151281	-0.27782	0.187134	0.645919	0.223725	0.034015	0.159038	-0.34282	-0.330625	0.633596	0.035484	-0.267545	-0.143226	0.234057
AGPAT2	-0.730222	-0.708572	-0.052481	-0.257533	0.265229	-0.438081	2.32328	0.687315	0.212674	-0.381807	1.174275	0.804153	0.547745	1.639217	-1.006489	0.019025	-0.836931	0.618843	0.279006	0.555069	-1.099158	-1.004664	-0.869565	-0.344293	0.244483	-0.217117	-0.942781	-1.044165	0.473785	-0.117815	-0.2603	0.089622	0.521008	-0.001242	-0.505993	-0.821116	-0.516304	-0.100945	-0.734561	1.004586	-0.263061	1.204446	1.24968	0.867011	-1.196044	-1.019186	-0.999152	0.139394	-0.343035
AGPAT3	0.036429	-0.319627	0.168389	0.157943	-0.34357	0.215265	-0.298893	-0.428573	0.029655	0.441365	0.029268	-0.351422	-0.224376	0.180373	0.379357	-0.423842	-0.027645	0.051058	-0.136768	-0.068223	0.194051	0.08602	-0.412416	0.073387	0.161456	-0.220944	0.380094	-0.165098	0.255561	-0.055398	0.093459	0.190893	0.37857	-0.138175	-0.0517	0.22806	-0.125633	-0.031921	-0.151546	0.084662	-0.036431	0.240398	-0.286254	-0.21816	-0.114391	0.348118	0.332992	0.513533	-0.391774
AGPAT4	-0.389892	-0.636413	1.372667	-0.535704	-0.489932	-1.64931	0.35601	0.106683	-0.340421	0.382884	-0.379698	-0.308798	0.47792	-0.514102	0.426846	-0.163489	0.177262	-0.542579	-0.108464	-0.100149	0.235564	-0.420167	-0.162825	-0.180031	-0.198709	0.631417	-0.744615	-0.878466	-0.823939	-0.129748	-0.322771	-0.620519	-0.247879	0.220637	-0.053855	-0.4415	0.315241	1.027267	-0.419339	0.169448	-0.147808	0.84235	0.160694	0.519912	-0.067364	-0.575137	-0.108672	-0.083587	0.992538
AGPAT5	-0.190149	-0.01442	-0.007453	0.640116	-1.107164	-0.054567	-0.261879	-0.140272	-0.468027	-0.162146	-0.0158	0.062518	-0.542556	-0.540068	0.229597	-0.413197	0.62825	-0.419383	-0.40758	0.226415	0.333152	0.161169	0.358372	-0.018856	0.139648	-0.400985	0.307615	0.465609	-0.156232	0.271655	-0.075879	-0.087553	0.31632	0.366803	0.443807	0.142899	-0.455177	0.494613	0.422123	-0.18465	-0.098924	-0.199205	0.058568	-0.014854	-0.132112	0.10877	0.356454	0.862757	0.302105
AGPAT6	-0.295645	0.011439	-0.078873	-0.017638	0.651152	0.353312	0.041477	-0.302161	0.018486	0.465139	-0.475167	-0.081151	-0.17796	-0.055691	-0.047717	-0.100738	0.02145	0.09792	0.326005	-0.459029	0.623755	0.028642	-0.294516	0.076367	0.275062	-0.225616	0.166824	0.040632	-0.086864	-0.123312	0.254855	0.248099	0.001782	0.253442	-0.041544	-0.056608	-0.18125	-0.117008	-0.118138	-0.158865	-0.11577	-0.0181	-0.148345	-0.061976	-0.197727	-0.049529	0.14934	0.053772	-0.747238
AGPAT9	0.209282	0.336788	-0.726908	-0.128744	-0.496715	-0.678812	-0.806737	-0.641015	1.099874	-0.18272	-0.589155	-0.192461	-0.104182	1.033545	-0.31541	0.406899	0.532863	-0.527981	-0.362874	-0.334287	-0.781999	0.351216	-0.175937	0.150941	-0.572072	0.512268	-0.666678	-0.583643	-0.540219	0.025714	0.401157	-0.562197	-0.218172	-0.621663	-0.228739	0.419973	-0.416447	0.438689	0.191462	-0.120164	0.001602	-0.436385	-0.428798	-0.265333	-0.485529	-0.603803	-0.382142	-0.407677	-0.607503
AGPS	0.094428	0.233928	0.120717	1.075138	0.001389	0.494938	-1.004309	0.016333	-0.203821	-0.740825	-0.358108	-0.555872	0.10155	-0.280873	0.032394	-0.245622	0.729745	0.499989	-0.02994	0.153906	-0.562432	0.23542	0.156255	-0.170098	0.567274	-0.675695	-0.251295	0.849386	-0.573123	-0.017057	0.331185	0.271172	0.175128	0.004286	0.17661	0.394335	-0.0053	0.06334	0.971382	0.01063	-0.103784	0.171831	0.290483	-0.108694	0.156114	0.320023	0.661487	-0.133343	-0.070073
AGR3	-0.45722	-0.351603	-0.139238	-0.117718	-0.06166	0.02331	-0.241157	-0.222442	-0.235092	-0.026832	-0.236096	-0.321995	-0.462689	-0.29228	-0.217468	1.989933	0.048548	-0.177216	-0.129384	-0.077591	-0.235683	0.26432	-0.224429	-0.042005	-0.050827	-0.12989	-0.362925	-0.054036	-0.235719	-0.217914	3.027156	-0.175271	-0.292487	-0.286324	-0.191109	-0.387647	-0.113978	-0.232372	-0.260051	-0.064372	0.593504	1.215123	-0.054742	0.006357	-0.320273	-0.272595	-0.32116	-0.294069	-0.337835
AGRN	1.026416	0.03295	0.184885	0.235272	-1.143315	0.571631	1.143336	0.009254	-0.751816	-0.084351	0.385846	0.281945	0.304004	-0.886816	0.453416	-1.310291	0.651964	0.644413	-1.432311	0.776606	0.248699	0.539051	-0.021427	-0.4021	1.020065	-0.750533	0.165613	0.466368	0.830592	0.268576	0.56805	0.591587	2.165869	0.440633	0.256403	0.31993	-0.110217	-0.037199	0.644413	0.30668	-0.332625	1.259209	0.187577	0.829996	-0.090155	0.156326	0.258383	0.264885	0.625263
AGRP	-0.027909	-0.096389	-0.064664	0.071596	0.050542	-0.006436	0.12154	0.098479	0.086372	0.047953	0.752297	0.074938	0.01307	0.285206	0.086032	-0.029186	-0.000435	-0.055078	0.042217	-0.031062	-0.174438	-0.035021	-0.06304	-0.150113	-0.105657	-0.138963	-0.054606	-0.310443	0.011293	0.252237	-0.07342	-0.053304	-0.115033	0.015689	0.112798	-0.164753	-0.068294	0.017776	-0.041771	0.018017	-0.128177	-0.110142	-0.182313	-0.275703	0.642854	-0.052506	-0.06114	-0.034672	0.061755
AGTPBP1	-0.07389	-0.269622	-0.131278	0.00816	-0.461755	-0.315677	-0.486402	-0.261015	0.121016	0.062551	-0.310015	0.140157	-0.147824	-0.388741	-0.182967	-0.194406	-0.160479	0.169487	-0.116604	-0.110864	0.656875	0.528772	-0.226363	0.134222	0.03814	0.048861	-0.082495	-0.331243	-0.278345	0.074582	0.206156	-0.051234	0.144825	-0.37658	0.148108	-0.255829	-0.311679	-0.464582	-0.160784	-0.083467	0.275578	0.010811	0.118839	0.721572	0.241252	-0.362105	0.098992	-0.273031	-0.464162
AGTR2	0.026593	-0.216421	-0.364714	-0.170222	-0.244412	0.108924	-0.281756	-0.15593	-0.04305	0.066032	-0.197948	-0.004656	0.003035	0.19003	0.12266	-0.168734	0.066398	-0.138764	0.410373	0.008391	0.146519	0.020084	-0.016516	0.448863	0.045056	0.32911	0.395235	0.146421	0.12224	-0.034844	-0.132242	0.206552	-0.355634	0.311996	0.042125	0.088824	0.015654	-0.191269	-0.10004	-0.146912	0.107386	0.035528	-0.212854	-0.316843	-0.079083	-0.353505	0.118593	-0.040003	-0.317482
AGTRAP	-0.279277	-0.132927	-0.275809	-0.326139	-0.914143	-0.021717	-0.641999	0.133103	0.648939	-0.012937	-1.085006	-0.897451	-0.236803	0.225534	-0.203388	0.132498	0.677902	-0.055423	0.003374	-0.445547	-0.235129	-0.148034	-0.584591	0.12429	0.023855	-0.168601	-0.105079	-0.279761	-0.081341	-0.37937	-0.143633	-0.08472	-0.420043	-0.192429	-0.640794	-0.365308	-0.663807	-0.424044	-0.070093	0.085359	0.002718	-0.057393	0.073808	-0.056406	0.217651	-0.459909	-0.082527	-0.688218	-0.739722
AHCTF1	-0.161317	-0.264611	0.259178	-0.43819	0.681942	-0.238053	0.298982	-0.612827	-0.660141	-0.13586	0.092208	0.345386	0.344915	0.14987	-0.04249	-0.436278	-0.157789	0.09671	0.601412	-0.105399	0.452055	0.11932	0.059764	0.166547	0.002998	0.183359	0.131028	0.346249	0.206469	0.110567	0.262328	-0.155935	-0.199196	0.364177	-0.144369	-0.361158	0.54675	0.066181	0.080906	0.166897	0.351159	0.020407	-0.103852	0.278224	0.335806	-0.315469	-0.32271	-0.442588	0.135458
AHCY	-0.337597	0.151172	-0.00021	-0.20969	-0.488039	-0.249326	-0.702715	-0.225703	0.603671	0.136141	-0.407208	-0.110639	-0.247053	-0.221207	0.163648	0.097601	0.69888	-0.508443	-0.146955	-0.204822	0.001337	-0.436401	-0.17791	-0.37616	-0.353462	-0.92186	-0.325225	0.096843	-0.46846	-0.303568	0.475389	-0.077526	-0.394268	0.57649	-0.702715	0.402277	0.132812	0.18451	0.277468	-0.160796	-0.263306	0.135352	0.104995	-0.238991	0.230699	1.386484	-0.176607	-0.196913	-0.206166
AHCYL1	0.271615	-0.339171	0.062457	-0.383441	0.190252	-0.469596	-0.179953	-0.055909	0.072534	-0.04839	0.107675	-0.186554	0.313195	0.13536	-0.199837	-0.061675	-0.169764	0.034935	-0.100535	0.016761	0.408764	-0.059055	-0.170261	-0.088612	-0.029436	-0.31129	0.305342	-0.252801	0.201073	0.329172	0.357216	0.486384	0.246081	-0.153316	-0.046844	-0.373547	-0.139418	-0.059055	0.274186	0.241193	0.383486	-0.011549	-0.297764	0.185424	0.248609	-0.447786	0.128431	0.168456	0.180806
AHCYL2	-0.209514	-0.164147	-0.175838	-1.09E-01	0.639327	-0.396395	0.190646	-0.478934	-0.030494	-0.069255	0.167875	-0.202438	0.256305	-0.583878	0.257019	0.978392	0.436937	-0.713786	0.301389	-0.483971	-0.105687	-0.305641	-0.148857	0.485123	-0.270443	0.597397	0.017473	-0.278483	0.193847	-0.019147	1.688285	0.071439	0.966119	-0.175057	-0.542318	-0.053431	0.101743	-0.245447	0.132913	0.578834	0.056525	-0.1194	0.053962	0.052318	0.312809	-0.241767	-0.344738	-0.177524	0.186019
AHDC1	-0.22539	-0.375516	0.071399	-0.501247	-1.056137	-0.003626	0.649307	0.496092	-0.062716	-0.234299	-0.3243	-0.066353	-0.051176	-0.533975	-0.003704	-0.603503	-0.058896	-0.019468	-0.913515	0.075685	-0.210564	-0.109587	-0.306091	0.202907	0.339079	0.158495	-0.088932	-0.124744	-0.216189	0.19189	0.007954	-0.091307	0.611601	-0.071528	0.074138	0.009823	-0.207833	0.376296	0.128957	0.085891	-0.182523	0.066996	0.158659	0.128279	-0.024789	-0.058046	0.453076	-0.181528	0.486797
AHI1	-0.276552	-0.366411	-0.106042	-0.806039	0.48782	-0.413062	0.404796	0.32556	-0.586651	-0.606872	-0.564575	0.790104	-0.035625	-0.35584	-0.047301	1.403966	-0.178186	-0.111423	1.254725	-0.234943	-0.221114	-0.551615	-0.054241	0.568079	0.374124	1.077208	0.766231	-0.292728	-0.23686	0.514753	0.659523	0.356163	0.196682	0.339583	-0.483677	0.002587	-0.37884	0.519394	-0.601099	-0.638169	-0.513042	0.02427	0.78484	1.084855	0.777996	0.038922	-0.127981	0.047315	0.468067
AHNAK	-0.034455	0.147594	-0.051191	-0.189264	-0.777138	1.557184	-0.296143	0.09038	1.901019	-0.159219	0.715796	-0.046951	-0.340985	-0.746001	-0.245992	-0.204942	-0.043954	-0.666756	-0.763901	0.117477	0.065542	-0.403373	-0.592319	-0.50983	0.11498	-0.562315	-0.115613	-0.141713	0.658689	-0.176722	1.131849	-0.612734	-0.705392	-0.867714	-0.156453	0.423731	-0.557138	-0.817825	0.623718	0.130599	-0.178402	0.67143	0.562194	-0.09749	-0.362794	-0.222157	0.777771	0.681098	-0.085034
AHSA1	-0.433884	0.216994	0.444463	0.264907	1.652441	0.296094	0.462583	0.244146	0.703057	-0.628869	0.110007	0.119671	-0.202338	-0.409914	-0.253302	1.343721	0.091784	-0.572186	0.565755	0.001785	0.310144	-0.472893	-0.069895	-0.183531	-0.094582	-0.256434	-0.630041	-0.11731	-0.360289	0.131548	-0.028487	0.219562	-0.256843	-0.046232	-0.296873	-0.025585	-0.174201	-0.307355	0.210521	0.262201	0.342212	-0.15379	-0.125591	-0.360289	-0.176063	-0.141318	0.082312	-0.049002	-0.085771
AHSA2	0.390567	-0.597841	-0.117231	-1.214147	0.8407	0.482577	1.298386	0.501697	-0.401675	-0.435755	0.223736	0.71365	0.096253	-0.482812	-0.207422	0.2743	-0.601366	-0.315812	1.158462	0.382456	-0.195942	-0.210441	0.311314	0.174515	-0.012244	0.440392	1.039402	-0.527818	0.235335	0.687369	0.241477	1.133685	0.782969	0.453868	0.582944	0.032436	0.225907	0.100591	-0.941208	0.302711	-0.267551	0.276436	0.729658	0.40146	-0.081885	0.302288	0.692371	0.141066	0.251421
AHSG	-0.15696	0.319173	-0.174659	0.096191	0.574552	0.136255	0.39332	0.183937	-0.235828	0.17591	-0.380185	0.27198	0.097975	0.227387	-0.146444	0.158454	0.068738	0.05644	-0.225184	0.017384	-0.004986	-0.015697	-0.105362	0.076131	0.351473	0.222887	0.092899	-0.072755	0.049308	-0.04546	0.380518	0.051688	-0.089776	-0.143197	0.161084	0.078479	-0.048735	0.130289	0.439007	-0.025444	0.036511	-0.006534	0.071622	0.156515	-0.020361	-0.108013	0.114744	0.231536	0.457611
AIF1	-0.047204	1.254229	-1.491161	-0.057858	-1.02202	-1.295842	-1.292197	-1.356833	1.34641	-0.587175	-0.114182	-0.19206	1.415806	1.735961	0.129158	0.235473	0.209097	0.639127	-0.768026	-0.682946	-0.742652	-0.431865	-0.070487	0.01008	-1.171031	1.807605	-1.595283	-0.333454	0.311475	-0.420447	-0.342297	-0.806215	0.666544	-1.565812	-0.178544	-1.349914	-0.131032	-0.896848	-1.260484	-0.513334	1.172986	-1.661608	-0.695576	-1.158497	-1.04054	0.080979	-1.845898	-0.803394	-0.82449
AIFM1	0.388457	0.590989	0.063676	0.218824	0.667922	-0.139791	-0.314029	-0.038178	-0.088908	0.104357	-0.235152	0.000375	-0.065043	0.162603	-0.081428	0.437939	0.321527	-0.588629	0.011009	0.27032	-0.17954	-0.101578	0.018141	0.047528	0.062653	-0.392544	0.131261	0.754357	0.599378	-0.299589	-0.648764	-0.041034	-1.097738	0.02703	0.216431	-0.15968	0.522054	0.255869	-0.243369	0.354904	0.595541	0.187763	-0.457923	-0.068313	-0.019886	0.128244	-0.558571	-0.18086	-0.0189
AIFM2	-0.38827	-0.395661	-0.030869	0.021494	0.480808	-0.017845	0.536387	0.367732	-0.078192	0.001326	0.196036	0.157791	-0.155947	1.788919	-0.197194	0.697961	-0.10595	-0.060449	0.689321	-0.06459	-0.195922	-0.217479	-0.273322	-0.227082	-0.221057	0.272962	0.162474	-0.093067	0.014804	0.11696	0.195143	0.380263	0.135571	0.104953	-0.453545	-0.650741	-0.321584	-0.140521	-0.162238	0.217284	-0.246734	-0.017192	0.253778	-0.089623	-0.270312	-0.214144	-0.331981	0.039651	-0.157218
AIFM3	-0.019182	-0.230487	0.288247	-0.015496	-0.057492	0.43003	-0.213162	0.241435	-0.497101	-0.008181	-0.333993	-0.140774	-0.029965	-0.109546	-0.109414	-0.280118	-0.100394	0.151076	-0.245626	0.104793	-0.079887	-0.004778	0.079845	-0.011612	-0.181774	0.186602	0.266751	0.361164	0.097539	-0.170485	-0.195744	0.245463	-0.49124	0.094326	-0.212107	0.259581	-0.064958	-0.117412	-0.163417	0.209734	0.107282	0.170898	0.032927	-0.0612	0.219871	-0.069075	0.147447	0.195035	-0.092255
AIG1	0.905308	0.864124	1.029089	0.244536	-0.644014	-0.805175	-1.068989	0.948616	-0.352466	1.04044	-0.554186	0.839273	1.117312	-2.59476	0.927893	0.492925	1.12169	0.201199	0.967137	1.075567	0.074663	0.222993	0.882098	0.749744	1.390094	-0.963397	0.615626	1.40003	-0.235518	0.716892	-0.982721	0.625612	1.785901	0.788072	1.4559	0.310322	0.535121	0.674852	1.834092	-0.188887	0.109104	-0.093104	1.625931	0.702114	-0.3093	0.668068	0.600259	0.907282	1.056244
AIM1	-0.024318	0.163741	-0.671936	0.466112	0.185087	-0.140851	-0.274037	-0.344416	0.041703	0.804308	-1.197296	0.110593	-0.070932	-0.876303	0.70897	-0.161483	-0.08167	0.167772	0.038074	0.435204	-0.232599	1.545301	0.508744	-0.075802	0.699742	0.026362	0.610096	0.288676	-0.115219	-0.048754	0.187126	0.00006	0.540429	0.20492	0.328053	0.024193	-0.107943	0.060089	-0.444902	0.133938	0.319349	0.183696	-0.33669	0.748876	0.193629	0.410392	0.153652	0.388597	0.133938
AIM1L	0.964021	-0.02359	-0.022273	-0.026576	1.235983	0.046696	1.277469	0.72695	-0.05748	-0.217582	0.525418	0.787861	-0.339124	1.055181	-0.502851	-0.15476	-0.202523	-0.111286	1.034629	-0.446221	0.81683	-0.526723	0.026859	-0.166342	-0.705038	-0.82266	0.641795	-0.157481	0.383544	0.107718	0.203737	0.549873	0.761756	-0.040178	-0.447807	-0.383655	0.021547	-1.047552	-0.192816	0.111861	-0.308132	1.122175	-0.220196	-0.185952	-0.237504	0.244687	0.283705	0.233683	-0.23077
AIM2	-0.73555	-0.404872	0.116456	-0.21444	-0.726255	-0.416456	-0.343366	-0.445679	0.208094	-0.252334	-0.300281	0.152597	0.15033	-0.199574	0.023886	0.595875	0.525272	-0.398314	0.128686	0.228157	0.223838	-0.09048	0.438044	1.002981	0.346399	0.137805	-0.276965	0.244889	-0.496428	0.449219	-0.461969	-0.305126	1.802638	0.144824	1.113072	-0.031273	-0.707368	-0.037284	0.525097	0.427829	-0.347217	-0.536963	0.487443	1.04986	-0.141247	0.042004	0.140844	-0.177079	-0.199903
AJAP1	-0.237972	-0.035885	-0.425565	-0.24268	0.150247	-0.009488	0.490708	0.287104	-0.202704	-0.349973	-0.227316	-0.321796	0.537038	0.330271	0.050983	0.538797	-0.149992	-0.309707	-0.032149	-0.135518	-0.529302	-0.249811	0.037451	-0.143414	-0.153554	0.122564	-0.414721	0.036751	0.172025	-0.036623	-0.317563	0.109243	-0.672845	0.093312	0.065421	0.327143	0.132337	0.298873	-0.172073	-0.232915	-0.050447	-0.315024	-0.030975	0.855234	-0.05196	-0.199446	-0.164678	-0.157973	0.489789
AK1	-0.627121	-0.183573	-0.834844	-0.084684	-0.437221	-0.641702	-1.081589	-0.281446	0.581993	-0.831999	-0.74364	-0.573367	0.248044	-0.946368	-0.821592	0.124374	-0.546385	1.234876	-0.268427	-0.897062	-1.057274	-0.600192	-1.245431	-0.791522	-0.150754	0.608648	-1.358068	-0.852959	-0.878521	-0.312614	-0.935587	-0.302732	-1.073492	-0.973815	-0.373893	-0.365242	-0.367866	-0.284466	-0.629281	0.043636	-0.331692	-0.226505	-0.668104	-0.116493	-0.028587	-0.861449	-1.062124	-1.089946	-0.261666
AK2	-0.248378	-0.204223	0.434114	0.037721	-0.042483	0.274998	-0.21905	0.043696	0.216093	-0.407533	-0.775179	-0.382306	0.371191	-0.021585	-0.073609	0.461135	-0.066557	0.44002	-0.011877	-0.109953	-0.250767	-0.222897	-0.007856	0.245712	0.252203	-0.661891	0.239324	0.38725	-0.104248	-0.058955	-0.612429	0.371191	0.308112	0.162287	0.57653	-0.091794	-0.930313	-0.057163	0.321889	-0.345523	-0.460248	-0.102548	-0.414316	-0.015459	-0.629211	-0.025368	0.243512	0.064372	-0.09421
AK3	-0.058288	0.33938	-0.5564	-0.552361	1.688379	0.576449	0.072605	0.316818	-0.549404	-0.393554	0.864527	0.717072	0.016742	-0.209662	-0.09493	1.186691	-1.08293	0.346088	1.284119	0.421918	-0.273923	0.513146	0.303617	-0.501506	0.687628	0.33938	0.202176	0.858165	-0.403256	-0.166158	0.124536	-0.325176	0.685838	0.943873	-0.376982	0.72422	0.16035	0.419941	0.143538	0.853062	0.238691	-0.092702	0.827569	0.736973	-0.461251	-0.51464	-0.485477	0.503272	0.595493
AKAP1	-0.147126	-0.585678	0.535936	-0.333027	0.27528	-0.400252	0.809743	-0.491841	-0.12199	0.048424	1.026108	0.35374	-1.012668	-0.9528	-0.346651	0.010607	-0.63971	0.230434	-0.246777	-0.183789	0.556243	0.011465	-0.012494	0.194813	-0.126112	-0.746488	0.51999	-0.781871	-0.488699	0.608937	0.129684	0.447867	1.479123	-0.372112	0.404975	-0.528592	0.181726	-0.146816	-0.422386	0.055707	-0.045093	0.589803	0.290684	0.442221	-0.087435	0.156342	0.179437	-0.182556	-0.196607
AKAP10	0.079074	0.025286	-0.27962	0.157149	-0.733316	0.327873	0.38834	-0.265896	-0.11288	0.085418	-0.599215	-0.103363	0.317277	-0.286842	0.096968	-0.04566	0.238665	0.15894	-0.345316	0.086102	-0.200131	0.173562	0.226363	0.155474	0.293728	0.065503	0.18997	0.041319	0.15054	0.385528	0.052843	-0.176274	-0.375315	0.441743	-0.048676	0.436974	0.117188	0.168002	-0.108201	-0.002983	-0.081217	-0.306458	0.418581	0.037775	0.018861	-0.484834	0.127693	0.349036	0.24412
AKAP11	1.119232	0.013613	-0.222572	0.299014	-0.648611	0.339152	0.137137	-0.28817	0.26868	0.713282	1.397264	0.239485	0.121762	-0.196918	0.525569	-0.504646	0.555447	0.108244	0.513136	0.848578	0.551686	0.724783	0.660733	0.573448	0.027688	0.52054	0.44168	0.075011	0.606871	0.2904	0.426902	-0.05931	0.557304	0.365983	0.014806	0.125023	0.2988	0.09089	0.604954	0.305573	0.178739	-0.197286	0.172985	0.531615	0.044224	-0.379364	0.644485	-0.037641	0.288641
AKAP12	1.4032	0.038715	-0.052244	0.007874	-1.353618	-0.838776	-0.616391	0.358498	-0.2287	-0.053583	-0.371906	-0.908607	-0.4609	-0.800777	-0.501373	-0.560452	-0.888744	0.763859	-0.604059	-0.494001	-0.128543	0.798907	-0.704701	-0.738688	-0.517648	-0.927187	0.537594	-0.585953	-0.040602	-0.6663	-0.84754	-0.810206	-0.901507	-0.811098	0.176244	-1.405693	0.448362	-1.113024	0.055602	-0.551852	-0.48991	-0.261907	-0.478203	-0.549619	0.190707	-0.710821	-0.359942	-1.046558	-0.856106
AKAP13	0.411283	-0.039383	0.152207	0.219625	0.982692	0.292317	0.931991	-0.286354	-0.024462	-0.189578	-0.166221	-0.145775	0.311377	-0.764021	0.099834	0.362611	-0.329296	-0.404528	-0.281377	0.82436	0.793255	0.218228	0.492596	-0.06707	0.36828	1.242458	-0.183331	-0.112753	-0.716367	0.439518	0.775116	0.042615	-0.874472	0.217314	0.253372	0.012037	0.35099	0.049287	0.361344	0.060839	0.117869	-0.00033	0.568918	0.283516	-0.529421	-0.080431	-0.075437	-0.078379	0.153178
AKAP7	-0.105213	-0.232901	0.64402	1.466139	-0.260859	-0.187585	-0.50527	-0.297362	-0.284056	-0.229545	-0.453185	-0.260295	0.305003	-0.279313	0.88979	-0.456042	0.039794	-0.355754	0.011681	1.741333	-0.352951	0.586672	-0.111005	0.705233	0.153567	-0.191271	0.595835	-0.334745	0.317619	0.080061	1.583998	-0.266293	-0.312737	-0.349056	0.342794	1.267196	0.105717	0.938227	-0.019806	-0.235045	-0.255332	2.905805	-0.222018	0.160508	0.043888	-0.348379	1.117526	1.363702	0.35675
AKAP8	0.08411	-0.05227	-0.002391	-0.657282	1.007467	0.089454	0.570979	0.531025	-0.220699	-0.087551	0.141461	0.283522	0.316534	-0.254896	0.222107	0.979511	0.311835	-0.378227	0.728331	0.246744	0.571823	0.577093	0.421736	0.040791	0.075092	0.448155	0.429282	0.36965	0.313378	0.438774	0.272269	0.531427	-0.213091	0.531427	-0.104719	0.306681	0.67326	0.447744	-0.092883	0.15452	0.248667	0.163592	0.568908	-0.05227	0.148507	0.123589	0.313378	0.251801	0.325554
AKAP8L	-0.076701	-0.335391	0.102124	-0.748409	0.978848	0.594035	1.517561	-0.076701	-0.113739	0.080986	-0.20595	0.184686	0.372154	0.273565	-0.269663	0.954336	-0.416933	-0.286291	0.945123	-0.428325	-0.753213	-0.770686	-0.628413	-0.15331	-0.328109	0.128871	-0.483697	0.347002	0.073514	0.011813	0.034529	0.814496	-0.308655	-0.311538	-0.690564	0.060893	0.061142	-0.240689	0.049326	-0.426046	-0.195743	0.391012	-0.495076	-0.015677	0.174237	-0.256133	0.188106	-0.58534	-0.161576
AKNA	0.432884	0.207791	-1.355993	-0.051502	1.382402	-0.08107	0.983399	-0.253175	0.590567	-1.264206	-1.047684	0.303264	0.740381	0.528111	0.212523	0.188565	-0.881746	0.512232	-0.092498	-0.766107	-0.747799	-0.126735	-0.117174	-0.360433	-0.141581	2.444939	-0.163918	-0.855826	0.698917	0.307902	-0.700224	-0.410133	0.821061	-0.178502	0.141318	-0.890356	-0.337305	0.660083	-1.277457	0.029786	0.439442	0.077715	0.801382	0.063484	0.580134	-0.770677	-1.362425	0.010306	0.028043
AKR1A1	-0.15648	-0.414585	-0.290252	0.373027	0.130234	-0.072387	-0.219558	-0.049036	0.326531	0.12813	-0.525168	-0.21442	-0.239929	0.00115	-0.151895	0.463312	-0.275467	0.60806	0.339566	-0.287384	-0.512408	-0.12059	-0.365872	-0.467195	-0.046672	-0.067098	0.420983	-0.373846	0.314048	-0.207923	0.022963	-0.040346	-0.64934	-0.074283	-0.19573	-0.430694	-0.102937	-0.521566	-0.501855	0.197286	-0.246449	0.043784	-0.316676	0.030763	0.703024	0.058054	-0.031389	-0.118282	-0.158706
AKR1B1	2.002273	0.898664	-0.372305	-0.572505	-2.992438	-1.591143	-1.759068	1.93684	1.931849	-0.003084	-1.057536	-1.416028	-0.466235	1.709551	0.334107	-1.452969	0.723809	-0.542482	-2.498914	-1.510093	0.245105	-0.657227	0.398754	-0.664625	-0.79172	-0.083475	-0.705835	-0.95792	1.321206	-2.201047	-1.201306	0.299302	0.041646	-0.476085	-0.374718	-1.436228	0.086967	-1.957884	0.193446	-2.095214	-0.225634	0.126921	-2.191393	-1.432774	-0.86374	1.268115	1.356048	-0.68584	-1.073823
AKR1B10	-0.512052	-1.334274	2.232035	1.259924	-1.944343	-1.987964	-2.682525	-2.413713	0.246861	-1.985684	-2.205756	-1.798454	-2.061091	-2.288608	1.427476	1.757006	5.27837	-1.332856	-1.942089	-1.942332	1.025579	-1.767508	-0.198809	3.356855	0.516627	0.086182	-1.013577	-1.17805	0.029442	0.515532	2.016875	-0.251769	-2.211187	-0.93763	-0.849437	1.089437	1.803352	-2.232528	-1.54706	-0.182987	0.794255	0.950642	-2.045892	1.342367	-1.996963	-1.353487	3.782922	2.193279	1.248557
AKR1C2	1.81338	1.511244	-0.958183	1.390502	-1.096287	0.288492	-1.212313	1.102546	2.421126	-0.134875	1.312427	-0.829614	0.815311	-0.32123	1.196707	1.430756	1.56538	1.819841	1.339671	1.045421	0.798561	0.69722	-0.125439	1.050882	1.351215	-1.05357	0.1134	1.396398	0.020649	1.061227	-0.872967	0.378533	0.571047	1.351215	0.815311	1.625131	0.479346	1.289516	2.262596	-0.994048	-1.088711	0.815311	0.949983	0.846596	0.673684	0.897739	1.505527	1.419346	0.72234
AKR1C3	1.130629	1.286884	-0.679064	1.286884	-1.085134	-0.924524	-1.536476	1.031001	1.302841	-0.404219	-1.012432	-1.614704	-1.068636	1.049498	1.026148	0.859191	0.710525	2.101293	0.779584	0.50868	-1.902165	0.528452	0.344537	0.614886	0.68038	-1.195183	0.97868	0.800367	-0.24953	-1.285345	-2.412018	0.381597	-0.319806	1.114548	0.131912	0.94585	0.402902	1.0791	1.865031	-1.645571	-0.794137	0.859191	-0.577541	-0.224538	0.000664	0.721619	-0.24953	1.643852	0.783407
AKR1C4	1.073076	1.438408	-0.355237	1.281745	-2.540707	-0.644781	-2.063288	0.707015	2.274388	-0.609921	1.022877	-1.405043	-0.359327	-0.618433	0.999435	-0.061499	1.740516	2.478402	-0.626048	0.646288	0.268335	0.600204	0.041247	1.029665	1.096321	-1.402605	0.78274	0.984197	0.060215	0.635955	-1.632757	0.038948	0.561109	1.736903	0.556261	1.686789	0.211511	1.336291	2.22611	-1.615274	-1.106457	0.801982	0.76188	0.595316	-0.079676	1.138957	1.409919	1.70275	1.00365
AKR7A2	-0.032891	0.144025	0.16478	0.051042	0.144025	0.198262	-0.206352	-0.330592	0.249837	0.311185	-0.066207	-0.238025	0.088653	-0.478143	-0.512888	0.477063	-0.128611	0.450712	0.215202	-0.360468	-0.063163	-0.100126	-0.142243	-0.248056	-0.156463	-1.329917	0.107778	0.638285	-0.21734	-0.156013	-0.142664	0.433894	-0.978443	-0.086992	0.306765	-0.18773	-0.634649	-0.261414	0.366764	-0.045402	0.18708	0.288763	-0.299449	-0.308097	0.340513	0.261175	-0.065218	-0.048276	-0.215576
AKT1	-0.217468	-0.596881	0.07626	-0.121736	0.27476	0.138867	1.016659	-0.148109	-0.441965	-0.225462	0.10048	0.402419	0.41949	-0.478281	-0.355119	0.157769	0.063292	-0.111992	0.344245	-0.273909	0.367278	-0.090357	-0.58635	0.162234	-0.177637	0.028491	-0.309857	-0.381937	0.118481	0.518403	0.599497	-0.078001	0.48974	0.456075	-0.21039	0.091173	-0.211181	0.082033	0.060553	0.249898	-0.147291	0.133589	-0.041871	0.146377	0.016705	-0.278977	0.003253	-0.557996	-0.317971
AKT1S1	-0.116058	0.022514	0.5538	0.04698	0.123048	0.176921	-0.25751	-0.209555	0.548328	0.382559	-0.466302	-0.342009	0.17208	0.448765	-0.084544	-0.081021	-0.131985	-0.293163	-0.086059	-0.085172	-0.359363	-0.061421	-0.149057	-0.335335	-0.104319	-0.339922	-0.385054	0.522412	-0.130964	-0.272033	-0.104542	0.017483	-0.149764	-0.398604	-0.240161	-0.299773	-0.107448	-0.359181	0.542748	-0.209808	0.216784	-0.297976	-0.018771	-0.071523	0.089977	-0.126495	-0.08221	-0.408994	0.003719
AKT2	0.027587	0.206191	0.243717	-0.051843	-0.186415	-0.232442	-0.061458	-0.080846	0.380114	-0.190312	-0.349194	-0.275429	-0.208818	-0.257715	0.015984	-0.190038	0.07103	-0.231687	-0.366538	0.005741	0.099374	0.035037	-0.025814	-0.008408	-0.275265	-0.095973	0.099748	0.172933	-0.06559	-0.045344	-0.268552	0.172488	-0.185313	0.197106	-0.048519	0.046018	-0.360512	0.22557	-0.03159	-0.231233	0.015622	-0.105261	0.136009	-0.10274	-0.114332	-0.183601	0.066819	0.051141	0.039148
AKTIP	0.336849	0.31595	0.418154	-0.432466	-0.098381	-0.312814	-0.994728	-0.827133	-0.093329	-0.279465	0.271017	-0.302776	0.099906	-0.777786	0.566607	-0.306019	0.366812	-0.325355	0.83538	-0.622163	0.136378	-0.406648	0.474271	-0.268316	-0.240831	0.025298	0.474588	0.287605	-0.230253	-0.348899	0.039269	0.039269	0.347297	0.004827	-0.247299	-0.319912	0.544496	-0.278365	-0.179004	-0.379611	-0.216639	-0.078791	0.039771	-0.078791	-0.140938	0.202289	0.398652	0.071325	0.100478
ALAD	0.049911	-0.021492	0.147244	-0.015728	-0.113393	-0.040119	-0.262571	-0.030225	0.152536	-0.118654	-0.508331	-0.224509	0.046435	-0.546971	-0.448884	-0.075033	-0.021769	-0.121737	-0.19976	-0.199241	0.126759	0.024152	-0.182123	0.121106	0.03496	0.202177	0.392848	0.013615	-0.129487	-0.32714	-0.079265	-0.036338	-0.157975	-0.276404	0.04878	0.089071	-0.225196	-0.328348	-0.371372	0.022267	-0.064027	-0.0868	0.056515	-0.081596	0.112291	-0.199514	0.300118	0.316946	-0.321941
ALAS1	-0.692266	-0.260144	-0.319989	0.688438	0.215087	0.085812	-0.719037	0.535279	-0.453472	0.389001	-0.418695	0.017836	-0.035062	0.296438	-0.103683	0.2169	-0.171015	-0.003919	0.712961	-0.240045	-0.356211	0.293254	0.124263	-0.41953	0.723696	-0.763417	0.612208	0.056992	-0.157148	-0.707536	-0.618313	0.6134	-0.311581	-0.083577	-0.013141	-0.747354	0.388585	0.026389	-0.323322	0.084535	0.114276	0.666641	-0.616961	-0.374638	0.194359	-0.570432	-0.120343	0.333701	0.348207
ALB	-0.08575	-0.029454	-0.078148	0.078702	-0.260022	-0.504987	-0.235471	0.23574	-0.336346	-0.150071	-0.230775	-0.263747	-0.055445	-0.201624	-0.028626	-0.262787	0.069791	1.534721	0.122364	0.008853	-0.12659	-0.194872	-0.272026	-0.221134	-0.098424	-0.225641	-0.267514	-0.227449	1.53097	-0.310899	-0.041378	0.030534	-0.5161	-0.286844	-0.214035	-0.255998	0.058566	-0.111862	-0.030071	-0.12355	-0.216309	-0.135748	-0.147043	-0.193235	0.193323	-0.074006	-0.324493	-0.241747	-0.160096
ALCAM	-0.18432	-0.259324	0.395414	-0.372136	-1.659214	-2.958031	-0.121163	0.107421	-1.345855	-0.925801	-0.027407	1.407104	-1.583416	-1.275328	-0.739549	0.035599	0.087328	1.422132	-0.023053	-0.366263	-0.89785	0.103969	-1.134722	0.077744	0.210147	0.02167	-0.60607	-1.934689	1.470628	0.497295	0.476838	-2.292608	1.816887	-0.500672	0.070978	-0.025585	-2.264846	0.369379	0.343941	1.21621	-0.772579	-3.16334	0.994905	0.503436	-1.511457	-1.044726	0.800194	-1.553027	-0.251818
ALDH1A1	0.127748	1.357645	-0.863546	-0.744209	-0.517497	-1.812213	-1.284211	-0.523483	1.460474	-0.268663	0.12068	0.077917	0.171449	0.734672	-0.501385	0.10547	-1.392082	0.071727	-0.477998	-0.362249	-0.547568	1.278461	-0.634899	0.915019	-0.688652	0.912181	-1.212388	-1.398437	-0.371429	0.463013	-1.23249	-1.380944	-0.459717	-0.893817	-0.163967	-1.48973	-1.008918	-1.241571	-2.05004	1.816819	-0.640358	3.443658	-1.225959	-2.169793	-1.583219	-0.80857	-1.279497	-0.944748	-1.222896
ALDH1A2	-0.535753	-0.141641	-0.123083	-0.110106	-0.187345	-0.446718	0.284432	0.28604	-0.060591	0.056138	-0.604439	0.144661	-0.326812	0.055715	-0.174769	0.247136	-0.214721	0.14137	0.331334	-0.259125	-0.333097	-0.033925	-0.057773	0.701997	-0.104082	-0.040567	-0.441852	-0.139211	0.42189	0.674538	2.046929	-0.168072	-0.658333	-0.187099	0.01789	-0.36073	0.701504	-0.071642	0.289456	-0.505689	-0.125523	-0.418984	-0.373938	-0.227654	0.576781	0.711219	-0.238836	0.00764	-0.378357
ALDH1B1	0.349306	0.025125	-0.398074	0.942238	0.290394	0.164793	-0.687359	-0.467244	-0.125728	-0.118047	-0.020629	0.115085	0.170545	-0.943807	-0.262549	1.033689	-0.108601	-0.239068	0.876216	0.297774	-0.727918	0.458098	-0.541841	-0.72982	-0.326726	-0.698556	-0.486664	0.418189	-0.340557	-0.217982	-0.494214	-0.134518	-0.673848	-0.219393	-0.718365	-0.140831	0.801516	-0.210362	-0.03937	0.702266	-0.039167	0.109511	0.011949	0.189227	-0.274937	-0.338834	-0.424652	-0.239866	-0.764248
ALDH1L1	0.433349	0.754814	0.054494	0.927614	2.118914	0.54655	2.316559	0.754375	-1.626607	-0.568397	0.534435	0.868785	2.048441	0.273746	2.542872	0.996014	-0.153621	1.207144	-1.842932	-1.228363	0.542891	1.53305	1.483306	3.044877	1.804312	1.184063	2.279282	-1.817995	-1.228888	1.701465	3.537712	2.126571	2.537643	1.356997	0.589124	3.453605	-1.331727	1.961445	1.798631	-1.264836	0.208926	2.185683	1.710418	1.009009	-1.868162	-1.695219	0.723061	3.425305	1.690969
ALDH1L2	-0.002822	0.054222	0.206362	0.162174	-0.087396	-0.092265	-0.43887	-0.208868	0.228248	0.124279	0.038148	-0.154793	0.031396	-0.027313	-0.002557	-0.167124	0.059025	-0.137721	-0.144893	0.240805	0.062727	0.201167	-0.200978	0.11403	0.0384	0.033	0.103777	0.046392	-0.093481	0.052169	0.1301	-0.064019	-0.220153	-0.540389	-0.012554	-0.217066	0.015909	-0.279643	-0.030644	-0.179944	0.101148	-0.01709	-0.071235	-0.24458	-0.27563	0.088005	-0.307216	0.084613	-0.276676
ALDH2	0.687589	0.620372	-0.062	-0.978205	-0.355376	-1.856782	-1.077113	1.620302	0.647881	-1.131989	-1.570407	-0.49132	1.248439	3.393779	-0.484831	-0.595252	0.057935	0.116157	-2.103785	-0.26585	-1.666637	0.286869	-1.093556	-0.165524	-0.590179	1.228199	-1.145636	-0.760017	-0.110283	-1.021388	0.8946	-0.844564	-1.658765	-0.269033	-0.599428	0.354082	-0.604517	-1.503943	0.030253	-0.237067	0.949178	-0.375891	-1.201369	-0.484831	-1.271139	-1.302692	-1.753961	-1.214302	-1.265096
ALDH3A1	0.309778	0.538149	-0.554736	0.227497	-0.406922	-1.499617	0.657773	3.101298	4.232252	-1.281623	-2.22727	0.610731	-0.548428	-1.55101	-0.567228	1.319178	0.249247	-1.096258	-1.709915	-0.518236	-1.365961	0.067733	0.129576	1.713422	-0.656177	0.024637	-0.704767	0.953396	-2.038463	-0.338212	-1.177654	-0.927047	-0.405487	0.274878	0.050771	-0.42835	-0.271998	-0.570563	1.27248	1.997573	-0.601841	-1.067943	-1.002095	-1.054589	-0.466965	-1.782225	-0.374773	0.087879	-0.963601
ALDH3A2	0.03752	0.160098	-0.879729	-0.385223	-0.185309	-0.167742	0.426579	0.950201	0.408293	-0.733605	-1.136034	0.306891	0.772631	-1.455984	-0.14183	0.837095	0.00893	0.421675	-0.577962	-0.856164	-0.573259	-0.138863	0.311438	-0.456344	0.204711	0.352876	0.0354	-0.568132	-1.037241	0.173286	0.907645	-0.598084	0.256986	0.304713	-0.166056	-0.363677	-0.719874	0.416888	-0.120812	0.045547	-0.682747	-0.792262	0.125018	-0.554311	-0.919096	-0.589106	-0.010095	-0.319534	0.01321
ALDH3B1	0.159158	0.09249	-0.461763	-0.120304	-0.067349	-0.520537	1.411106	-1.147105	-0.180421	-0.117726	1.044656	-0.498304	-0.52738	0.407176	-0.40567	1.258854	-0.411266	0.657533	1.164055	-0.956304	-0.297679	-0.840788	-0.529092	0.059127	0.361722	0.158146	1.110427	-0.038022	-0.365966	-0.488004	0.16239	1.246547	0.058131	-0.643162	-0.468447	-0.258271	0.001811	-0.495973	-0.188323	-0.508784	-0.350833	0.336205	0.734263	0.149893	-0.993757	-0.94205	-0.366357	0.860257	0.372937
ALDH3B2	0.138533	0.002361	0.567424	-0.1934	-0.252544	0.515562	0.621429	1.227226	2.437787	-0.25482	-1.474727	-0.516781	-0.220085	3.271317	-0.08774	-0.339828	-0.264805	0.739351	0.218518	-1.499983	1.954657	-0.206724	0.976575	0.262582	-0.79037	-1.297019	0.245342	0.453387	-1.197296	0.419012	0.706794	-0.778757	0.743152	-0.492468	-0.466205	-1.782813	-0.264805	-1.564939	-0.317681	-0.135725	-0.318311	-0.574906	-0.818832	-1.262723	0.734698	-0.741871	-0.253621	-0.144838	0.167836
ALDH4A1	0.608739	0.903002	-0.167698	0.666913	1.074273	0.146383	-0.56956	0.802431	-0.193504	0.49882	-0.451317	0.572144	-0.118592	-0.447842	0.552451	1.83415	0.272178	-0.685317	0.967303	0.200276	-0.145966	0.286472	0.378605	-0.074511	1.075972	-0.585343	0.305759	0.642441	-0.400705	-0.364048	1.414141	-0.028249	-0.504981	0.216515	-0.323262	0.187735	0.2292	0.508934	0.566606	-0.059841	-0.205199	-0.057239	-0.112894	1.254172	0.193463	0.152478	-0.904192	0.002345	0.856926
ALDH6A1	-0.032403	-0.429794	0.675305	0.751895	0.006159	-0.08405	0.676606	-0.018534	0.283489	-0.759298	-1.066069	0.678905	-0.244199	-1.470042	-0.382196	0.126765	0.130087	0.051688	-1.267433	-0.144537	0.546641	0.060558	-0.5607	0.016058	-0.219004	-0.819942	-0.130586	-0.203607	-0.990191	0.781528	0.19642	0.497226	0.322008	-0.073494	-0.203334	-0.015001	-0.316777	-0.452983	0.295063	-0.038883	0.155342	0.460638	0.871132	0.160714	-0.157525	0.510706	0.07328	-0.074231	-0.614281
ALDH7A1	-0.054179	0.509156	0.891558	-2.619748	2.468154	-2.890964	-0.85347	0.036659	-1.362673	-0.718682	-1.584831	-0.431983	-1.455073	-0.501236	-2.144906	1.100787	0.954414	0.393406	-1.384092	-2.318451	-2.52847	-0.742316	1.281254	0.833735	0.917185	0.200905	1.568063	1.854412	-0.665457	0.106198	-2.560546	-0.287831	1.027561	1.64775	-1.428512	0.479013	-0.817697	1.547298	-2.333797	1.140921	-1.342385	-2.167905	-0.731699	1.979618	-1.577878	-2.263075	-0.05297	2.909448	1.724149
ALDH9A1	-0.070715	0.146856	0.359924	-0.372686	0.302102	0.322333	-1.037579	-0.404771	-0.105377	0.15196	-0.043297	-0.143943	-0.081935	-0.682237	0.114054	-0.323882	-0.17527	0.467182	0.708915	-0.015573	-0.189304	0.192754	-0.006083	0.458024	-0.112146	0.109113	0.096699	0.501481	-0.083951	0.169259	0.189903	-0.61041	-0.679244	0.760041	-0.048135	0.003384	0.099302	0.022211	-0.231703	-0.1418	-0.379973	-0.607233	-0.124957	0.345133	-0.19562	-1.251536	-0.50278	0.060029	0.187252
ALDOA	-0.160712	-0.354803	0.441179	0.283136	-1.017348	0.500293	-0.203562	0.423396	-0.347469	0.550627	-0.315008	-0.546079	0.393384	-0.43269	0.580034	-0.726675	0.306707	0.814927	-0.70947	0.229422	-0.092611	0.120222	-0.157324	-0.08	0.165303	-0.805701	0.075801	0.166343	0.911153	0.095701	-0.091682	0.824546	0.273647	0.122129	0.649143	0.155885	-0.009566	0.33508	0.528902	0.134592	0.280728	0.494884	-0.32752	-0.316419	-0.131242	0.364116	1.012398	0.243455	-0.101603
ALDOB	-0.041225	-0.712139	-0.280766	-0.36912	0.485299	0.098023	1.366079	-0.149322	-0.445519	-0.209217	0.419257	0.414578	0.070797	-0.112444	-0.02864	0.403493	-0.057868	0.042999	-0.240839	-0.013958	0.302098	-0.1281	-0.126891	0.21956	-0.002562	0.328387	0.176656	-0.906615	0.383527	0.441247	-0.213622	0.452086	1.584609	-0.204997	-0.09658	0.274959	-0.153546	-0.384347	-0.200454	-0.147748	-0.29449	0.145021	0.333038	0.38655	-0.271972	-0.075317	-0.198038	0.241831	0.229422
ALDOC	-0.180479	-0.206699	-0.271658	0.140243	-0.803635	0.376351	-1.632609	0.561695	-1.03003	0.149906	-0.017609	-0.240182	-0.160289	-0.196548	0.542343	-0.035367	1.079426	-1.823802	0.558689	0.478225	0.88346	-0.391005	-0.497911	0.091148	0.676904	-1.319996	0.597077	0.848502	-0.518466	0.189025	-0.117123	-0.48802	-0.431555	-0.605584	0.389826	-0.107875	-0.118257	0.063446	1.135423	0.542343	-0.560327	1.724513	-1.088581	-0.998407	1.407805	0.301253	0.420485	0.537364	-0.56586
ALG1	-0.085449	-0.004823	0.371886	0.394828	-0.662539	0.299301	-0.301181	-0.118905	0.207074	0.223428	-0.54199	0.025547	-0.091687	-0.446825	0.294177	-0.586861	0.436705	-0.187685	-0.670864	0.14309	-0.033453	0.163076	0.044104	0.308383	0.434923	-0.407041	0.220479	-0.015317	0.234839	0.257687	-0.166615	0.50764	-0.528434	0.653925	0.014542	0.16795	0.100439	0.348934	0.124603	0.2933	0.249964	-0.026583	0.17674	0.20801	-0.154612	0.098746	-0.299591	0.078094	0.329563
ALG10B	0.277018	0.240173	0.004035	0.361447	-0.261895	0.0134	-0.308393	-0.493888	-0.046406	0.231394	-0.666842	-0.181485	0.068355	-0.014719	0.21573	-0.381457	-0.05051	0.245431	-0.397434	-0.231596	-0.312516	0.012589	-0.077076	0.007452	0.356217	-0.252977	0.060027	-0.019565	0.026041	-0.072464	-0.071062	-0.215294	-0.173161	-0.045418	0.058713	0.063868	-0.132099	0.426193	0.340486	-0.080642	0.127632	-0.086836	-0.010129	0.116023	0.031966	-0.160895	-0.141578	0.109105	-0.275581
ALG11	-0.304846	-1.644753	0.322055	0.639899	0.150365	0.509243	1.251258	-1.867704	1.482698	-0.51662	0.860902	1.006304	-0.422067	-1.733168	-0.296627	-1.36272	-0.594103	0.355209	-1.260157	0.374925	0.479944	-0.870677	-0.867248	-1.116044	-0.866238	-0.203238	0.576227	0.525871	-1.169073	1.291055	1.576958	-0.618514	0.052127	-1.609622	0.553147	-1.650175	-0.280447	0.100109	-0.244066	-0.480288	-0.69495	1.71522	-0.613658	-0.634382	-0.201758	-1.533982	0.267352	-1.741303	-0.21151
ALG12	0.165528	-0.08239	-0.094936	-0.187535	0.598989	0.385413	0.039673	-0.037578	-0.095338	0.162961	-0.125569	-0.116931	0.216505	0.465666	0.116724	0.575438	-0.07955	-0.030901	0.29318	-0.177973	-0.116341	-0.089707	0.114653	-0.034513	0.162776	0.009316	-0.183543	-0.038528	-0.147176	0.073295	0.032517	-0.057141	-1.028707	0.219677	-0.202584	0.011083	-0.263518	0.002048	0.465979	0.07784	-0.136631	0.145682	-0.292805	-0.128724	0.047849	0.017561	-0.022673	-0.237365	-0.018715
ALG13	0.094492	-0.367982	0.634287	0.251745	-0.898098	0.064688	-0.054341	-0.297114	-0.101523	0.398256	0.115301	0.340627	-0.497766	-0.360092	-0.091439	0.04685	-0.056756	-0.051294	0.801666	0.084896	0.28301	0.304043	-0.367248	0.202636	-0.07305	-0.650606	0.517093	-0.21835	0.309001	0.00996	0.290242	0.476556	0.904814	-0.361367	0.912804	-0.731411	0.291313	-0.217526	0.138068	-0.205908	-0.103381	-0.277047	0.167873	0.258908	-0.176939	0.228132	0.282238	-0.274463	-0.263983
ALG14	-0.509593	0.056769	-0.034587	0.274298	-0.285931	-0.793116	-0.681194	-0.383889	-0.063456	0.488629	-0.38491	-0.297401	0.141414	-0.044782	0.469477	-0.31868	0.316854	-0.281708	-1.003414	0.337863	0.315217	0.11953	-0.054601	0.189994	0.374685	-0.673525	0.255809	0.663055	0.27043	0.065746	0.141227	0.549652	-0.026867	0.411843	0.140315	-0.070474	-0.26738	0.312146	0.177963	0.272115	0.172816	-0.30554	0.31477	0.259562	-0.029504	0.456894	-0.05994	0.24907	0.320039
ALG2	-0.0354	-0.200577	-0.185655	0.280359	-0.098005	-0.081525	-0.512128	-0.250038	0.511903	-0.207197	-0.536321	-0.083324	-0.282432	0.06461	-0.106828	-0.269155	0.194449	0.287933	-0.294278	-0.116578	-0.215265	-0.096994	-0.227067	0.034458	-0.066709	-0.184487	-0.273826	-0.249582	-0.079084	-0.176155	-0.300815	-0.107626	0.026685	-0.041016	0.148098	0.136997	0.078296	-0.021394	0.230837	-0.061262	0.093298	-0.054173	0.044807	-0.10695	0.149522	-0.039452	0.132918	0.067455	-0.08474
ALG3	-0.201904	-0.317859	-0.040945	-0.553575	-0.086677	1.004221	-0.149376	-0.501132	-0.200305	0.289501	-1.080588	-0.28145	0.485357	0.543746	-0.616571	0.136909	0.186619	0.212362	-0.219888	-0.198484	0.302079	-0.691237	0.024916	-0.302049	-0.367803	-0.553402	-0.487613	-0.042584	0.910994	-0.525968	-0.546069	0.325398	-1.132899	-0.316328	-0.213165	-0.231649	0.205172	-0.148601	-0.05683	0.08905	-0.152459	-0.112381	-0.334173	-0.107787	-0.034428	0.263454	-0.406176	-0.416125	-0.430421
ALG5	0.375655	0.227964	0.53576	0.008163	0.856917	0.416124	-0.101371	0.134681	0.359484	0.159961	1.070158	-0.250799	-0.59718	0.687564	0.200856	0.164248	0.437285	-0.264296	0.766463	0.210266	0.337829	0.08605	-0.049424	0.397032	0.205107	-0.043407	-0.072815	-0.08589	0.409624	0.078475	0.197558	0.445071	0.467719	-0.07957	0.099823	0.061475	0.347662	-0.004145	0.299557	0.132654	0.427732	0.242897	0.202946	0.215427	-0.749773	1.185282	-0.174224	-0.117021	0.063583
ALG6	0.109729	-0.095308	0.197708	-0.551106	-0.388413	0.203849	-0.269062	-0.162441	-0.139104	0.252563	-0.035237	-0.36919	-0.389332	0.341786	0.077437	-1.088328	-0.555514	0.271697	-0.863364	0.122786	-0.125425	-0.090308	-0.136032	-0.242118	-0.165051	-0.436929	0.015781	0.118007	0.34951	0.457105	-0.202119	0.160076	0.087394	-0.283706	-0.289891	0.26071	-0.473457	0.058269	0.592284	0.272441	0.177487	0.078184	-0.230251	0.403138	2.685991	0.058929	-0.110178	0.050567	0.162131
ALG8	-0.013064	0.180179	0.237879	-0.388498	0.037073	-0.873904	-0.468898	0.099897	0.225826	0.686584	-0.213091	-0.174265	-0.632914	0.199246	0.144201	-0.363153	-0.111999	-0.390138	-0.208147	0.21296	-0.329103	0.265622	0.2214	0.42783	-0.053564	-0.403959	-0.147452	0.214177	0.417448	-0.341071	-1.142518	0.115757	0.913615	0.143436	0.012342	-0.526087	-0.262097	0.236599	0.312392	-0.030637	-0.17674	0.044642	0.03316	0.019498	-0.097553	0.283917	0.170207	0.087549	0.249227
ALG9	-0.11949	0.305541	0.537428	0.125056	0.909794	0.161176	-1.137492	0.700224	-0.536025	0.130385	-0.067958	0.084358	-0.276844	-0.236842	-0.114781	0.830881	0.252101	-0.584815	1.022817	0.133527	0.01919	0.185747	-0.328711	0.261734	0.352365	0.28772	-0.301551	0.247462	-0.500797	-0.890316	-0.962017	0.44218	-0.100851	0.366955	0.375679	0.786603	-0.414568	0.382481	0.772842	-0.062796	-0.226532	0.055143	0.18075	0.327844	-0.572923	0.541939	-0.308294	0.185391	0.232758
ALK	0.002285	0.015129	0.023576	0.035952	0.292552	0.01156	-0.048441	-0.179626	0.105083	0.170689	-0.116073	1.585034	0.075511	-0.163675	-0.056401	0.632253	-0.0837	-0.095716	0.267107	0.074673	-0.125827	-0.06124	-0.055311	0.073824	0.020715	-0.163556	0.063856	-0.099065	-0.160773	0.036045	-0.109295	-0.073317	-0.076524	-0.131261	-0.060042	-0.01779	0.031405	-0.131524	-0.008335	-0.167744	-0.129213	-0.102148	-0.117121	-0.096919	-0.161819	-0.083276	-0.226266	-0.185319	-0.08345
ALKBH1	0.359812	0.27531	0.33451	-0.234202	-0.304212	0.036464	-0.143169	0.190296	0.394849	-0.204429	0.069667	-0.183141	-0.192909	-0.362067	0.088031	-0.491362	0.519046	0.00168	-0.827849	-0.063475	0.696226	-0.37399	-0.137187	-0.230161	0.328996	-0.055232	-0.697942	0.295544	-0.032921	0.025162	0.125453	0.133424	0.193105	0.507347	-0.245508	0.161125	-0.237715	0.414704	-0.207974	0.140199	-0.052451	-0.100838	0.227973	0.105863	0.269766	0.169942	0.299616	0.323639	0.100894
ALKBH2	-0.144055	0.112862	0.500628	-0.431635	0.769694	0.732992	1.279474	0.429672	-1.082209	-0.058859	-0.341729	0.369271	0.068314	-1.295425	-0.322499	1.549975	0.104666	-0.058575	0.956007	-0.058575	0.381436	-0.169769	-0.382794	-0.073541	-0.131177	-0.633697	0.566382	-0.065358	-0.013014	0.169291	-0.894262	0.221954	-0.222274	0.499583	-0.497813	0.57178	0.082478	0.256022	0.306128	0.188763	-0.298796	-0.218004	-0.107009	-0.095091	0.062632	0.668345	-0.183119	-0.690126	0.393713
ALKBH4	-0.352671	0.186518	-0.050188	0.212216	1.229856	0.293635	0.438608	0.244001	-0.26223	0.083238	0.065269	-0.173729	0.164344	-0.677816	0.454574	0.911515	-0.147803	-0.390619	-0.050413	-0.002268	-0.288738	-0.210235	0.101461	0.117729	0.23072	-0.118557	0.038391	0.079928	0.181646	-0.110235	0.197714	-0.015297	-0.223376	-0.010008	0.14632	0.175825	0.212216	0.273039	0.134806	0.080594	-0.157024	-0.257921	-0.058485	0.091465	0.04966	0.011016	-0.110597	-0.028361	0.009625
ALKBH5	0.079158	-0.016192	-0.161003	-0.135617	-0.109882	-0.389434	-0.184	-0.289752	-0.154698	-0.19823	-0.790504	-0.216917	0.054824	-0.348508	-0.016192	-0.435464	0.012098	0.2871	-0.669258	-0.260204	-0.708653	-0.012791	0.007208	-0.461546	0.139473	0.156751	-0.534225	0.119174	0.336246	0.069532	0.079158	-1.038867	-0.54407	-0.016192	0.324192	-0.070267	-0.329386	0.045026	-0.695564	-0.016192	0.187821	-0.394976	-0.107787	0.26765	-0.5471	-0.65615	0.151723	-0.27393	-0.212699
ALKBH7	-0.740032	0.103186	0.544583	0.250725	-0.750332	0.442181	0.600825	-0.002965	-0.281213	0.307217	-0.609894	-0.153824	0.080606	-0.52308	-0.009104	-0.466777	0.422107	-0.237513	-0.784789	0.005303	0.224378	0.110392	0.077435	-0.127954	0.432089	-0.44157	0.260309	0.857464	0.074196	-0.163005	0.17437	0.369087	-0.853261	0.15834	-0.640291	0.248856	0.36324	0.305778	0.141221	-0.014788	-0.120214	0.149066	0.031072	-0.000618	0.556748	0.925218	0.301189	0.172842	0.508691
ALKBH8	0.076515	0.211124	0.168236	0.192515	0.626793	0.337472	-0.417276	0.44268	-0.321244	0.000358	0.255849	0.306552	-0.234166	0.243157	0.238729	0.282457	0.334778	-0.437842	0.430202	0.177534	0.059282	-0.339918	-0.217483	-0.018706	0.252765	-0.207343	0.498383	0.426248	-0.244346	-0.226131	-0.269772	-0.061951	0.215585	0.542001	-0.156285	0.374717	-0.470209	0.527403	0.732621	0.144364	-0.142398	0.501893	0.11943	0.193875	-0.262238	0.446847	-0.420501	0.542241	0.494946
ALMS1	-0.347834	-0.061983	0.287577	0.336939	1.345625	0.886286	1.109675	-0.366922	-0.238622	-0.042668	-0.418984	0.209826	-0.32428	-1.041756	0.647804	0.49667	-0.261118	-0.215727	0.327821	-0.534961	-0.241532	0.02077	0.944979	-0.427173	0.33103	-0.42346	0.010958	-0.367244	0.146364	0.849261	-0.027239	-0.439016	0.416566	0.746157	-0.399284	-0.04175	-0.291504	0.331421	-0.184636	-0.08878	-0.441702	-0.267841	0.219358	-0.26189	0.131353	0.252826	0.408346	-0.303707	0.939238
ALOX12	-0.364853	-0.478371	1.405804	-0.610372	-0.408098	-0.749558	-0.508739	-0.417975	0.408922	-0.603555	1.063132	2.178286	-0.283406	2.328431	-0.453338	1.13387	-0.187796	-0.589929	-0.291936	-0.557603	-0.391746	0.249704	1.369968	-0.449952	-0.078046	-0.712532	1.012811	-0.280979	1.453171	-0.32019	-0.681795	-0.553767	0.412422	-0.803283	-1.012728	-0.580878	1.249257	-0.790513	0.587639	-0.260558	0.01551	0.388355	-0.624229	-1.002754	3.037354	-0.587601	0.990121	-0.247995	-0.668134
ALOX12B	0.025143	-0.109909	-0.354699	-0.060303	0.036869	-0.086226	-0.258426	0.010824	0.418904	-0.239255	-0.413282	-0.175909	0.005603	3.171124	0.046599	-0.198498	0.393407	-0.101696	-0.186498	-0.155462	-0.361272	-0.324037	-0.37613	-0.098256	-0.149391	-0.147693	-0.284375	-0.361789	-0.338499	-0.239599	-0.314485	-0.076105	-0.058284	-0.402895	-0.136203	-0.15439	-0.421453	-0.392247	-0.120097	0.046101	-0.021135	-0.244551	-0.077734	-0.366988	0.059769	-0.238379	0.025679	-0.381311	0.121683
ALOX15	-0.000715	0.006439	0.043816	-0.302772	-0.17854	-0.078482	-0.15861	-0.144168	0.523336	0.30927	0.022443	-0.177586	0.031245	-0.236772	-0.27395	-0.062139	-0.278788	0.127152	-0.035502	-0.043262	-0.208925	-0.130963	0.049356	0.003181	-0.334739	-0.037585	-0.123654	0.076053	0.169371	-0.007845	-0.039085	0.134736	-0.244406	0.023905	-0.092117	0.093775	0.223377	-0.301377	-0.293427	-0.160031	-0.068718	-0.354643	-0.028715	-0.274015	0.623287	0.058105	-0.083593	0.055765	-0.177953
ALOX15B	-0.026932	-0.03468	1.696031	-0.279142	-0.325814	-0.408725	-0.484013	-0.533366	0.262246	-0.225496	-0.33373	-0.367923	-0.198769	-0.485688	-0.372703	-0.152696	-0.172701	-0.29181	-0.158302	-0.302781	0.442439	-0.295922	-0.107173	0.235684	0.339756	-0.632617	-0.18029	0.07948	-0.113039	0.579912	0.113108	-0.013896	-0.746629	-0.397281	-0.393406	-0.21419	-0.159792	-0.450155	-0.145254	-0.290226	-0.146799	-0.377106	-0.059694	-0.200584	-0.283747	-0.316896	0.249417	-0.262651	-0.461187
ALOX5	-0.284695	0.274484	0.542348	1.013622	-3.586069	0.994192	1.330474	-0.033407	0.072964	0.693567	0.562233	0.959577	1.376882	-1.663158	1.266643	1.351854	0.272546	0.862144	1.050528	0.699029	1.08456	0.796898	1.393616	1.274738	1.232601	0.243735	1.330474	2.025304	0.557229	0.987395	-0.070217	0.482117	0.630036	1.481654	1.07774	0.814285	0.682814	1.505427	0.333503	0.489251	1.161562	0.254282	1.07774	0.980976	-0.310143	-0.583999	0.682814	1.326381	1.08456
ALOX5AP	-0.297124	0.676284	-1.437633	0.079479	-2.393588	-1.551445	-2.144863	-0.669909	1.132835	-0.664306	0.000212	-0.545797	1.415865	2.933709	0.33946	0.449574	0.417608	0.8113	-1.305411	-0.568641	-1.009007	-0.284853	-0.342526	1.084959	-1.183182	2.309272	-1.449446	-0.810025	1.132835	-0.620494	0.111497	-1.46689	0.597811	-1.431743	0.515667	-1.709626	-1.274657	-0.374265	-1.838098	-0.469117	1.121266	-2.566631	-1.062345	-0.587394	-0.183413	0.505534	-1.883492	-0.655705	-0.85795
ALOXE3	-0.342045	-0.232946	-0.061731	-0.038522	0.073323	-0.271207	-0.34351	-0.064948	0.336775	0.096216	0.142749	-0.012098	0.123971	0.47714	-0.024992	0.197913	0.312175	-0.056682	0.440557	-0.110888	-0.324488	-0.166652	0.013667	-0.04618	0.251216	-0.302595	-0.458841	-0.007521	-0.265597	0.0315	0.029856	-0.175245	-0.311874	0.338135	-0.100913	-0.168591	-0.144153	-0.117052	0.270778	-0.012987	0.043477	0.010813	-0.046818	-0.113855	-0.004758	-0.121674	0.231764	0.004348	-0.211421
ALPL	0.303754	0.295692	0.213475	-0.269316	-1.859769	-0.296291	0.999622	-0.268532	-0.246786	0.886204	1.06889	1.034822	1.239544	0.817213	-0.019986	-0.645858	-0.15371	-0.007205	-1.270601	0.471706	-0.057946	0.159551	0.440741	1.116926	0.963006	1.091742	-0.268788	-0.898691	1.673424	0.325103	-0.427244	-0.6749	-1.495642	0.352755	0.594141	0.111603	0.783855	0.547651	0.88068	-0.252895	0.730798	-1.318795	0.255908	0.396255	0.414962	0.08703	-1.918984	-0.768298	0.515823
ALPP	0.497292	-0.363681	-0.377279	-0.112963	0.176091	0.123206	0.83635	0.706298	-0.135115	-0.075834	0.266287	0.886525	0.312166	-0.771153	-0.380138	0.32931	-0.671917	0.048819	0.080447	-0.292111	-0.140978	-0.342391	-0.758387	0.26235	-0.171604	0.759147	0.108735	-1.845684	0.300022	0.592612	-0.013328	0.070217	0.024467	-0.280848	0.02126	-0.200913	0.172508	-0.25452	-1.460075	-0.200913	-0.905799	0.942662	-0.257365	0.245389	0.381207	-0.165441	0.198646	-0.450141	-0.440194
ALPPL2	0.121658	-0.137808	-0.085801	-0.150238	0.485521	-0.071233	0.096422	-0.179241	-0.102125	0.007068	-0.008621	-0.215423	0.070581	0.098112	-0.146413	-0.01158	0.08401	1.572551	0.022912	-0.021703	-0.243968	-0.063358	-0.242614	-0.234015	-0.081277	-0.235488	0.094186	-0.153617	0.010443	-0.092615	-0.140831	-0.084897	-0.223869	-0.02075	-0.248514	0.03015	0.056709	-0.190465	0.170258	0.072363	0.062076	0.079259	0.122372	-0.070124	-0.01104	-0.091645	-0.197197	0.148026	-0.081746
ALS2	0.511826	-0.085896	-0.088654	0.101911	-0.476848	-0.180611	-0.159297	0.73846	-0.401775	-0.715328	-0.471857	-0.613962	0.014396	-0.448434	-0.319518	-0.275014	0.280782	-0.034491	-0.146589	-0.322108	-0.107734	0.054352	-0.118846	0.283447	0.211335	0.143873	0.033526	-0.144905	-0.240693	0.491982	0.156212	-0.274091	-0.399341	0.081383	0.070325	-0.152119	0.149717	-0.489395	-0.296727	0.238991	-0.215169	-1.054857	-0.149044	-0.04294	1.126399	0.356894	0.093112	-0.177462	0.030611
ALS2CL	-0.152145	-1.112828	0.416793	-1.094703	1.170445	0.50024	2.764787	1.46245	-0.334119	-0.058988	1.853256	0.491197	0.170594	0.252487	-0.300315	1.947222	-0.152145	-0.497709	1.385779	0.525587	0.808134	-0.211461	0.021459	0.53622	0.650908	-0.149259	-0.137148	-0.062016	0.034128	0.294318	0.464579	1.77626	1.190747	-0.061527	-0.150736	0.264837	0.320847	0.173323	-0.369232	0.389579	-0.210281	1.498098	0.741648	0.397167	0.324531	-0.956453	1.207034	0.626794	0.246854
ALS2CR11	-0.309747	-0.395702	0.524222	-0.255593	0.011154	-0.071757	-0.12881	-0.211157	-0.263279	-0.184302	0.086517	0.2119	-0.099337	-0.297058	-0.11846	-0.108408	0.233459	0.317247	0.283695	-0.120236	-0.087527	-0.26877	-0.464633	0.109269	-0.013423	-0.276316	-0.181198	0.073086	-0.280991	0.041957	-0.19085	-0.203021	0.711921	0.526687	-0.426755	-0.328576	0.052869	-0.116793	0.916434	-0.165737	-0.272965	-0.381359	-0.265297	-0.320967	-0.009036	0.532378	-0.230671	-0.211614	-0.074289
AMACR	-0.166854	0.079884	-0.5826	0.111689	0.855059	-0.39371	0.141408	-0.114982	-0.848671	-0.474938	-0.881044	-0.379114	-0.920626	0.370666	-0.522578	-0.785837	-0.502152	0.858118	-1.35496	-0.396548	-0.135305	-0.085192	0.580611	-0.611768	0.296462	-0.927773	0.03333	0.018316	0.060086	-0.171407	0.686606	-0.949439	-0.229597	-0.037448	-0.306578	-0.543925	0.897773	-0.298522	-0.343251	0.106116	0.225288	-0.274147	-0.093482	-0.363763	0.314443	-0.583894	-0.34057	-0.261316	0.009229
AMD1	0.078031	0.042968	0.380738	-0.438556	-1.533763	-0.162209	-0.956757	-0.721825	-0.334176	0.186146	-0.540815	0.285973	0.570487	-0.367999	0.541794	-0.726535	-0.034	-0.244825	-0.360332	-0.227066	0.025741	0.504435	-0.002088	-0.151361	-0.951756	0.191391	-0.078506	0.143087	-0.068385	-0.164276	-0.234464	0.352292	-0.620815	-0.14487	-0.421774	-0.1904	-0.03694	-0.215591	0.225076	-0.383194	-0.147091	-0.23811	-0.385173	0.103202	0.016715	0.471698	-0.278692	-0.439052	-0.548239
AMDHD1	-0.342242	-0.242519	-0.120655	-0.104093	-0.161575	-0.439346	0.202243	-0.027664	-0.177899	-0.358032	-0.260381	0.038171	0.163179	0.003338	-0.068863	-0.321321	0.002738	0.01677	-0.479205	-0.090951	-0.075391	-0.064214	-0.195355	0.00478	0.099104	-0.145964	-0.198712	-0.27245	-0.041074	0.423759	0.013642	-0.327872	0.138919	-0.191751	0.065439	-0.08499	-0.126035	0.51453	0.704646	-0.085039	-0.170996	-0.376015	-0.073387	-0.121804	0.568951	-0.366324	-0.155051	-0.11311	0.020872
AMDHD2	-0.152968	-0.010756	-0.486847	0.80894	-1.079185	0.115127	0.727482	-0.425874	0.215068	-0.063852	-1.396324	-0.369004	-0.407805	0.047936	0.612253	-0.629729	-0.317919	-0.413188	-0.563705	-0.357619	-0.440687	-0.124823	-0.377914	-0.242408	-0.469558	0.400084	0.371102	0.119246	-0.628966	0.383995	-0.604668	-0.239612	-0.12112	-0.509238	-0.060082	0.116658	-0.275723	0.109759	-0.235495	-0.020742	0.36803	-0.40568	-0.287213	-0.144735	0.289255	0.081164	-0.357131	0.044249	-0.031357
AMFR	0.153959	-0.075358	-0.259265	-0.461634	-1.527739	0.157765	-0.422399	-1.042208	-0.188922	0.898489	0.327397	-0.270903	-0.200601	-0.324369	0.764713	-1.411925	-0.036769	-1.162055	-0.565084	-0.296717	-0.103227	0.108025	-0.098065	-0.635318	0.230419	0.68686	-0.344512	0.59252	0.553284	-0.087408	0.339897	-0.033373	0.246067	0.635104	0.079541	0.230935	0.136531	-0.136075	0.331419	-0.241533	0.234799	-0.154014	-0.260992	-0.252139	0.263023	-0.212946	0.762801	-0.124334	0.365221
AMH	-0.099129	-0.33367	-0.09665	-0.207683	-0.13719	-0.155357	-0.378237	-0.177859	-0.193325	-0.295453	-0.466532	-0.390224	-0.314268	-0.28738	0.051008	-0.258703	-0.372729	0.268703	-0.312914	-0.395406	-0.25585	-0.207839	-0.502284	-0.353408	-0.029022	-0.238674	-0.307208	-0.109673	-0.266761	-0.104835	-0.170674	-0.136689	-0.285319	-0.266295	-0.314483	-0.342797	-0.231949	-0.294279	-0.648188	-0.34503	-0.286049	-0.456483	-0.210088	-0.184428	0.260951	-0.206027	-0.264915	-0.342569	-0.368824
AMICA1	1.040588	1.172284	-0.783637	0.365513	-0.437414	-1.096371	-0.047251	-0.286089	1.243897	-0.065026	-0.753782	0.154261	1.114408	1.235861	-0.342692	0.910593	-0.7442	0.908502	-0.075498	-0.604059	-0.93778	0.242182	-0.198377	-0.179817	-0.90492	2.165711	-0.859621	-0.360851	0.282941	0.101774	-0.102534	-0.346054	0.067558	-0.497109	0.255483	-1.34525	-0.146284	-0.233728	-0.54787	-0.747938	1.003786	-0.820758	-0.746219	-1.343749	-0.82581	-0.420228	-0.721441	-0.405223	-0.436146
AMMECR1	-0.157219	-0.04111	0.38217	0.349288	-1.350354	-1.040556	-0.613674	0.131108	0.454105	0.098149	0.00818	-0.574544	0.253603	-0.511736	0.487258	-0.883699	0.545127	-0.155414	-0.790761	0.579924	0.180109	-0.003871	0.682724	0.35735	0.186769	-0.491133	-0.024423	0.163985	0.511761	-0.366019	-0.067585	0.481667	0.581483	0.063568	0.571946	0.718369	0.679443	0.21166	0.118792	0.007583	-0.016632	0.284628	-0.001054	0.079798	0.577949	0.173413	0.608731	0.333405	0.170442
AMMECR1L	0.241183	-0.172326	0.410476	-0.248749	0.24722	0.309655	0.367095	0.387575	-0.560221	-0.512727	0.874767	0.133408	-0.452695	-0.023432	0.15969	0.647152	-0.124027	-0.535005	1.611458	0.298994	0.063298	-0.028512	-0.016222	-0.054414	0.140651	-0.128071	0.006679	0.076603	1.039378	0.285784	0.314302	0.312671	-0.268097	-0.145574	-0.074299	-0.060415	-0.34741	0.297934	0.181108	0.26233	-0.139081	-0.097127	0.685305	0.050945	0.475355	0.438028	0.221132	0.047476	0.204792
AMN1	-0.14495	-0.118633	-0.196883	-0.496253	0.144979	-0.035835	-0.027238	-0.631882	-0.422373	0.243491	-0.033588	-0.084136	-0.123545	-1.004147	0.548505	-0.124593	-0.059128	0.110338	0.320314	0.583231	0.261813	0.586862	0.306075	-0.435882	0.055349	-0.296767	0.611374	0.727811	-0.631668	-0.1101	0.512922	0.454296	-0.013953	0.256185	0.186018	-0.384947	-0.376423	-0.033446	0.346678	-0.168277	-0.003092	0.003345	-0.031493	0.289294	-0.217744	0.509298	-0.295249	0.285246	0.272345
AMOT	-0.346442	-0.060662	-0.751708	-0.672281	1.030289	-1.48854	-0.167815	-0.076017	-0.949962	-1.450856	-0.487598	-0.861682	-1.269921	3.181369	0.390154	0.00177	-1.349452	-0.061247	-0.674275	-0.91334	-1.254108	-0.069285	-0.171793	-0.943676	-0.69511	-0.12861	-0.28608	-1.260931	0.935219	-0.520124	0.057687	-0.968981	-0.362238	-0.387439	0.066544	-0.806406	0.764461	-0.315555	-0.715482	-0.173611	1.500389	-0.916265	-0.951031	-0.66239	0.3969	-0.71763	-1.116828	-0.039349	-0.593458
AMOTL2	0.188733	0.206995	-0.362283	-0.027137	-0.215096	0.326799	-0.546482	0.083209	0.107738	0.624882	-0.255192	-0.176724	0.032107	0.009251	0.16692	-0.180965	-0.187282	0.128014	0.016525	0.073572	-0.011499	0.086818	0.182844	0.080377	-0.245713	0.090772	0.069665	0.136707	0.10266	-0.282291	0.013168	0.034727	-0.100357	-0.030034	0.108598	-0.104345	-0.115741	-0.136883	-0.117181	0.045811	-0.216911	0.125603	0.04725	0.030191	0.097123	0.098244	-0.258605	-0.045898	-0.116518
AMPD1	0.193394	-0.016732	0.084247	0.185851	-0.485607	-0.120696	-0.340265	-0.307025	0.267374	-0.304132	-0.341988	-0.209208	-0.069197	0.05046	0.120977	-0.217849	0.061457	0.052251	-0.357359	-0.240863	-0.29036	0.014797	-0.093812	-0.169746	-0.583939	1.790719	-0.217241	-0.189704	-0.138425	-0.22203	-0.223002	-0.100026	-0.231302	-0.215623	-0.260031	-0.250382	0.057323	-0.332753	-0.134454	-0.436855	0.127887	-0.225546	-0.169026	-0.230714	-0.005973	-0.120021	-0.224686	-0.360215	-0.055556
AMPD3	0.000629	-0.079898	0.455647	0.128017	-0.399484	0.35215	-0.284421	0.399891	-0.167309	0.328325	-0.391343	-0.142076	-0.004061	0.695115	0.168877	-0.401308	0.348549	0.03085	0.137076	0.01367	0.074186	0.218134	0.404551	0.169888	0.178444	-0.004596	0.217192	0.090179	-0.123498	-0.015965	-0.021786	-0.060141	-0.302909	-0.059827	0.41318	0.049214	-0.148228	0.218743	0.510824	0.21622	0.000264	-0.028027	0.1853	0.178444	0.012157	0.039657	-0.004825	-0.074366	0.117382
AMPH	0.166351	0.119741	-0.08751	0.014425	0.10713	0.066863	-0.399005	-0.226354	-0.135019	-0.176153	0.308004	-0.046451	0.041357	0.113542	-0.083918	-0.139403	0.02146	0.176469	0.109437	-0.052649	-0.250621	-0.08854	-0.014024	0.128443	-0.162701	-0.549325	-0.382408	0.055743	-0.169807	0.056118	-0.051375	0.163217	0.076542	0.117705	0.083134	0.056789	0.376005	0.308076	0.003819	-0.055515	-0.332657	0.414594	0.063447	0.235653	-0.387019	0.329688	-0.013307	0.222207	-0.242042
AMT	0.08977	-0.257372	0.784916	-1.290376	0.960917	0.407716	0.396527	1.377214	0.031416	0.283224	-0.073183	1.496312	0.363021	-2.021515	0.724228	1.731764	0.548556	0.872095	1.260736	0.706442	0.355924	0.415239	0.250746	1.101033	1.045311	0.595585	1.288493	0.106614	-0.238823	0.916657	1.036663	1.127362	-0.294597	1.6251	0.304269	0.707875	0.693621	1.523084	-1.296479	0.495714	-0.609665	0.59063	1.194817	1.033907	-0.131915	0.573874	-0.625555	0.446189	1.402719
AMTN	-0.289414	0.014008	-0.149168	-0.231378	0.172621	-0.338569	-0.207641	-0.284551	0.023317	-0.022836	0.119501	-0.241723	-0.122126	-0.110074	-0.013469	-0.059552	-0.122253	-0.23412	-0.057841	-0.271899	-0.208252	-0.107303	-0.152289	-0.083468	-0.107789	-0.263852	-0.179215	-0.179229	0.009839	-0.283471	0.234035	0.06168	-0.099567	0.047876	-0.298643	-0.056163	0.089599	-0.115245	-0.141229	0.178644	-0.056398	-0.292851	-0.154855	-0.120964	-0.001968	-0.084752	-0.137303	0.461232	-0.236077
AMY1B	-0.187491	-0.367708	0.300056	0.03846	-0.616554	-0.135756	0.00401	-0.114243	-0.012051	-0.126458	-0.098751	0.244645	-0.329562	-0.587371	0.468704	-0.463135	0.174257	0.405022	-0.529456	-0.062214	0.632372	0.500029	0.283859	0.0667	0.574594	-0.245765	0.670152	-0.445373	-0.373408	0.356182	1.041025	-0.257205	0.748119	-0.271789	0.22287	-0.051001	0.252592	0.464836	-0.395708	-0.05634	-0.265632	0.403266	0.97773	1.233737	0.418836	0.562123	-0.148547	-0.137123	0.543875
AMY1C	-0.600926	-1.085236	0.048522	0.692147	-0.160996	-0.804898	-0.586603	-0.436223	0.071553	0.367746	0.120724	0.104151	-0.056341	-1.329156	0.487958	0.076948	0.022057	-0.056341	-0.289199	-0.123823	0.457383	0.098832	-0.215635	0.011066	0.05998	-0.337648	0.138087	-0.721534	-1.053166	0.349268	-0.056341	0.006075	0.193794	-0.244069	0.325487	-0.268474	0.210462	-0.020278	0.165315	0.239306	0.053875	0.476075	0.20464	0.367746	-0.087725	-0.113787	0.445092	0.278884	-0.077494
AMY2A	-0.094434	-0.694417	0.608463	-0.287155	0.697613	-0.147668	1.934908	-0.074428	-0.712539	-1.201008	0.581356	1.08865	-0.400837	-1.201122	0.97206	1.790974	0.374918	1.162102	0.846771	0.282766	1.627794	0.586439	0.895425	0.407954	0.861306	0.811691	1.392959	-0.403045	-0.511641	1.026964	1.648857	-1.067265	1.032139	0.284218	-0.273443	0.626934	0.703303	1.298195	-0.316136	-0.267425	-0.494188	1.038197	1.937155	1.784002	1.545815	1.187244	-0.044058	0.068992	1.103571
AMY2B	-0.098592	-0.917867	0.660993	-0.127369	0.248172	-0.121997	1.538388	0.279118	-0.577306	-0.621271	0.708153	1.069324	-0.371571	-0.961166	0.7353	1.696351	0.190599	1.089377	1.065994	0.186415	1.34651	0.769596	0.430437	0.01562	0.671207	0.467087	1.344885	-0.445951	-0.78004	0.735614	1.355767	-0.828972	1.158769	0.010467	0.061043	-0.046319	0.533343	0.492542	-0.353554	-0.466899	-0.321072	1.049298	1.570439	1.647401	1.102449	1.13076	-0.115578	-0.315731	0.743692
AMZ2	0.183235	-0.194901	0.37175	-0.033449	-0.582192	-0.356202	-0.483958	-0.482868	0.077951	-0.172424	0.24446	-0.139678	-0.242986	-0.461251	0.013688	-0.455825	0.248426	0.159191	-0.466031	0.0689	0.414937	0.225209	-0.171218	-0.013644	0.291218	-0.521622	0.106269	-0.106094	-0.354978	0.059762	0.252909	0.081235	0.508503	-0.152216	0.333041	0.156024	-0.005213	0.127642	0.343666	-0.011755	0.044959	-0.232055	0.172405	0.227347	0.049004	0.237451	0.018826	-0.277384	-0.003838
ANAPC1	0.317944	0.052351	0.042353	0.21894	0.355151	0.11106	0.079406	0.152777	-0.421896	-0.638658	-0.060254	0.107491	0.222268	0.086535	-0.101108	0.518092	0.086535	0.060354	0.128902	0.149239	0.334063	0.176308	0.223134	0.097226	0.075485	-0.063037	0.119346	0.197959	0.542443	0.292133	-0.134697	0.538331	-0.665138	0.409699	-0.108579	-0.378228	0.37342	0.117652	-0.040895	0.000125	0.130761	0.108301	-0.364943	-0.130038	0.449976	0.027099	-0.042555	-0.172188	0.056908
ANAPC10	-0.242113	0.134458	0.322487	-0.195146	-0.424298	0.001235	-0.403193	-0.224234	-0.132223	0.08757	-0.390541	-0.191551	-0.520388	-0.231281	-0.011071	-1.071966	0.602993	-0.514748	-0.680266	-0.069272	0.123355	0.065389	0.158616	0.148808	-0.002724	-0.235075	0.162223	0.614636	-0.321697	-0.134906	0.254058	0.063241	0.166127	0.029321	0.178989	0.531451	-0.16929	-0.016405	0.523041	0.105258	0.147144	-0.441526	0.0647	0.201888	0.46584	0.355554	0.089072	0.142916	0.001401
ANAPC11	-0.073833	0.117518	-0.179718	-0.503066	0.499801	-0.304824	-0.131738	-0.053036	-0.334062	-0.191679	0.047544	-0.335097	0.039179	-0.394971	-0.338529	0.236028	-0.509045	0.652172	0.182317	-0.224421	0.183472	-0.417297	0.124769	-0.512321	-0.069565	-0.629032	-0.172408	-0.231223	0.086194	-0.225571	-0.406358	-0.249743	-0.549751	-0.053036	-0.141001	-0.469908	-0.118907	-0.115659	0.179097	-0.059717	-0.09246	-0.183338	-0.688745	-0.398331	-0.414655	-0.147037	-0.029248	-0.387535	-0.265383
ANAPC13	0.421707	0.816486	-0.501349	0.568549	-0.303414	-0.430369	-0.812216	-0.311916	-0.193435	0.269168	-0.044518	0.27206	0.523185	-0.451286	0.200039	-0.545819	0.484932	0.471186	0.376186	0.336192	-0.037303	-0.009081	0.127507	-0.252053	0.360106	-0.15417	0.041867	0.579414	0.254552	-0.466249	0.361668	0.134737	0.27206	0.408756	0.207119	0.312724	-0.00969	0.352247	0.724401	0.329971	0.405408	-0.472515	0.297093	0.174687	0.209997	0.116091	-0.508478	0.122883	0.436928
ANAPC4	0.196012	0.123559	-0.233016	0.253176	0.645247	-0.000293	0.393698	1.85733	-0.622086	0.264299	-0.240169	0.589421	0.222626	1.151345	0.305727	-0.171336	-0.047322	-0.444806	-0.069497	0.464434	-0.077062	0.099202	0.617748	0.199055	0.612685	0.334766	0.655223	0.505611	0.147832	-0.097488	0.609302	0.042455	-0.858416	0.50734	-0.123477	0.344308	0.59303	0.376463	0.267233	0.27748	-0.036426	0.360306	0.249294	0.841068	0.288944	0.103753	-0.369376	0.444675	0.937846
ANAPC5	0.089965	-0.133477	-0.233369	-0.568956	0.575585	-0.023606	1.046435	0.100607	-0.186828	0.031944	-0.412858	0.36907	0.214319	0.056952	-0.309392	0.913783	-0.098651	-0.007829	0.438003	-0.218293	0.4158	-0.240728	-0.000162	0.01566	-0.002643	0.381051	-0.001649	-0.067985	-0.125036	0.378396	-0.291914	0.089965	0.004514	0.063473	-0.621917	-0.172628	-0.110969	0.0116	-0.621917	-0.080776	-0.239797	0.11699	0.144039	-0.207394	-0.461803	-0.062818	0.193186	-0.386837	0.151721
ANG	-0.43383	0.205745	1.640727	-0.854495	-0.922429	-1.45071	-1.680026	-0.255743	0.36003	-1.784927	-0.089531	-0.988609	-0.965541	0.614829	-0.820181	-0.340924	-1.14477	1.758794	-0.616688	-1.718595	0.493633	-0.308594	-1.460087	-0.958175	0.726955	0.334811	-1.527608	-0.98673	1.497861	-1.00519	1.712433	-1.024481	-0.575841	-0.204573	-0.854495	-1.412357	-0.08205	-1.266768	0.20858	-0.325964	-0.812321	-1.062147	-0.464351	-0.666097	-1.286037	-1.06543	1.708273	0.171602	-0.856417
ANGEL1	0.049613	0.203624	-0.324704	-0.500159	0.372252	-0.239589	0.225631	0.16624	-0.197861	-0.268483	0.130128	0.210598	-0.257204	0.220661	0.15757	0.808645	-0.036544	-0.506463	-0.619617	-0.095066	0.177978	-0.528235	-0.198072	-0.139198	-0.452329	0.835046	-0.238485	-0.174861	0.056625	-0.119261	-0.549086	-0.021302	0.092185	0.200157	-0.695827	0.014058	-0.095318	0.087234	0.206864	0.092712	-0.091717	-0.17516	-0.02957	-0.061516	-0.46079	0.157265	-0.101398	-0.293911	0.225057
ANGEL2	0.287163	-0.16848	0.334784	-0.396039	-0.182926	0.181191	0.521575	0.152425	-0.165079	0.27545	0.396702	0.10883	0.53059	-0.349474	0.187004	-0.040813	-0.111231	0.351329	1.219493	0.438537	0.536769	0.40681	0.812888	0.737005	0.453009	0.396702	0.509431	0.161314	-0.24752	0.287732	0.533223	0.165622	-0.124588	0.692491	0.017162	-0.126093	0.185873	-0.004562	-0.140508	-0.100464	-0.021363	-0.251156	0.100172	0.001204	0.167285	0.281909	-0.387221	-0.206967	0.600795
ANGPT1	-0.096365	-0.037532	0.48751	-0.625101	-0.299778	-0.696396	-0.319741	-0.047061	-0.123283	-0.15881	0.272037	-0.437119	-0.299836	-0.246954	-0.20819	-0.249137	-0.20271	0.775691	0.035729	-0.126236	-0.276425	0.014212	-0.442915	-0.693259	-0.277923	0.131336	-0.663083	-0.215163	-0.588518	-0.492069	0.09091	-0.371483	-0.95611	-0.236811	-0.208316	-0.684539	-0.110163	-0.504958	-0.20974	-0.581741	0.04712	-0.22955	-0.55635	-0.547184	0.67062	-0.307164	-0.630739	-0.539323	-0.561384
ANGPT2	-0.068371	-0.082217	0.563433	-0.888554	1.438716	0.326147	-0.049402	0.308358	-1.415938	-0.040573	1.381298	-1.774085	1.157396	0.096031	-0.052723	-0.302293	1.617557	-0.905829	1.316784	-0.133444	-0.48113	-0.046168	-0.766512	-0.078016	0.193916	-0.658052	-0.146241	0.20201	0.400332	0.399639	-0.181227	-0.685962	0.546621	-1.058446	1.106685	0.623232	0.158839	-0.321515	0.167159	0.095407	0.126446	0.273226	-1.207564	-0.263268	-0.303631	0.498551	0.015768	-0.537825	-0.56121
ANGPTL1	-0.073023	0.042179	-0.016978	-0.209466	0.079073	-0.094754	-0.006331	-0.185167	-0.105314	-0.000925	0.094009	-0.157451	-0.149065	-0.124436	0.093014	-0.147984	0.00092	0.039551	-0.035929	-0.018828	-0.125511	-0.045215	-0.039307	-0.005445	0.089906	-0.092938	-0.00592	0.250278	0.036262	-0.309623	-0.282637	-0.044174	0.118147	0.01829	0.018033	-0.028926	-0.225649	-0.088939	-0.10831	-0.172449	-0.105167	-0.16186	-0.122135	-0.247344	-0.195226	-0.004683	-0.215324	0.001371	-0.115971
ANGPTL2	1.081674	1.230464	0.56559	-0.974703	0.311319	-0.115847	-0.602075	-0.431069	0.48063	-0.09161	0.715172	-1.292157	0.255193	0.304941	-0.730106	-0.691987	0.158461	0.374167	-0.291252	-0.29668	-0.017288	0.744036	-0.748841	-0.273756	-0.243245	1.073637	-1.62422	-0.423568	1.798286	-0.508135	-0.677349	-0.284431	-1.366979	-2.103942	0.615237	0.499542	-0.329943	-1.657972	-0.565034	-0.865224	0.584858	-0.708378	-1.070836	-0.728444	-0.789763	-0.057816	-0.905781	-1.159868	-1.356339
ANGPTL4	-0.198832	-0.273307	0.160165	-0.241898	-0.084193	-0.113573	-0.212665	-0.170909	0.055709	0.126527	0.460684	-0.129545	-0.002866	-0.10201	-0.244961	-0.213196	0.044569	-0.238865	0.298656	0.031662	0.119201	-0.309672	-0.189709	0.1907	0.151147	-0.07182	0.275309	-0.128449	0.098597	0.045842	-0.052217	0.030972	-0.249123	-0.362349	0.548862	-0.051512	-0.077235	-0.556055	-0.377208	-0.096252	0.053066	0.739822	-0.101858	-0.311757	0.01385	0.460147	0.187015	0.073322	-0.275616
ANGPTL6	0.05292	0.080421	-0.148357	-0.057227	-0.038812	0.34028	-0.258369	-0.198732	0.034533	-0.12165	-0.149221	-0.019193	-0.14639	-0.021983	-0.097207	0.195959	-0.154646	0.27692	0.179287	-0.00791	-0.205753	0.083825	0.04556	-0.03869	0.009663	0.845536	-0.180687	-0.113294	-0.076846	-0.24623	0.009441	0.242209	-0.210234	-0.145816	0.006704	-0.109169	-0.083819	0.077044	-0.096464	-0.267127	-0.034147	0.201022	-0.122072	-0.191681	-0.086779	0.009762	-0.241989	-0.13009	-0.108724
ANK1	-0.028529	0.026819	-0.091849	0.109522	0.147504	0.163985	-0.35021	-0.094983	-0.031101	-0.030691	-0.276586	0.165162	-0.10749	0.298519	0.085688	-0.367367	-0.218839	-0.234078	0.210535	-0.052228	-0.226057	0.075539	-0.017955	0.338006	-0.014252	-0.081351	-0.15051	-0.028858	-0.396358	0.104601	0.608693	0.1705	-0.332179	-0.146964	-0.150202	-0.033773	0.126931	-0.175054	-0.179342	0.018256	-0.271752	-0.071166	0.111429	0.000882	0.115887	-0.141657	-0.104993	-0.026326	-0.483284
ANK2	-0.059992	0.225945	-0.359273	-0.299213	-0.350288	-0.326506	-0.425422	-0.250101	0.101141	-0.483454	-0.09396	-0.073294	-0.257203	-0.498308	-0.10802	-0.471997	-0.368495	-0.139453	-0.255939	-0.063167	-0.370055	0.441987	-0.081142	-0.187677	-0.470283	0.794612	-0.487809	-0.424504	-0.508416	-0.247051	-0.281474	-0.032405	-0.203661	-0.284512	0.010912	-0.438663	-0.190744	-0.512929	-0.112078	-0.410014	-0.346483	-0.449929	-0.177514	-0.400591	-0.299104	-0.44663	-0.191417	-0.180031	-0.408522
ANK3	0.526814	-0.123517	0.588523	0.833831	0.11106	0.200934	-0.639475	-0.525337	-0.548486	1.265487	0.529182	0.948495	0.222557	-1.636167	1.045484	0.444656	0.140651	0.297257	1.077461	1.16211	-0.021255	0.791803	0.209907	1.111457	0.386824	-0.948275	0.487393	0.5544	2.223663	0.038285	0.983199	-1.036523	0.650973	0.033112	0.765039	-0.025477	0.429182	0.344036	0.283273	0.42722	0.812141	0.323919	0.655813	1.147927	-0.194261	0.902305	0.358403	0.198083	0.02985
ANKFY1	0.11246	-0.49291	-0.057297	-0.273823	0.12435	0.7993	1.723262	0.475974	-0.256898	0.12815	-0.11456	0.443174	1.153294	0.000723	0.186749	0.03959	0.034882	-0.194735	0.612639	0.602815	-0.006194	-0.02724	0.927585	0.295097	0.02491	0.523784	0.139547	-0.750327	0.169829	0.752844	-0.300961	0.060752	0.809417	0.598999	0.055693	0.079581	0.011876	0.591835	-1.132877	0.424969	-0.24317	0.403844	0.133816	0.28473	0.572287	0.464449	0.29849	0.193217	0.395968
ANKH	0.323482	-0.133217	-0.125662	0.018789	-0.180984	0.045391	0.149107	-0.44814	-0.124396	0.03846	0.371808	-0.091648	-0.105687	-0.288022	0.053013	-0.370399	-0.113363	-0.171952	-0.11425	-0.018105	-0.167641	0.084151	0.156936	0.099351	-0.262123	-0.10933	0.158384	0.111347	0.153649	0.068531	-0.047799	0.142561	-0.082374	-0.274554	-0.176102	0.199194	-0.178347	-0.220638	0.089537	-0.20242	-0.014053	-0.093892	0.308742	-0.323165	-0.31966	0.153565	0.166924	-0.081441	-0.406512
ANKHD1	0.395094	-0.116964	0.070065	-0.084131	-0.08028	0.439265	0.405179	-0.231795	-0.150435	0.053354	0.286175	0.126919	-0.174118	-0.342558	0.188959	-0.53945	0.177908	0.229987	0.192261	-0.063015	0.509911	-0.021964	-0.188416	0.066293	0.099734	-0.148509	0.192789	0.053354	-0.526853	0.052236	0.135121	-0.014086	-0.386227	0.270115	-0.144982	0.425762	-0.026446	0.30967	-0.287844	-0.218235	-0.022838	0.081604	0.396343	0.237021	-0.073295	0.120923	0.194121	-0.012997	0.016444
ANKHD1-EIF4EBP3	-0.279065	-0.465746	0.151894	-0.067271	1.360287	-0.73237	1.008581	0.423558	-0.252615	-0.029758	0.320609	0.770753	-0.18373	-0.273813	-0.111304	1.24025	-0.353197	-0.110027	0.74537	0.235002	0.586866	0.258421	0.048939	0.148085	0.279175	0.546016	0.146271	0.164823	-0.247955	0.46868	0.510233	0.612947	0.447666	0.500328	0.494511	0.181821	0.020146	0.17152	-0.615002	0.385733	0.100002	0.20406	0.538253	0.352516	0.201894	-0.397889	0.309682	0.348195	0.61778
ANKK1	0.507561	0.314593	0.565768	0.074821	-0.262939	-0.206399	-0.029286	-0.020634	0.015948	-0.30732	0.68403	0.146088	-0.037691	-0.146756	0.141396	0.01029	0.152767	-0.003182	-0.006383	-0.249545	0.123223	-0.101844	-0.349608	0.006393	-0.217456	0.281733	-0.449333	0.059535	1.150745	-0.019681	-0.206656	-0.129424	0.034757	-0.205301	-0.100798	-0.140886	0.408247	-0.177572	-0.120181	0.217342	0.071578	0.195177	-0.088413	-0.254601	0.459412	-0.257089	0.283177	0.013509	-0.070736
ANKMY1	0.115264	-0.38955	0.567377	-0.704506	1.263142	0.307406	1.477456	0.779109	-0.109011	-0.943645	0.946382	-0.119815	0.44987	-0.547501	-0.379565	1.329375	-1.331572	0.995218	0.394149	0.22638	0.366954	0.023785	0.456359	0.616326	0.170314	-0.184568	0.336026	-0.354326	-0.028021	0.434161	0.389773	-0.308678	-0.380749	-0.205803	0.434881	0.183878	-0.207545	0.843983	0.23247	-0.318707	-0.598916	-0.30287	0.325753	0.297785	0.794632	1.0469	0.080465	1.083311	0.432432
ANKMY2	-0.048366	0.341368	-0.65697	-0.45793	-0.505412	-0.068751	0.279063	0.062311	2.279204	0.063511	0.269719	0.308369	-0.137186	-0.760472	-0.210879	-1.229267	-0.23728	0.092066	-0.335831	0.352281	-0.26614	0.452822	0.270105	-0.281271	0.132491	0.11736	0.442996	0.848707	0.029076	-0.450985	0.351404	0.060697	-0.016041	0.499066	0.113867	-0.026049	-1.057959	0.306223	-0.067076	-0.308851	0.196863	0.176619	0.343961	0.260761	0.406799	-0.324315	-0.688559	0.729203	0.512863
ANKRA2	-0.108063	-0.490716	0.683168	0.621877	-0.796619	0.540817	0.83289	0.11054	-0.702671	0.717962	0.39303	0.19928	-0.129061	-0.782497	0.789443	-1.708043	0.520889	0.399987	-0.621047	0.661344	0.917688	0.540558	0.603884	0.681929	0.714445	-0.225722	0.458258	0.619958	-1.619603	0.580996	0.921451	0.619958	0.438964	0.830805	0.894898	0.257056	0.168985	0.722879	0.494707	0.213372	0.312125	0.18489	0.854506	0.988261	0.404833	1.068752	0.957531	0.672789	0.785848
ANKRD1	-0.135954	-0.093586	-0.210203	-0.177859	0.32871	0.097688	-0.20832	-0.186721	-0.253917	0.727689	-0.3715	-0.186535	-0.136141	-0.224629	0.162261	-0.318101	-0.007465	-0.058257	-0.347268	-0.252212	0.000309	-0.255509	-0.167209	-0.0539	-0.255995	-0.306642	-0.294347	-0.454619	-0.06364	-0.286548	-0.366282	0.079158	-0.205472	-0.204604	-0.42468	-0.055048	-0.09981	-0.227483	-0.289435	-0.202088	-0.126273	-0.112827	-0.117478	-0.397211	0.153051	-0.197234	0.227932	-0.309985	0.01571
ANKRD10	0.461681	-0.485782	0.643494	0.226441	0.00676	0.137677	0.57736	-0.202863	-0.459462	-0.039508	1.684217	0.132322	-0.344398	-0.428842	-0.218708	-1.185042	-0.287906	0.821134	-1.083326	0.374481	0.385458	0.662817	0.557153	0.634322	0.187366	0.101407	0.070277	-0.589095	0.838175	0.381398	0.406047	0.238714	-0.662206	-0.383172	0.592892	-0.334748	0.94857	0.038613	-0.234674	0.332383	0.195883	-0.00544	0.333485	0.298703	-0.201119	0.997084	-0.198374	0.097896	-0.066209
ANKRD12	0.608772	0.096416	-0.02265	-0.4483	-0.164749	0.450416	0.225243	0.027758	-0.087624	0.340086	0.154718	0.064749	-0.55169	-0.042285	0.239386	-1.145445	-0.117698	0.272482	-0.225509	0.606693	0.52735	0.488418	0.463707	-0.031958	0.185387	1.069098	0.183367	0.22005	-0.006757	-0.28273	0.700227	0.033959	-0.359181	0.009742	0.041706	-0.224057	0.039296	-0.219753	0.298141	0.582737	0.159179	-0.459711	0.150035	0.874601	0.465816	0.349708	-0.255869	-0.093048	0.26535
ANKRD13A	-0.2327	-0.038863	-0.064067	0.703093	-0.07744	-0.681783	0.029719	-0.928628	0.543192	-0.542738	-0.300457	0.020005	0.071129	-0.352971	-0.4572	-0.429484	-0.306654	1.175435	-0.646819	-0.702546	0.029719	-0.444171	-0.564377	-0.109786	-0.58065	1.018179	-0.509887	-0.358017	0.394029	-0.193485	-0.65736	-0.560119	0.128455	-0.528646	-0.315462	-0.603025	-0.129045	-0.568956	-0.371859	-0.19593	0.174721	-0.786667	-0.413302	-0.465243	0.015656	-0.665867	-0.138554	-0.402994	-0.920626
ANKRD13B	-0.238102	-0.252666	-0.030488	-0.306518	0.120369	0.140294	-0.039228	-0.320022	-0.462639	-0.291274	-0.110982	-0.200457	-0.114688	-0.261127	-0.15534	0.313633	-0.064751	-0.280141	-0.221368	-0.139691	0.009313	-0.076686	-0.090951	-0.103502	-0.513048	-0.201952	-0.034151	-0.077659	-0.361182	-0.18238	-0.211003	0.123052	0.248283	-0.151525	-0.19142	-0.168871	-0.052914	-0.28592	-0.23456	0.094185	-0.036257	0.871012	-0.071054	-0.045669	-0.030034	-0.228911	0.321112	-0.731304	-0.216152
ANKRD13D	-0.012608	-0.096775	0.151683	-0.319951	-0.055233	0.149149	1.050238	0.203819	-0.225189	-0.04434	-0.055031	-0.033753	0.180232	-0.266784	-0.046462	-0.259302	0.132512	-0.162438	0.211238	0.097214	0.36276	0.008482	0.072287	0.368082	0.002041	0.012435	0.260902	-0.025119	0.55073	0.345374	-0.065169	-0.093681	0.087805	-0.108371	0.07891	0.139255	-0.091481	0.056548	0.002586	0.169856	-0.080742	0.257349	0.255186	-0.184483	0.027791	0.164671	0.224013	0.016685	0.020288
ANKRD16	-0.410436	-0.238458	0.003541	-0.491551	0.716802	0.504398	0.247857	0.045358	-0.213783	0.247857	-0.529056	-0.566345	0.51512	-0.707083	-0.225255	1.039522	-0.244464	-0.05219	0.80539	-0.046155	-0.003064	-0.26033	-0.098726	-0.246714	-0.042565	-0.213722	0.189541	0.246086	-0.265381	0.046709	-0.233062	0.1032	-0.396704	0.198644	-0.520426	0.274999	-0.622627	-0.063255	0.434248	0.134056	-0.11602	-0.279655	-0.353522	-0.227192	0.087865	-0.095014	-0.078146	-0.01959	-0.02491
ANKRD17	0.538243	-0.027835	0.20999	-0.011803	-0.178588	0.286022	-0.01231	0.025864	-0.195283	0.561861	0.252529	0.077323	-0.125051	-0.127346	0.173407	-0.443085	0.223182	0.863324	-0.146946	0.579737	0.150704	0.677029	0.482695	0.427211	0.596111	0.125702	0.531806	0.231576	-0.081811	0.08277	0.718082	0.383091	0.439396	0.014198	0.284422	0.244165	0.557727	0.184814	0.43869	0.26781	0.065832	0.033134	0.400982	0.459148	0.47343	0.441703	0.344099	0.23258	0.235384
ANKRD20A1	0.031965	-0.749284	-1.648432	-0.317634	1.271572	0.541194	3.839361	1.141521	-0.99536	-0.265536	0.681682	0.27024	0.614656	0.447873	-0.065522	-0.812953	0.537825	-0.085141	-1.017124	-0.082084	0.910167	-0.018032	0.805086	-0.047368	1.5379	0.127881	0.601472	-0.271011	-1.166059	0.007282	0.100805	0.093805	1.711608	0.492637	0.047896	0.745015	0.312194	0.468751	-0.227687	0.050912	-0.280886	0.692028	1.475193	1.493078	-2.027618	1.226828	0.306704	0.292613	1.314782
ANKRD22	0.862777	1.096477	-0.87755	1.620984	2.252325	-0.845854	-1.059373	1.68866	0.120143	-0.829421	-2.081221	-1.879348	0.814646	0.649391	1.479218	-0.159209	1.38086	-1.284775	2.207675	0.766322	-0.055049	0.080397	0.983999	-1.128068	0.371778	-0.800136	0.967978	0.887094	-0.892863	-1.300759	2.505622	2.378328	0.280627	0.991801	1.253154	-1.438074	1.310108	-0.805512	0.009468	-0.58391	0.117976	1.427024	-0.756853	-0.485262	-1.879526	2.064231	0.646964	1.507917	0.750995
ANKRD24	0.305187	-0.152666	-0.153062	-0.220259	0.038838	-0.207423	-0.295185	-0.100925	-0.219255	-0.250315	-0.302797	0.112077	-0.129899	-0.571529	-0.492525	-0.034083	-0.753528	0.991915	-0.263412	-0.173983	0.47511	0.144675	-0.014222	-0.028559	0.798497	0.202149	-0.10855	-0.452207	-0.112964	-0.271646	0.133351	0.435629	-0.559103	-0.042375	0.04744	-0.16549	0.872988	0.272624	-0.132006	-0.264296	-0.221706	0.116854	0.049163	-0.105946	0.266425	-0.364084	-0.350313	-0.019662	0.763656
ANKRD26	0.175899	0.226846	0.186018	-0.245631	-0.258008	-0.299352	0.196274	-0.110085	-0.028661	-0.136312	0.113124	0.076169	-0.152818	-0.162605	-0.216083	-0.5535	-0.177929	0.197606	-0.244653	0.229428	-0.102626	-0.083052	0.069573	0.022817	0.319757	0.401232	0.047843	0.029889	0.034252	-0.176639	0.221382	-0.381673	0.204123	0.416238	-0.109934	0.335195	-0.264923	-0.038185	-0.309695	-0.034191	-0.01821	-0.268217	-0.214188	0.18581	0.211566	0.078166	0.171393	-0.174815	0.314443
ANKRD27	0.366511	-0.063789	-0.311495	-0.201927	0.116261	-0.527339	-0.028488	-0.186935	0.654924	0.483265	0.19242	-0.372252	-0.207446	-0.167766	-0.053097	-1.00774	-0.289171	-0.143023	-0.50091	0.373974	0.117343	0.305224	0.159145	-0.53193	-0.349063	-0.490249	0.539325	-0.150094	0.244963	-0.546298	-0.171622	0.382927	0.134188	-0.623724	-0.461018	-0.396456	-0.103784	-0.326612	-0.158761	0.098433	0.354559	0.339534	0.223985	-0.1539	0.098207	-0.168481	-0.166849	-0.323461	-0.038101
ANKRD28	-0.560823	-0.335363	-0.35712	-1.000037	0.110117	0.463559	0.703945	-0.223154	-0.238509	0.765535	-0.044087	-0.125635	-0.024838	0.463396	-0.272725	0.22341	-0.095208	-0.667766	0.699942	-0.052367	0.771006	-0.402128	0.294893	-0.505072	-0.040012	0.050984	0.101247	0.302761	0.362245	0.18362	0.345109	0.022276	0.498708	0.013253	-0.096926	-0.126647	-0.067562	0.147783	-0.041053	0.202858	-0.062678	-0.173082	0.579215	0.230385	0.029079	-0.404221	-0.065437	-0.154841	0.237124
ANKRD29	0.227549	0.716009	-0.799987	-0.576555	-0.541841	-0.650407	-0.681919	-0.72727	0.337725	-0.659256	-0.570129	-0.140723	-0.072438	-0.092353	-0.204009	-0.621569	-0.457045	0.387341	-0.074587	-0.616687	-0.867043	0.371746	-0.571935	-0.717684	-0.451826	1.543199	-0.659666	-0.574254	-0.663399	-0.506047	0.593391	-0.157737	-0.547691	-0.385709	-0.196759	-0.641588	-0.273843	-0.470075	-0.628155	-0.44443	-0.123957	-0.894239	-0.559399	-0.547656	-0.483144	-0.41943	-0.845286	-0.316156	-0.82245
ANKRD30A	0.326021	-0.03038	-0.056221	0.013198	0.04607	-0.198895	-0.024914	0.097253	-0.024449	0.116838	-0.116191	-0.150271	-0.010793	0.03818	-0.284568	0.080121	-0.178835	0.014453	-0.107454	-0.132225	-0.118201	-0.138884	-0.163493	0.017618	-0.116107	-0.111901	0.111843	-0.019104	0.089722	-0.005707	-0.037402	-0.165393	-0.125288	-0.167331	-0.322368	-0.066057	-0.039878	0.083685	0.131994	0.123589	0.107594	-0.146821	-0.215097	0.236645	0.190851	0.062939	0.009177	0.040814	-0.088922
ANKRD30B	0.342698	-0.342572	-0.422677	-0.007022	-0.104048	0.016614	0.626985	0.561272	-0.121699	-0.124407	0.548507	0.74506	0.154195	-0.794072	-0.162084	0.037055	-0.790464	0.237424	-0.132221	-0.195618	0.13799	0.025553	-0.203689	0.297127	0.224197	0.498002	0.321416	-1.85099	0.346709	0.544676	0.234168	-0.039692	0.134766	0.010945	0.197281	-0.134852	0.120032	-0.004036	-1.700434	-0.060196	-0.216692	0.924808	0.055162	0.335983	0.30395	-0.019195	0.045828	-0.281828	-0.34734
ANKRD33	-0.362148	-0.146935	1.02451	0.842074	-1.119864	0.73483	-1.204452	0.493126	0.81874	0.198236	-0.364795	-0.645166	0.527869	0.393713	-0.105757	0.170846	1.633215	0.521405	-0.622537	1.814265	-0.44302	-0.12717	-0.43188	1.160873	1.384343	-0.822931	-0.109562	-0.006596	0.469113	-1.017364	-0.379682	-0.430734	0.064265	-0.219469	0.107578	1.321933	-0.958694	0.62369	1.063686	0.034091	0.883735	0.012276	-0.223387	0.603613	1.050224	0.554007	0.87033	0.045813	1.015039
ANKRD34B	0.171203	-0.110218	0.091215	0.010173	-0.090523	-0.129013	0.003796	-0.142393	0.145821	-0.194252	-0.166862	-0.256801	0.027432	0.814205	0.064992	-0.056543	-0.248771	0.090785	-0.065	-0.06418	-0.007809	-0.067477	0.143716	-0.093047	-0.115937	0.046093	-0.142183	-0.19389	-0.287612	-0.023528	-0.220312	-0.35969	-0.119928	-0.025568	1.073888	0.012428	-0.000159	1.040372	0.167985	0.023741	-0.208599	-0.050821	-0.164772	-0.17827	-0.018592	-0.047729	-0.099015	-0.037229	0.101105
ANKRD35	0.065734	-0.000713	-0.405393	-0.059744	-0.53614	-0.084135	-0.320693	0.092307	0.199922	-0.126094	-0.244111	-0.278459	-0.276906	0.124406	0.0939	-0.462771	-0.276051	-0.09361	0.357244	-0.130602	0.2591	0.138078	-0.151006	-0.086584	-0.437819	0.258737	-0.056033	0.011446	-0.192896	0.154668	0.899781	-0.00514	-0.215635	-0.199773	-0.403515	0.055366	-0.216164	-0.281204	-0.360013	0.048822	-0.341967	-0.223245	-0.07972	-0.318479	0.359802	0.007353	0.185344	0.068275	-0.351614
ANKRD36B	-0.150245	-0.113053	-0.306079	-0.120098	0.47548	-0.593299	0.532143	-0.239202	-0.122788	-0.125235	0.079505	-0.062671	0.039438	-0.318713	-0.162629	0.186921	-0.233285	-0.10931	-0.497814	-0.20293	-0.459056	0.198728	-0.216369	-0.158152	0.272207	0.587839	-0.270067	-0.185809	-0.340905	-0.034205	-0.041586	0.10149	-0.362735	-0.032653	-0.203118	-0.184893	-0.114306	0.173741	0.086084	-0.033991	-0.081542	0.203498	-0.11324	0.181033	0.062524	-0.312705	0.401474	-0.295066	-0.056258
ANKRD37	-0.55355	0.068533	0.498278	0.545396	0.308214	-0.673718	-1.350649	-0.836218	-0.067032	0.494231	0.20908	0.222094	-1.603316	-0.21349	0.625959	-0.754492	-0.409554	-1.15594	0.509738	0.097809	-0.407739	-0.342288	-0.814088	-0.467253	-0.039418	-1.203943	-0.254569	-0.231801	1.009273	0.113409	0.265682	-0.31967	-0.14959	-0.393575	0.591499	0.068832	-1.028598	-0.782648	0.078386	-0.01423	-0.469027	0.404666	0.173691	-0.427459	0.694587	-0.452785	1.430812	-0.115292	-0.135303
ANKRD39	-0.257743	0.000162	0.077656	0.097561	0.380133	0.47828	0.155676	-0.049973	-0.10042	-0.279364	0.101807	-0.047425	0.002478	-0.182306	-0.121331	0.456506	0.147461	-0.448929	0.604961	-0.330914	-0.076969	-0.352175	-0.049498	0.146689	-0.815376	-0.106665	-0.024869	-0.231615	0.521204	0.144678	-0.43064	0.211905	0.344475	0.059309	0.031078	-0.116757	0.000888	0.110675	0.352089	0.172564	-0.040925	-0.335812	-0.05486	-0.450004	-0.340332	-0.09358	-0.004366	-0.010924	0.066264
ANKRD40	0.278202	1.212514	2.114196	0.909533	0.157649	-0.197399	-0.56834	0.203238	-0.171322	-0.198509	-0.484005	-0.464331	0.337736	-0.688822	0.169948	0.44331	-0.322728	0.073866	1.319388	1.110855	0.301414	0.406367	0.200282	-0.257236	-0.127712	-0.692162	0.130754	1.476636	0.226243	-0.03465	-0.264573	-0.023796	-0.273085	1.119286	0.21371	-0.210006	1.262582	-0.611925	-0.216617	-0.292582	0.039314	-0.287127	-0.349618	-0.065278	-0.270301	-0.399647	0.013577	-0.184128	0.224354
ANKRD46	-0.28246	-0.080632	0.055792	-0.946385	-0.553439	0.308554	-0.211186	-0.325822	0.56405	-0.201614	1.098519	-0.590565	-0.780429	0.406779	0.286178	-1.050896	-0.230515	0.608771	0.266505	0.415592	0.003737	-0.324786	0.517182	-0.339289	-0.194365	-0.522399	0.196256	0.406361	2.014096	-0.546714	-0.039994	0.931419	0.021167	0.232713	-0.650889	1.279474	-0.525081	0.054302	-0.15125	-0.150901	0.40461	-0.37633	-0.206943	0.074916	0.591778	-0.46619	-0.047962	0.53829	0.278887
ANKRD49	0.247196	-0.001113	0.255685	-0.487886	1.148177	-0.110031	-0.585323	0.331037	-0.056904	0.149156	0.232565	-0.198222	-0.20592	0.327234	0.263278	-0.574588	0.150314	-0.154331	0.09857	0.117478	-0.0141	-0.697604	0.004735	-0.217176	-0.079113	-0.081389	0.055976	-0.008663	-0.308814	-0.668509	-0.249388	0.095946	0.091	0.304162	-0.240658	0.115488	-0.656795	0.313585	0.244572	-0.054678	-0.005489	-0.015958	-0.048735	0.191	0.148651	0.40981	-0.073126	0.255053	0.231907
ANKRD54	-0.290787	-0.274148	-0.203264	-0.048731	0.877145	0.187922	0.793237	0.187286	-0.362735	-0.007909	-0.255935	0.082301	0.197027	0.333243	-0.396459	1.501331	-0.309252	-0.729668	1.191638	-0.217929	0.084186	-0.449604	-0.226624	0.074465	-0.124638	0.12253	-0.0862	-0.067513	0.0284	-0.043621	-0.417527	-0.178241	-0.032312	-0.261675	-0.709606	0.100133	0.00862	0.028102	-0.032642	-0.087771	-0.106988	-0.036247	-0.25805	-0.18392	0.560922	-0.268826	0.136657	0.054002	-0.056377
ANKRD6	0.330194	0.33088	0.174708	-0.503189	0.13438	-1.389565	0.061948	-1.147527	0.115428	0.276988	-0.427914	0.189087	0.176729	-0.615077	1.234111	0.826084	-1.776288	0.355104	-0.546757	-0.229029	-0.288165	0.140757	0.556285	0.42738	0.279395	0.168923	0.335074	0.104763	-0.950537	0.035219	0.711557	-0.514901	0.436949	0.325328	0.051227	0.391362	-1.25412	1.051296	0.443389	-0.612324	-0.316723	-1.145578	0.315392	0.035219	0.501733	0.10261	0.112618	0.134241	0.727838
ANKRD9	1.118241	0.542651	0.447815	0.545764	-1.337326	1.193131	1.379938	0.493361	-0.420512	0.454072	-0.562569	-0.18541	1.004407	-1.317027	0.158657	-1.408491	0.259128	0.145902	-0.974498	0.326189	0.611668	-0.16056	0.165602	0.060389	0.055956	-0.816126	0.465771	0.844942	-0.035025	-0.607393	-0.016382	1.382771	-1.064517	0.457453	0.487073	-0.280384	0.376448	-0.137324	-0.151789	-0.309993	-0.381912	-0.057144	0.186213	-0.471419	0.031118	1.08082	0.965527	0.171973	-0.321491
ANKS1B	-0.167602	0.121556	-0.409081	0.240178	0.068651	-0.117957	-0.304009	-0.146391	0.03996	-0.338047	-0.477912	0.047431	0.160829	-0.15894	-0.282595	-0.012678	-0.243007	-0.180303	-0.066889	-0.110322	-0.251392	0.098543	-0.593391	-0.226025	-0.259733	0.318501	0.085094	-0.149381	-0.153922	-0.128444	-0.066625	-0.054215	-0.312558	-0.343257	-0.030271	-0.275521	-0.227825	-0.49927	-0.165595	-0.268529	0.012362	-0.139913	-0.326453	-0.361403	-0.17557	-0.279135	-0.287628	-0.320634	-0.509906
ANKS3	-0.080948	-0.148105	-0.113534	-0.246476	2.14374	0.433831	0.699261	0.250954	-0.091049	-0.119822	-0.310588	0.309304	0.549234	-0.153429	0.02387	0.85278	0.294163	-0.42058	1.016936	-0.186857	0.359769	-0.351543	-0.278214	-0.012177	-0.120008	-0.153012	0.126009	-0.199269	0.212604	0.459613	-0.310961	0.404386	0.229521	0.451076	-0.35586	0.088767	-0.150039	0.280142	-0.165038	-0.015069	-0.293431	0.245264	-0.043568	-0.20265	0.171127	-0.197503	0.114667	-0.197982	0.105432
ANKZF1	0.067662	-0.341171	0.697823	0.177574	0.81105	0.299965	0.665083	0.206198	-0.115806	0.100996	-0.308686	-0.019451	-0.035964	-0.528089	0.089143	0.309672	-0.121688	0.052713	0.835767	0.184168	-0.017126	-0.047645	0.056272	-0.245575	0.261078	0.106884	0.019749	-0.153266	-0.109638	0.035178	0.009371	0.402217	0.814707	0.371436	-0.014944	0.31875	-0.106042	-0.057009	-0.014687	0.148226	-0.011118	-0.213299	0.046277	0.150745	0.166935	0.544585	1.23153	0.344956	-0.026261
ANLN	-0.178419	-0.445555	-0.547506	-0.002248	-0.881076	0.119427	-0.833914	-0.600704	0.149846	0.236589	0.301695	-0.18656	-0.603689	0.188494	-1.207452	-1.124191	-0.523625	0.049441	-1.295623	-0.140305	-0.552438	-0.128613	0.319933	-0.88433	-0.873274	-1.294929	-1.245635	-0.921117	0.726955	-0.814906	-1.274449	-0.042193	-1.09132	-1.639762	0.048656	-0.78913	0.092626	-1.417772	0.039024	0.129576	-0.365334	0.985328	-1.519618	-0.877781	-0.317354	-0.196346	0.60189	-0.333074	-1.47266
ANP32B	-0.475254	-0.172774	-0.291966	-0.044934	0.143847	0.435339	-0.573104	-0.071835	-0.12979	-0.523808	0.27093	0.01942	-0.518152	-0.310793	-0.767436	0.010899	-0.294362	0.483869	-0.48728	-0.0207	-0.389323	-0.399241	-0.391593	-0.406961	0.125756	0.111055	-0.624602	-0.708457	0.468702	-0.439134	-0.003229	-0.329749	-0.485342	-0.673849	0.037072	0.257135	-0.195212	0.008156	-0.690313	0.105386	-0.220016	-0.306409	0.07867	0.131927	0.264225	-0.345912	-0.443242	0.237792	0.084604
ANP32C	-0.354473	0.047626	1.618302	1.528118	-0.675836	-0.289584	-0.19413	-0.772293	0.495989	0.900804	-0.339973	-0.622711	-0.069831	-0.4575	0.195564	-0.835582	0.774875	0.142026	-0.753056	-0.123357	0.620007	0.091381	-0.194963	0.062092	-0.05045	-1.064838	0.325523	0.351104	-0.377297	0.152668	-0.549977	-0.331556	0.101	-0.43198	-0.010552	-0.543275	-0.370476	-0.4157	0.139674	-0.195578	0.221397	-0.580424	-0.129179	-0.416801	-0.45528	1.770989	-0.391234	-0.706854	-0.650124
ANPEP	-0.231701	-0.063719	-0.912154	-0.574977	0.109837	-0.547704	0.252482	-0.266462	0.58888	-0.753273	-0.989475	0.025687	0.498962	1.502345	-0.418482	-0.714844	-0.234811	3.494441	-0.659405	-0.75956	-1.033178	-0.127099	-0.592194	-0.275062	-0.660669	0.974571	-1.116727	-0.445016	0.52429	-0.245625	-0.212269	-0.400501	-0.654158	-1.039063	0.031124	-0.912643	-0.407358	-1.061781	-0.748032	-0.624689	0.292008	-0.865501	-0.470658	-0.669763	-0.315421	-1.033966	-1.225115	-0.783937	-0.850236
ANTXR1	0.004438	0.090135	-0.226823	-0.102808	0.293299	-0.111666	-0.048703	-0.443046	0.001821	0.455838	0.138485	-0.205711	0.084569	0.455727	-0.167835	-0.362813	0.176065	-0.198477	-0.037724	-0.256923	-0.133552	0.00752	-0.304361	-0.331359	-0.277754	0.160438	-0.124613	-0.371437	-0.565201	0.077368	-0.298348	-0.301647	-0.215424	-0.224299	0.27669	-0.021158	-0.084094	-0.249131	0.14221	-0.201363	-0.089254	-0.555172	-0.105679	-0.198304	-0.236417	-0.426467	-0.506545	-0.254167	-0.410229
ANXA10	0.79599	0.880888	1.888192	0.444842	2.125007	0.170588	2.960187	3.728719	-2.13242	3.158581	3.048116	0.112115	-1.273007	-3.374557	3.075362	3.455977	5.365164	-1.91345	3.812833	3.367458	0.008451	3.202984	2.577856	4.124204	3.946262	0.48343	0.334435	3.494386	-1.563894	4.760413	-2.559027	4.004682	3.677593	4.056843	3.132981	3.816643	0.394569	4.480636	4.974709	-0.39393	-0.158919	-0.303309	4.980939	3.268089	-2.165883	2.631255	4.124204	3.718194	4.196509
ANXA11	-0.160925	-0.022858	-0.210386	0.075785	0.910079	-0.113593	1.063597	-0.156344	-0.599692	0.272802	0.668893	1.40858	-0.260318	-0.122452	-0.194345	0.666411	0.265504	-0.015438	0.518994	-0.174402	0.602287	1.157032	-0.499706	0.284099	-0.943781	0.118737	0.74337	-0.196427	-0.129722	1.033262	-0.389486	0.409226	1.180143	0.225046	0.648351	0.05248	0.620247	0.614121	-0.498709	0.016562	-0.074031	0.495177	1.549275	0.891429	-0.974142	-0.517683	0.596784	0.617816	0.164362
ANXA13	0.053195	0.131953	-0.032199	-0.029978	0.269119	0.082511	0.083212	-0.027547	-0.130993	0.112845	0.122407	0.24087	-0.115662	0.299962	-0.053817	0.000129	-0.118229	-0.32621	-0.055043	0.077622	0.119005	-0.137835	-0.103697	-0.153119	-0.211809	-0.0045	-0.016524	-0.119389	-0.034193	-0.006507	0.031793	-0.053405	-0.038276	0.048326	-0.170587	-0.128552	0.115528	0.024111	0.058459	-0.2507	-0.109455	-0.022359	-0.087115	0.075114	-0.002215	-0.169777	-0.120228	-0.10567	-0.058038
ANXA2	-0.1057	-0.015514	-2.127235	0.413343	1.082396	-1.260544	-0.474921	-0.618721	0.66777	-0.349197	-0.091712	-0.519075	-0.676341	-0.269097	0.386551	0.842502	1.094432	-0.648848	0.449832	-0.886292	-0.824028	-0.57736	-0.659139	-0.244415	0.365474	-0.257317	-0.879905	-0.346255	-0.805775	-0.306721	0.820007	0.854258	-0.905901	-0.537858	-0.375469	-0.102101	-0.037307	-0.933266	-0.390177	-0.524304	-0.287539	-0.167887	-0.119761	0.286014	-0.44666	-0.66406	0.309851	-0.197918	-0.224323
ANXA3	0.378847	0.13027	-0.819674	1.586888	-1.135834	-1.37746	-1.093848	-0.928935	-0.742152	-0.916389	-1.066013	-1.207029	-0.942763	-0.957649	-0.059816	-0.985095	-0.78947	1.134752	-0.125669	-0.945118	-1.285071	-0.221193	-1.013691	-0.512579	-0.01638	-0.482483	-0.392725	-0.699351	-0.825584	-0.681957	0.098073	-0.274301	-0.873428	-0.867177	-0.165712	-0.971534	-0.463307	-1.252622	-1.190139	-0.241929	-0.437709	0.882026	-0.326662	-0.245325	-0.198671	-0.849112	0.629293	-0.135201	-0.979301
ANXA4	-0.331519	-0.53568	0.425432	1.04924	-2.256015	-0.386636	-0.875375	1.219775	0.948885	0.330204	-0.188629	-0.224191	-1.266413	-0.805223	0.734947	-1.868205	-0.114541	1.010629	-0.82009	0.225972	0.298705	0.512887	0.061719	0.025317	0.050075	-1.485028	1.672094	-0.155063	-0.546586	0.139058	0.059542	0.814953	0.895439	-0.309821	-0.025629	-0.066355	1.56982	-0.148376	0.048446	-0.373767	-0.025629	1.740848	0.229324	0.796513	-0.660827	0.259535	0.156514	0.548538	-0.069979
ANXA5	0.324728	0.299119	-0.407077	-1.238551	-1.758678	-1.380066	-0.415201	-1.371474	0.877328	-0.791948	0.636243	-0.035806	0.224777	1.092661	-0.490305	-0.014847	-0.204662	0.406331	-1.572317	-0.705333	-1.318458	0.355309	-0.30023	0.193139	0.036382	0.829273	-2.476823	0.191909	-1.089978	0.762058	0.21841	-0.86848	0.818043	-0.429681	-0.075953	-0.389963	-0.68808	0.274651	0.18958	-0.192718	-0.751772	-0.573484	0.352169	0.363023	0.49095	-1.097141	-0.698932	-1.273566	-0.987852
ANXA6	0.134892	-0.140705	-0.367344	-0.146256	-0.559043	-0.301667	-0.163021	-0.334856	0.303246	-0.261875	-0.359759	-0.605265	0.329264	0.06306	-0.195986	-0.450929	0.032109	-0.018454	-0.496202	-0.013973	-0.467839	0.118889	-0.543666	-0.229019	-0.452996	0.628075	-0.233624	-0.145123	-0.221484	-0.101899	-0.323605	-0.066486	-0.522428	-0.559948	0.084019	-0.435441	0.068503	-0.422105	-0.465685	-0.352877	0.168461	-0.416443	-0.304009	-0.350002	-0.297324	-0.405957	-0.555588	-0.386609	-0.41296
ANXA7	0.216036	0.147792	-0.417297	0.024845	-1.036727	-0.114798	-0.485946	-0.397866	0.321549	0.278602	-0.154375	-0.328252	-0.008217	0.510134	0.253422	-0.411543	0.45549	0.744986	0.046398	-0.114077	0.062809	0.118568	-0.265977	0.142556	-0.774276	0.071608	-0.042957	0.380417	0.980636	0.041972	0.33958	0.105338	0.355786	-0.211394	0.226918	0.162415	1.746007	0.378453	-0.392828	0.417968	0.491163	-0.370432	-0.030059	0.18723	-0.268705	-0.311394	-0.447584	-0.263343	-0.116175
ANXA8	0.080878	0.95084	0.960764	-0.035584	-1.741435	0.041468	-0.204596	1.024814	0.070476	-0.534409	0.373113	-1.407216	-0.424905	-1.838418	1.521118	-0.603572	1.952201	-0.86626	-0.718749	1.302468	1.11578	-0.522673	0.527723	0.974069	1.034368	-0.671104	0.37117	0.867524	-1.164404	0.898497	2.085901	0.212397	1.022751	1.043878	0.99248	0.922449	1.415358	0.512392	-1.093525	-0.640332	0.243368	1.205882	0.033733	1.149141	-1.638895	1.810142	1.450508	1.102743	2.23964
AOAH	0.594817	0.652392	-0.644163	0.086892	-0.241891	-0.419544	-0.589467	-0.537491	0.626999	-0.395612	-0.144981	-0.182185	0.967681	0.713672	-0.210104	1.136291	-0.097917	0.218579	0.158215	0.047669	-0.750886	-0.050614	-0.313677	-0.287928	-0.416143	0.957573	-0.740661	-0.063471	-0.288497	-0.13877	-0.178275	-0.193659	-0.404693	-0.473449	-0.298992	-0.609361	0.02986	-0.331509	-0.408425	-0.334221	0.410612	-0.536895	-0.175072	-0.558363	-0.354402	-0.132501	-0.703408	-0.480905	-0.39644
AOC2	-0.018597	-0.158672	0.027719	-0.2695	0.397456	-0.253834	1.064021	0.23285	-0.046178	-0.110345	-0.054685	0.022556	-0.012383	0.268144	-0.306057	0.014443	-0.216522	0.466177	-0.053989	0.274529	0.499644	0.119229	-0.060823	0.036454	-0.347636	-0.322459	-0.010461	-0.321795	-0.289799	0.13915	-0.060526	0.040101	0.198552	-0.216453	-0.03393	-0.04545	-0.112188	0.192297	-0.059552	-0.08987	0.119229	0.439069	0.021206	-0.151717	0.124039	-0.171754	0.138943	0.025574	0.039779
AOC3	0.233902	0.000222	-0.153161	-0.726718	2.032277	0.069281	-0.35663	0.137706	-0.476436	0.068171	-0.369096	0.166311	-0.228152	1.23397	-0.352412	-0.223225	-0.212331	-0.068246	-0.162505	1.952298	-0.065163	0.193439	0.15183	0.178215	-0.28391	0.581646	-0.192966	0.057456	0.669532	-0.040213	-0.216223	-0.021685	-0.142892	-0.122961	-0.007326	0.070135	-0.75614	-0.555356	-0.318247	-0.084023	0.958556	-0.196724	-0.34106	-0.520325	0.025176	-0.1571	0.023058	0.183858	-0.67823
AOX1	0.211031	0.81351	-0.563393	-0.273929	-0.408501	-0.506227	-0.620914	-0.444059	-0.187277	-0.452881	-0.51216	-0.440944	-0.304747	-0.750253	-0.011717	-0.48593	-0.416941	0.338699	-0.447402	-0.632985	-0.785047	0.726423	-0.495169	-0.452689	-0.49735	0.254848	-0.79071	-0.479572	-0.48267	-0.137908	-0.418944	-0.06293	-0.459813	-0.350632	-0.123845	-0.659544	-0.201151	-0.565109	-0.152419	-0.296648	-0.32155	-0.648902	-0.252476	-0.515467	-0.345583	-0.499661	-0.40857	-0.282495	-0.506729
AP1B1	0.438795	-0.060377	0.005486	-0.094955	-0.159708	0.329458	0.61125	0.092883	-0.272282	0.711903	-0.245488	0.182983	0.34782	0.227839	-0.137291	-0.620443	-0.22826	-0.491413	-0.626049	0.192652	-0.518031	0.371705	-0.57492	-0.105473	0.0205	-0.052026	0.394884	-0.019432	0.495328	-0.108898	-0.213532	0.494636	0.185544	0.053271	-0.339544	-0.203738	-0.042177	-0.023461	0.104318	0.249629	0.184158	0.209824	-0.301678	-0.118062	-0.080203	0.137087	-0.016921	0.097437	0.325175
AP1G2	0.0402	-0.62109	0.3433	0.121614	0.641538	0.334895	1.434009	0.565948	0.342142	0.363549	0.202734	0.556883	0.430703	-1.191192	0.637048	0.291208	0.093163	0.243882	0.595658	0.436783	0.879076	0.223551	0.362383	0.884553	0.783567	0.161457	1.119972	0.195739	0.655682	0.985844	0.383616	0.497028	1.436369	1.638804	0.26932	0.389398	-0.48374	1.151502	-0.138968	0.049633	-0.168378	0.77141	0.618113	0.639093	0.020157	0.578008	0.803892	0.690156	0.911575
AP1M1	0.214733	-0.08733	0.309009	-0.083269	-0.15052	0.34346	0.145671	-0.540749	-0.519299	0.506082	0.345597	0.125429	0.044833	-0.818323	-0.188555	-0.569892	-0.124087	0.257416	-0.690786	-0.175254	0.116192	0.180576	0.033308	0.131518	0.306511	-0.023495	-0.338094	0.065369	-0.430102	0.724125	-0.407442	0.472256	-0.250423	0.309009	0.462524	-0.238703	0.541213	0.128501	0.599497	-0.254001	-0.021114	-0.238703	0.562031	0.079946	-0.34997	0.136287	0.662197	0.180576	-0.17849
AP1M2	0.024033	-0.075701	0.14071	0.110787	0.675522	0.182836	0.537819	0.259621	-0.382223	0.185991	-0.67618	0.054912	-0.257696	-0.112586	0.162277	0.535098	0.006167	0.237398	-0.061839	0.023016	0.096288	-0.054673	0.090035	-0.335311	0.187506	-0.578459	0.126362	-0.280339	0.172607	-0.016865	0.01889	0.324299	-0.115656	-0.284653	0.024431	0.099365	0.050677	0.232025	0.057358	0.296981	-0.264184	0.040309	0.101762	0.2966	-0.097369	-0.035786	0.150218	-0.086303	-0.347333
AP1S1	-0.442073	0.663304	0.042985	1.328259	-1.759768	0.201334	-0.805091	-0.56917	0.418537	1.17462	0.160704	-0.759216	-0.502638	-0.522393	0.56403	-2.011919	0.884184	0.559794	-1.308958	0.126304	-0.04061	-0.34673	0.366973	0.200597	0.455119	-2.098039	0.475333	1.037893	-0.009228	0.091018	-0.36809	-0.670273	-0.022813	-0.297959	-0.009228	0.470028	-0.504391	0.057522	1.012623	-0.224686	0.195833	-0.713956	0.119901	0.631573	0.21213	0.025977	0.432935	-0.434104	-0.047514
AP1S2	0.562094	1.136087	-0.976055	-0.774877	-0.516298	-0.760453	-0.992658	-1.119157	0.929506	-0.24365	0.096962	-0.810265	0.822675	0.757345	-0.579028	0.108236	0.022097	0.278406	0.415531	-0.531777	-0.803263	0.092546	-0.606418	0.072749	-0.862341	1.569901	-1.448518	-0.592116	-0.559686	-0.176383	-0.532683	-0.764106	-0.694812	-1.593565	-0.207619	-0.216177	-0.218768	-0.667196	-0.099426	-0.834945	0.458955	-0.939654	-0.785429	-0.73054	-0.801315	-0.506994	-1.464023	-0.837567	-0.74678
AP1S3	0.247679	0.069432	-0.035508	0.367257	-0.117837	-0.246341	-0.109536	0.170847	0.130771	-0.007886	-0.031485	0.17465	-0.056045	-0.098542	0.169458	0.067058	0.047105	-0.074241	-0.426501	0.096416	-0.147207	0.234284	-0.043237	0.084726	-0.280014	0.034054	0.130401	0.172843	-0.260329	-0.101173	0.013111	0.262763	-0.023616	-0.189546	0.304393	0.108132	0.038341	0.076641	0.030669	0.003001	0.027127	0.201876	0.010169	0.096458	-0.153996	0.082949	-0.033318	0.089904	-0.150913
AP2A2	-0.493616	-0.286295	0.409292	-0.519399	0.619796	-0.193223	0.664432	0.145763	-0.03349	-0.10862	-0.105161	-0.028544	-0.035579	-0.770922	-0.094563	0.547346	-0.414497	-0.502575	0.19888	-0.226816	-0.28051	-0.439053	-0.271906	-0.249973	-0.143334	0.46643	0.168924	0.120712	-0.440782	0.205923	-0.042341	0.530689	-0.090189	-0.067437	-0.269825	-0.026427	-0.075505	0.123766	-0.118698	0.070657	-0.12213	0.108052	0.232467	-0.319403	-0.413522	0.159839	-0.728635	-0.2817	0.005874
AP2B1	0.089266	0.808057	0.297955	0.699971	1.214109	-1.233917	-0.412013	0.396865	0.52425	0.683523	0.389152	-0.593007	-0.0444	0.366073	-0.057409	1.086176	0.114015	0.907772	0.834989	0.152448	-0.46565	0.104938	-0.552617	-0.273475	-0.155191	-0.834311	0.592406	0.677441	-0.496584	-0.755343	-0.907855	-0.094802	-0.953724	-0.820433	-0.956	-0.394523	-0.402493	-0.841706	0.831419	-0.323814	-0.066698	-0.951722	-0.601977	-0.425064	-0.120032	0.128132	-0.470981	-0.811854	-0.583744
AP2M1	0.109927	0.051488	0.282113	0.165335	-0.132925	0.496963	0.40277	0.067029	-0.535908	-0.064026	-0.206838	0.297252	0.780056	0.189137	-0.118284	0.477882	-0.131564	-0.113602	0.180085	-0.597278	0.637233	-0.07632	-0.231594	-0.011218	0.137813	-0.082913	-0.137935	0.325833	0.51884	0.398543	-0.35989	0.203428	0.41652	0.372633	-0.476996	0.297252	-0.226808	0.01039	0.303479	0.159117	-0.153062	-0.413913	-0.05323	-0.267373	-0.020956	-0.27492	0.12239	-0.297853	-0.010752
AP2S1	-0.237919	-0.07908	-0.361079	-0.035547	-0.490755	-0.217548	-0.382808	-0.208478	0.430683	-0.270576	-0.575381	-0.349377	-0.199457	0.248723	-0.352375	-0.102147	-0.011532	-0.214642	-1.083156	-0.533596	-0.115736	-0.649714	-0.092641	-0.291951	-0.427312	-0.267384	-0.693722	-0.279606	0.136591	-0.249926	-0.323885	-0.285735	-0.639994	-0.563321	-0.095461	-0.332406	-0.066011	-0.404102	-0.25283	-0.187076	0.016241	-0.273562	-0.68486	-0.454658	-0.137555	-0.243951	-0.237919	-0.366666	-0.340883
AP3B1	-0.207963	-0.273178	0.38956	0.441877	-0.104692	0.160326	-0.370875	0.26476	0.019786	0.865769	0.434165	0.425212	-0.14245	-0.53712	0.169511	-0.709033	0.108138	-0.530946	-0.667363	0.354228	0.394842	0.058343	0.606479	0.20604	0.557802	-0.192291	0.041138	0.315755	-0.134473	0.226531	0.31289	-0.074662	0.569343	0.251472	-0.023582	0.397502	0.073598	-0.066913	0.639455	0.433353	0.326812	0.129033	0.246825	0.028826	0.432487	-0.185208	0.287501	0.249216	0.221966
AP3B2	-0.362597	-0.452102	-0.506645	-0.208912	-0.122097	-0.348097	-0.158833	-0.340521	-0.154844	-0.413336	-0.350708	-0.334265	0.152729	0.068334	0.257244	-0.1262	-0.197383	-0.333449	-0.284084	-0.194401	-0.197843	-0.068367	0.275843	-0.100012	-0.240878	0.476709	0.210336	-0.069194	-0.310861	0.071661	0.000062	-0.11789	-0.302425	-0.119651	-0.099922	-0.307058	-0.154817	-0.19778	0.252037	-0.015525	-0.012933	-0.38951	-0.035339	-0.166506	0.115979	0.884838	-0.443867	0.070474	0.197076
AP3D1	-0.005933	-0.141569	-0.30805	-0.386252	-0.33959	0.3237	0.879686	0.430533	-0.683568	0.142223	-0.189142	-0.051385	0.044182	0.218123	0.043811	-0.016095	0.09599	0.479145	-0.559312	-0.27373	-0.071133	-0.049392	-0.037502	0.187048	-0.094697	0.223146	0.212139	-0.462632	0.838236	-0.132428	-0.065128	-0.007479	0.13157	0.332718	0.049433	-0.065328	0.267299	0.017346	-0.360447	-0.050134	0.135309	0.188319	-0.138128	-0.002705	0.147363	-0.092434	-0.257681	-0.133958	0.088587
AP3M1	0.182759	0.351955	-0.45015	0.054512	0.386049	0.002459	-0.444	0.29986	0.269254	0.071564	-0.166717	-0.171317	-0.105693	0.105081	0.631166	0.356497	0.501361	0.088324	0.255986	0.302112	-0.018077	-0.100963	0.08752	0.151074	-0.423994	-0.467476	0.1982	0.875414	1.320277	0.278302	0.137221	0.216781	-0.353424	0.252678	-0.03602	0.396765	-0.083496	0.310709	-0.526373	0.026152	0.362533	-0.179167	0.34251	0.451638	-0.096324	-0.051458	-0.047847	0.170255	0.460926
AP3M2	-0.791323	-0.799337	-0.502169	0.050451	1.924699	0.637709	0.695727	0.438584	-0.926191	-0.844261	0.931424	-0.138856	-0.608975	-0.596517	0.192855	1.384927	-0.324897	-1.44113	0.576444	-0.151516	0.17881	-0.702374	0.635335	0.318036	0.62159	-0.548557	0.085366	0.224825	-0.655121	1.063782	0.922976	0.986148	-0.128071	0.209518	-0.390758	0.143152	-1.088329	0.080823	0.147452	-0.972309	-0.963492	-1.025916	-0.090601	0.393611	-0.451303	0.042779	-0.076455	0.310988	0.235002
AP3S2	-0.1263	-0.144462	-0.230126	0.077941	1.011636	0.142115	-0.133938	0.345727	-0.05368	-0.114216	-0.844536	-0.173169	-0.208902	-0.197952	-0.209181	1.156837	-0.188646	0.260924	0.468613	-0.197555	-0.030261	-0.454492	0.126702	-0.273478	0.192275	-0.201	-0.349281	-0.072189	-0.043727	-0.043257	-0.260591	0.169449	-0.50183	-0.323148	-0.565517	0.139558	0.416449	-0.004025	0.102611	0.020999	-0.18487	-0.289869	-0.028305	-0.397164	0.320839	0.103553	-0.224139	0.053111	-0.136457
AP4B1	-0.115209	-0.264173	-0.545562	-0.195124	-0.235458	-0.186388	0.412564	-0.216836	-0.053748	-0.780229	0.221751	0.13071	0.442983	-0.033511	0.089621	0.516596	-0.238694	0.272754	-0.022857	-0.305354	0.207851	-0.217337	0.022709	0.124573	0.207254	0.997304	0.08061	0.065611	-0.175212	0.158666	-0.062141	-0.037296	-0.630318	0.288443	-0.104863	0.011997	-0.408221	0.361733	-0.562663	0.282689	-0.010042	-0.145617	-0.068309	0.036734	-0.17486	0.090351	-0.790016	-0.002482	0.254711
AP4E1	0.165393	-0.001464	0.039905	-0.032629	0.618265	-0.250421	-0.514816	0.059635	0.097885	0.06588	0.128538	0.033461	0.021252	-0.260888	0.2317	0.56628	0.26605	-0.344922	0.22927	0.075796	0.326081	0.001853	0.023331	-0.141866	0.070076	0.170236	0.315587	-0.194467	-0.292287	0.029553	-0.17441	0.217698	-0.093778	0.203076	-0.3474	0.239563	0.060254	0.393255	0.129792	0.04045	0.015683	-0.206645	-0.0715	0.322703	-0.034873	0.337698	0.043335	0.256915	0.308389
AP4M1	0.413741	-0.016587	0.095832	0.396634	0.14297	-0.344248	0.003206	-0.302891	-0.149163	0.522575	-0.138146	-0.024291	-0.037977	-0.798664	0.1297	0.17653	-0.07431	-0.099748	0.185464	0.096197	-0.175826	-0.347998	-0.145613	0.110318	0.072204	-0.149163	0.176447	-0.076017	-0.483957	-0.118726	0.018049	-0.120359	-0.52148	0.174488	-0.558704	-0.111422	-0.348451	0.008287	0.10856	0.059392	0.149362	0.113102	-0.237109	0.239152	-0.090776	0.117796	0.171624	-0.023711	0.339606
AP4S1	0.106999	0.001583	-0.038834	-0.003791	0.597017	0.209741	-0.047111	-0.335351	-0.038229	0.0595	-0.0559	-0.03195	-0.295871	-0.059538	-0.098058	0.576311	-0.101738	0.019214	0.631383	0.19647	0.02354	-0.049223	-0.297332	0.155423	0.067319	-0.301656	0.034225	0.131804	0.047856	-0.004157	-0.063746	0.262473	0.283503	-0.113104	-0.037967	0.098761	0.039726	-0.031387	0.031084	-0.104625	-0.170148	0.065767	-0.088374	-0.078873	-0.048573	0.069583	-0.092104	-0.097837	0.201685
APAF1	0.21295	-0.286729	0.536448	0.280666	-0.217953	0.142642	0.7544	-0.433265	-0.322144	0.449141	0.361488	-0.030565	0.20275	0.161783	0.017822	-0.043432	-0.260451	0.565398	0.661726	0.441874	0.74732	0.069619	0.521246	0.447428	0.332842	0.000425	0.112288	-0.039442	0.419264	0.563816	0.172275	-0.316376	-0.297623	-0.051366	0.358576	-0.201729	0.210668	-0.141391	0.482109	0.106952	-0.015744	-0.067662	0.409717	0.411756	-0.59496	-0.17223	0.36534	-0.049668	-0.156955
APBA3	0.363176	-0.116861	0.269569	-0.22824	-0.268603	0.316393	0.357113	0.362837	-0.155181	-0.207008	-0.66753	-0.259505	0.544006	0.186004	-0.321474	0.024473	0.096064	-0.013003	-0.471574	0.017114	0.007983	-0.393013	-0.028081	0.229898	0.216871	0.423139	-0.266119	0.091001	0.396662	-0.062611	-0.259505	-0.169707	0.285133	-0.113005	0.150657	-0.072353	-0.296647	0.032383	0.186311	0.085341	-0.220947	-0.797433	-0.191131	-0.262835	0.638918	0.467314	0.23996	-0.135276	-0.07563
APBB1	0.090237	-0.036625	-0.262791	-0.081269	-0.138741	-0.044772	-0.314529	-0.293527	0.005332	0.047129	-0.000516	0.185112	0.025655	-0.263006	-0.081748	-0.141925	0.014942	-0.196371	-0.377173	0.096116	-0.21409	0.148564	-0.101376	0.149147	-0.099247	0.207076	-0.193616	0.048339	0.017979	-0.077045	-0.147078	-0.247741	-0.040879	-0.148336	0.236432	-0.167833	-0.049673	-0.0377	-0.102938	-0.040307	0.106072	-0.021028	-0.174121	-0.136839	-0.120126	0.128042	-0.105426	0.311216	-0.110957
APBB1IP	0.035379	0.547451	-1.135904	-0.465264	-1.057298	-1.180787	-0.976854	-0.451084	1.074573	-0.492073	-0.314189	-0.337389	1.061081	1.161693	-0.528275	0.001968	-0.869956	0.861538	-1.016563	-0.554315	-0.698271	-0.720045	-0.591127	-0.151568	-1.109946	1.823177	-1.013766	-0.826213	0.422897	-1.202879	-0.708789	-1.132586	-0.039155	-1.0502	-0.085717	-1.204592	-0.144304	-0.645628	-1.109158	-0.689536	0.685085	-0.89296	-1.113055	-1.022598	-1.531503	-0.245739	-1.263823	-0.742648	-0.597806
APBB2	0.065379	0.141445	0.123504	0.253833	-0.264011	0.090328	-0.068692	0.148917	-0.28748	-0.046965	0.113224	0.045598	0.008944	0.269672	0.084415	-0.302848	0.084415	-0.239959	0.209004	0.118469	-0.256504	0.21399	-0.11488	-0.015203	-0.18841	-0.130063	-0.027115	0.090209	-0.065379	0.179328	0.186853	0.039465	-0.445002	-0.017999	0.277101	-0.049146	-0.131688	-0.100691	-0.043325	-0.057023	-0.28259	0.568107	0.015208	0.150222	-0.139743	-0.165254	0.106441	-0.041695	-0.058758
APBB3	-0.198158	-0.581542	-0.296087	-0.592652	1.073682	0.571222	1.085671	-0.162124	-0.907145	-0.7099	-0.382955	0.378069	0.505154	-0.986935	0.470145	0.888545	-0.043615	-0.154473	0.112949	-0.111363	0.431895	-0.226676	-0.088703	0.150481	0.756269	1.109567	0.153446	-0.455437	-0.847766	0.83145	0.832674	0.128587	-0.318654	0.650638	-0.246584	0.659438	-0.018342	0.255265	-0.291051	0.511212	-1.07447	-0.099893	0.358357	0.687504	1.246797	0.435916	0.11844	0.197427	0.657848
APC	-0.027924	0.017715	0.187839	0.129803	-0.144472	-0.304017	0.00251	-0.183483	0.012522	0.100822	0.316223	0.026855	0.149593	-0.21198	-0.035274	0.015239	-0.117698	0.072095	0.101082	-0.18355	0.072095	-0.008115	-0.13516	0.211441	-0.255925	0.262497	0.496816	0.114615	-0.401585	-0.115849	0.148971	0.311951	-0.49112	-0.219295	-0.178233	-0.215408	0.044866	-0.094383	0.212939	0.189772	0.071445	0.23997	0.065444	0.165248	-0.093367	-0.025283	-0.352739	-0.02262	-0.269506
APCDD1	0.303425	1.012285	-0.239051	-0.516674	-0.962798	-1.01345	1.534501	0.878973	-1.12986	-0.620517	1.201081	1.954454	2.082463	-1.023206	0.238758	-0.419461	1.29888	-0.677347	-0.738471	-0.69522	-0.172607	1.47801	0.476821	0.687155	-0.090413	0.498748	-0.355984	-1.611503	-0.836742	1.037501	0.870608	-1.117909	0.072115	-0.028742	0.724257	0.617405	-0.70726	0.300946	0.375161	0.271759	0.539278	-0.823131	0.61013	0.451723	-0.77416	0.169095	-1.31075	-0.19977	-0.256599
APCDD1L	-0.063516	-0.220517	-0.698589	-0.518486	-0.421314	-0.648105	-0.627686	-0.886234	-0.049765	-0.430183	-0.356691	-0.62169	-0.443335	0.425494	-0.513663	-0.65668	-0.505689	0.144583	-0.448261	-0.371278	-0.541058	0.399688	-0.569633	-0.638354	-0.313145	-0.328394	-0.458077	-0.47176	-0.616442	-0.29446	-0.663501	-0.130312	-0.124229	-0.523726	-0.472025	-0.720875	-0.693557	-0.659805	-0.316741	-0.560272	-0.047236	-0.601491	-0.601391	-0.605003	-0.481261	-0.491551	-0.739615	-0.48891	-0.805928
APCS	-0.013427	-0.014199	0.547005	-0.099721	0.643214	0.360698	-0.136034	0.353137	-0.093631	0.445746	0.182623	-0.226812	-0.129728	0.242154	0.088049	0.210017	0.016118	0.000812	0.593563	-0.042576	0.173996	-0.045482	-0.047843	-0.008995	0.128531	-0.030893	0.181977	0.102347	-0.064081	-0.149952	-0.222725	0.066576	-0.374914	0.195619	-0.273189	0.088713	-0.188561	-0.082521	-0.138322	0.106406	-0.228417	0.094767	-0.127926	-0.287157	0.073974	0.044417	0.120329	0.17027	0.035955
APEH	0.026453	0.427736	0.336022	-0.051233	-0.094515	0.025824	0.450952	0.335246	-0.080977	0.564669	-0.491132	0.229891	0.424273	-0.57897	0.128776	0.951529	0.507634	0.075384	0.635285	0.145171	0.24676	0.064383	-0.032973	0.039239	-0.017181	-0.396063	0.098328	0.668785	-0.405476	0.184709	-0.373933	0.378932	0.054893	0.389223	0.112062	0.125299	0.16981	0.234301	0.166989	0.403584	0.10251	0.536241	0.071443	-0.192237	-0.316674	-0.077947	0.209308	0.123858	0.246027
APEX1	-0.08882	0.107911	0.460364	0.195063	-0.252793	-0.405115	-0.156217	-0.178562	-0.57356	0.623078	-0.085128	0.049006	0.362786	-1.464249	0.291252	0.254465	-0.088217	0.159155	-0.169191	0.247831	0.459486	0.311447	0.012377	0.203098	0.31504	-1.200359	0.506482	0.584444	-0.029561	0.603084	0.043724	0.052799	-0.245171	0.858964	0.006189	0.234549	-0.626505	0.729067	-0.008033	-0.102154	-0.406693	0.159155	0.433535	0.317426	-0.082737	0.573074	-0.102775	0.536077	0.555172
APEX2	-0.140916	-0.070084	0.27475	-0.282118	-1.104033	0.379338	0.091007	0.520167	-0.08994	0.319322	-1.07399	-0.224728	-0.036369	0.122894	0.572022	-1.129454	0.032372	-0.377328	-0.813847	-0.449549	0.247111	-0.438406	0.077385	-0.100722	-0.503407	-0.587012	0.005261	0.04783	0.350799	0.084588	-0.385708	-0.633286	-0.012327	0.254903	0.330156	-0.301968	0.054135	-0.213834	0.135608	-0.436436	-0.220644	-0.639698	-0.630584	-0.469226	0.167401	0.46966	-0.25338	-0.1077	0.102906
APH1A	-0.056722	-0.474152	0.934397	-0.145827	0.280018	-0.805754	-0.274086	-0.688971	1.011211	0.391367	0.769168	-0.02704	-0.411575	-0.339605	-0.486679	0.750456	-0.503822	0.540161	0.89698	0.003829	0.164218	-0.312686	-0.433194	0.489631	-0.206089	-1.036361	0.041672	0.130434	-0.071955	-0.524986	0.34851	-0.129908	0.704156	-0.109846	-0.61339	-0.30907	-0.315111	-0.690743	0.162428	-0.17369	0.188093	0.314047	-0.849119	-0.184321	-0.540959	0.052946	-0.214705	-0.641047	-0.634695
APH1B	-0.004115	0.662395	0.075772	0.302211	0.155837	-0.205507	-0.425145	0.429277	0.519371	-0.22223	-1.126673	0.434636	0.097456	0.241492	0.211825	0.363859	0.694877	0.332347	0.291338	-0.092034	-0.742413	0.320172	0.360163	0.610304	0.495288	0.165741	0.047593	0.645346	0.065389	-0.431527	-0.574025	-0.153802	-0.063273	0.456789	0.092178	-0.350543	-1.042828	0.26889	0.337431	-0.505048	-0.150334	0.094832	0.051364	-0.182867	-0.421444	0.264886	-0.283234	0.32354	0.395753
APIP	-0.448877	-0.091714	0.266948	0.242583	0.294324	0.033847	-0.62031	-0.182786	0.066668	0.566732	0.117925	0.300836	-0.419957	-0.238267	0.461958	-1.050473	0.001977	0.140246	-0.045398	0.579734	0.036442	0.033163	-0.094926	-0.312424	0.44389	-0.394941	0.142165	0.118478	-0.263981	-0.183828	0.192581	0.483753	0.232964	-0.059433	0.203372	-0.425228	-0.432307	0.13534	0.246744	0.350546	-0.234972	0.054167	0.720628	0.311099	-0.106085	0.271608	-0.579181	0.071539	0.289733
APITD1	-0.370942	0.002356	-0.073051	0.367629	-0.314684	0.033977	-0.717484	-0.159979	1.155381	0.34277	-0.344676	-0.637647	-1.128121	-0.186119	0.583919	-0.655903	0.290985	-0.354988	-0.819954	-0.091181	-0.297986	-0.611856	-0.126119	-0.866423	-0.45292	-1.286973	0.146392	-0.024211	-0.363161	0.116809	-0.472845	-0.402643	-0.614224	-0.370942	-0.35945	0.02333	-0.665612	-0.196818	-0.028241	0.03804	0.327152	0.510447	-0.25199	-0.191056	0.536053	-0.183879	-0.453892	0.266233	-0.154022
APLN	-0.391248	-0.319646	0.043317	-0.32575	1.070895	0.504264	-0.254563	0.131087	-0.357538	0.676714	0.408831	-0.360863	-0.301608	0.210102	0.042103	-0.483623	0.566325	-0.305468	1.404822	0.175926	-0.117807	-0.042805	-0.552942	-0.357996	0.3338	-0.552189	-0.329551	-0.210916	0.019935	0.053671	0.019887	-0.151131	0.421206	-0.367383	0.836113	0.401993	0.261658	-0.364791	0.349453	0.008687	-0.383742	-0.107142	-0.602715	-0.363035	0.227013	-0.006339	0.209032	-0.381917	0.195843
APLP1	0.021723	-0.04387	0.173914	-0.053603	-0.140614	-0.046645	-0.020377	-0.138443	-0.003211	0.255626	-0.165701	-0.251765	-0.247498	-0.13419	-0.406834	-0.291635	0.375084	0.170366	-0.047165	-0.087344	0.219934	0.088848	-0.145464	-0.024623	-0.016252	0.136958	-0.070429	-0.05656	-0.239855	-0.03637	-0.302322	0.175967	-0.10852	-0.071253	0.091025	0.047545	-0.27871	-0.384129	0.038852	-0.004515	-0.127401	0.010033	-0.06472	-0.283845	-0.124524	-0.355819	-0.111249	-0.112891	-0.422422
APLP2	0.340182	0.283627	0.071975	-0.029607	0.107879	-0.200835	0.187221	-0.339567	-0.179932	0.97869	0.010727	-0.191898	-0.027855	0.51292	-0.040111	-0.405233	-0.119023	-0.630849	0.121234	-0.026892	0.05304	0.777559	0.166489	0.347288	0.351624	-0.179736	0.602623	0.129509	-0.366799	-0.297705	0.037719	0.250667	-0.015104	-0.618348	0.114472	-0.37572	-0.239144	-0.521451	0.369569	-0.200906	0.313126	0.528348	0.082353	-0.19952	-0.31093	-0.049857	-0.311575	-0.278157	-0.235744
APOA1	0.44037	0.006515	0.04992	-0.035894	-0.282887	-0.259106	-0.109038	-0.187815	-0.240554	-0.271075	-0.442147	-0.191521	0.048135	-0.163655	-0.057779	-0.133366	-0.013121	0.090188	-0.04756	-0.082687	0.001056	-0.104124	-0.013742	0.004246	-0.053872	0.099306	-0.139317	-0.391391	-0.156319	-0.053133	-0.175547	-0.025417	0.095316	-0.043437	0.199045	-0.064887	0.035893	-0.507449	-0.15243	0.101813	-0.13023	-0.053192	-0.150026	0.142428	0.203509	-0.042253	-0.00255	-0.011206	-0.282835
APOA1BP	-0.145597	0.176679	0.89014	-0.417841	-0.108198	0.060548	-0.555498	-0.344542	-0.441517	0.138594	-0.051404	-0.060477	-0.251586	-0.847843	0.185034	0.84915	-0.007126	-0.035611	0.175031	-0.630241	0.06122	-0.362374	-0.0808	-1.113891	-0.066971	-0.593269	0.072197	0.468969	-0.409854	-0.285177	-0.470286	0.099876	0.066388	0.863942	-0.601328	-0.10645	-0.051404	-0.123559	0.160259	-0.198527	-0.259063	-0.292141	-0.292687	-0.437954	0.13606	0.39355	-0.095868	-0.508052	0.022884
APOA2	0.0585	0.15377	-0.220486	-0.182704	-0.118768	-0.227334	-0.165119	0.077858	-0.276322	0.662548	-0.214886	-0.36174	-0.209142	4.101499	-0.263081	-0.122055	-0.222787	-0.165351	0.126786	-0.069592	-0.113674	-0.204332	0.039722	-0.260595	-0.104647	-0.332913	-0.211792	-0.188952	1.808275	-0.083389	-0.006598	-0.182082	0.016376	-0.016066	-0.198083	-0.201202	0.28342	-0.069449	-0.028025	-0.027092	-0.054699	-0.220763	-0.287298	-0.145962	-0.108748	0.077908	-0.033297	-0.110047	-0.017249
APOB	-0.037699	0.257331	-0.152928	-0.014782	-0.137575	0.342649	-0.011514	-0.105382	1.969163	-0.17993	-0.15219	-0.000147	-0.046079	0.036982	0.063423	-0.065802	0.04157	-0.044213	-0.308634	0.198114	0.109616	-0.185547	0.393945	-0.189672	-0.264883	0.074959	-0.040901	-0.117488	-0.01224	-0.098153	0.076941	0.118543	0.200327	-0.168446	0.050257	0.246865	-0.21747	0.152482	-0.057781	0.128466	-0.261951	-0.153623	0.002435	0.052709	-0.141232	-0.140126	-0.104072	0.162153	-0.095471
APOBEC2	-0.132031	-0.033786	-0.156455	0.0376	0.349959	0.011677	-0.182217	0.220733	-0.131649	-0.223867	-0.373049	-0.13494	-0.116706	-0.259027	-0.021921	1.035501	-0.023077	0.032342	0.4838	-0.071358	-0.157801	0.12448	-0.328224	0.036363	-0.094907	0.020991	-0.333003	0.011618	-0.167577	0.0723	1.304226	-0.126166	0.030011	0.046927	-0.055675	-0.249584	0.011566	-0.008006	-0.085713	-0.023583	-0.232605	-0.197416	-0.000181	-0.252043	-0.106481	-0.049199	-0.056314	-0.008799	0.216955
APOBEC3A	-0.427033	-0.391246	-0.398635	1.344143	-0.627672	0.044975	-0.825081	-0.693469	3.997617	-0.517689	-0.602223	-0.406408	-0.25012	0.918431	-0.476977	-0.083833	0.331431	-0.563467	-0.610109	0.8303	-0.662208	-0.444678	-0.752798	0.793655	-0.75498	-0.541961	-0.062929	-0.198964	0.050415	-0.335548	-0.014197	-0.54814	1.185139	-0.710923	0.462688	-0.560066	0.052347	-0.537079	-0.547878	0.49773	1.333415	-0.806872	-0.41857	-0.313648	0.383477	-0.328142	0.132066	-0.645093	-0.549486
APOBEC3C	0.214081	-0.167917	0.239695	0.290907	0.097402	0.254292	-0.029358	0.691607	0.202847	0.692749	0.21769	0.332958	-0.037838	1.376275	0.10667	-0.728262	-0.22124	-0.260564	0.240394	0.119507	0.244916	0.110056	0.199643	0.056271	0.113063	0.322507	0.629116	1.204265	0.14177	0.132961	0.839185	0.598124	0.87719	0.086465	-0.210695	-0.069147	-0.017664	0.067319	0.336271	0.441213	0.188733	2.483092	-0.01629	-0.443109	0.481599	0.04347	0.349265	0.325328	0.086287
APOBEC3F	-0.529692	0.522193	-0.268995	0.537853	-1.202461	-0.258543	-0.956429	0.685997	0.412659	0.072984	-1.051399	-0.275861	0.322301	1.693452	0.33199	-0.922608	-0.39063	-0.113331	-0.699664	0.280047	-0.016576	-0.269718	0.265591	-0.208484	-0.100845	-0.223554	1.072925	0.489952	-0.100366	0.092262	-0.454244	0.175272	-0.285777	0.83986	0.408978	-0.339481	-0.631089	-0.134937	-0.096499	-0.202005	0.884884	0.251549	-0.163249	-0.31807	0.33199	0.186717	-0.360204	1.377077	0.447698
APOBEC3G	-0.009315	0.771201	-0.129661	1.183528	0.044402	-0.795989	-1.066666	1.332662	0.897078	0.248825	-1.282377	-0.126166	0.471421	2.193452	0.888233	-0.449285	-1.124839	0.065586	-0.916999	-0.086219	-0.154118	0.672068	0.456539	-0.372571	0.082304	-0.014797	1.607843	0.525434	-0.550362	-0.501837	-0.560838	0.109556	-0.180467	0.042079	0.879652	-0.426091	-0.273961	-0.48287	0.149496	-0.060989	1.057174	0.436661	-0.471168	-0.579151	0.520267	0.599903	-0.394412	1.410712	0.411525
APOBEC3H	0.116364	0.449281	0.033157	0.228885	1.722302	-0.266339	-0.150564	0.328747	0.182633	-0.476602	-0.533705	-0.566658	1.277094	0.75671	0.484815	-0.071657	-0.399855	-0.39434	0.602213	-0.361952	0.289416	-0.164676	0.262393	-0.076582	-0.074673	1.052598	0.583944	0.21541	-0.515092	0.188753	-0.063825	1.019344	-0.302022	0.529998	0.316002	-0.705702	1.041773	0.033409	0.05266	-0.344445	0.408637	0.64929	-0.398369	-0.503357	-0.395772	0.690398	-0.309918	0.497527	0.207287
APOC1	-0.265995	0.535944	0.404747	0.584788	-0.145476	-0.44778	-1.424014	0.756216	2.978265	-0.139126	-0.755546	-0.748101	1.641585	2.459002	-0.912531	1.12772	-0.415464	-0.38841	-0.069205	0.626737	-1.40039	-1.241343	-0.15903	-0.715829	-0.447362	0.369665	-1.250001	-0.505654	0.573566	-0.519351	-1.893567	-0.2125	-1.675666	-0.234633	0.469506	-1.940595	-1.459604	-1.566632	-0.789039	0.422388	0.166719	1.322193	-0.564948	-1.739615	-1.246549	-1.378952	-0.939116	-0.406485	-0.138319
APOC2	0.141163	0.157267	-0.242896	0.382948	-0.232165	0.054773	0.038345	-0.428007	0.890763	-0.039946	-0.052349	-0.366056	0.294291	1.454022	-0.136149	0.118388	-0.196389	0.062666	-0.50281	-0.079107	-0.244671	-0.160315	0.169283	-0.265595	-0.123996	-0.345379	-0.189593	-0.259093	0.123008	-0.081046	-0.238221	-0.290392	0.065329	-0.455055	-0.308693	-0.309067	0.152606	-0.263106	0.036571	0.176108	0.095192	-0.447618	-0.249187	-0.117781	-0.382035	-0.347008	-0.442309	-0.062546	-0.204229
APOD	1.231334	1.645986	-1.52115	-1.534515	-1.074215	-2.003927	0.24642	1.014002	0.042478	0.787013	-0.154346	-0.117004	0.223248	-1.614671	2.108018	-1.198558	-2.739352	3.49909	-0.032136	-1.341155	-0.208706	0.958912	1.452409	-1.802982	-2.364604	1.461694	-0.368484	0.73891	1.855097	-1.81042	2.191461	0.429708	0.078202	0.111726	-0.415049	-1.184049	0.084978	-1.508112	-1.168625	-2.142228	2.301274	0.366733	-1.549241	-2.68264	-2.264303	-0.949035	-1.6603	3.167002	-1.792628
APOE	0.650405	1.735838	-1.040477	0.185157	-1.618512	-1.141502	-2.232178	-1.157859	3.650668	-0.322803	-0.38448	-1.23112	1.919955	3.122895	-0.709985	-0.217155	-0.687089	0.761199	-2.13844	-0.007351	-1.024443	-0.477971	-0.026006	0.090863	-1.353873	2.462524	-1.884127	-0.500605	0.465486	-1.217542	-1.133102	-1.264102	-0.192484	-1.402032	0.57136	-2.015599	-0.815873	-1.94954	-0.95309	0.024103	1.564596	-1.284391	0.072287	-1.946274	-0.938028	-1.304474	-2.790794	-1.362421	-1.142419
APOL1	-0.215244	0.220052	0.945393	0.820211	-0.816535	0.893917	-0.983695	1.113807	-0.053164	-0.215825	0.523633	-0.096434	-0.332218	-0.741917	-0.164627	-0.148227	1.380117	-0.404222	-0.321214	-0.078151	0.587299	-0.062412	0.717735	0.181249	0.068394	-0.138903	-0.002111	1.70076	0.474533	0.040577	-0.07777	0.048643	-0.195965	0.314252	0.092988	1.048344	0.084156	0.257634	1.499845	-0.100138	0.370963	0.1171	0.385346	0.27996	0.122258	0.286593	0.359968	0.377956	-0.258587
APOL2	-0.2468	-0.004325	1.652602	1.579802	0.234225	2.229189	-0.670044	2.205619	-1.21553	0.720209	0.758298	1.496153	-0.291742	-1.681227	-0.346164	2.083397	1.641689	-1.261649	2.201704	0.171101	1.736556	-0.008742	1.195211	0.196905	0.115707	-1.269957	0.734452	1.505303	1.194226	0.575913	0.176943	0.568757	1.091483	0.773093	0.772746	1.743817	0.280811	0.560579	1.980513	0.449141	0.58155	1.326897	0.681175	0.590932	0.51845	0.956736	1.111741	1.007377	0.362956
APOL3	-0.065627	0.473851	-0.575292	0.952577	-0.826447	-0.917818	-0.915999	-1.517748	0.691502	-0.385989	-0.84406	0.131203	1.051697	0.133533	0.397898	1.307498	0.205221	0.175963	0.992492	-0.291184	0.499703	0.068597	0.526695	0.069992	0.029108	1.756636	-0.145966	-0.11062	0.651406	-0.173604	-0.136242	-0.588282	1.427079	0.647997	0.482767	-0.986763	-0.222887	0.375766	-0.770817	0.54911	0.791806	-0.871729	0.194252	-0.541256	0.101603	1.064945	0.162374	0.00397	-0.110296
APOL4	-0.048457	0.887435	0.881893	-0.037907	-0.344015	0.530603	-0.506553	-0.253806	0.266893	-0.030592	0.003322	0.107684	-0.323426	-0.582358	0.424639	-0.386562	-0.285358	-0.208904	-0.70836	-0.473631	1.417051	-0.272165	0.244402	-0.155081	-0.30177	-0.560233	1.199797	0.409556	0.123343	0.380521	0.033683	0.200151	0.669182	0.34571	0.100046	0.555943	-0.035148	0.581071	0.31398	-0.233964	0.87968	-0.550298	-0.593905	-0.087438	0.056465	-0.461084	-0.269835	0.379447	0.380879
APOL6	-0.022508	0.418769	-0.198498	0.430584	-0.438388	-0.498686	-0.404078	-0.420273	0.023554	0.256691	-0.12183	-0.157366	0.068011	0.077804	0.009067	-0.367169	0.217532	-0.073513	-0.246435	0.585924	0.064151	-0.071855	-0.02458	-0.094225	0.120652	0.05603	-0.221119	0.235565	0.074041	-0.294437	0.006001	-0.062094	-0.003703	-0.175211	0.471355	-0.073058	0.07675	0.127483	-0.415144	0.063699	0.596519	-0.311962	-0.037192	-0.073706	-0.185644	0.532983	0.192587	0.028608	-0.054831
APOLD1	-0.33377	0.592793	-0.914271	-0.967772	0.610596	-0.598225	-0.609057	-0.937465	-1.021245	-0.668193	-0.321719	0.310672	0.000678	0.015319	0.175717	-1.477705	0.497111	-0.006081	0.155776	-0.271492	-0.465751	0.906283	-0.637013	-0.360565	-1.185087	1.220052	-0.340373	-0.176334	-0.520364	0.439199	-0.676419	-0.471627	-0.500369	-1.245897	-0.06989	-0.232904	0.134809	-0.70851	0.098862	-0.704753	-0.06559	-0.141331	-0.752446	-0.433144	-0.634949	-0.047575	-0.670565	-0.581083	-1.17729
APOM	-0.133737	0.285253	-0.093692	-0.384922	0.339996	-0.866234	0.053565	0.066013	0.650028	-0.377607	-0.532254	-0.12824	-0.176855	-0.151898	0.097012	0.45871	0.307692	0.325976	0.125849	-0.302022	-0.285512	0.044364	-0.352795	0.410407	0.124569	-0.232526	-0.216612	0.645989	0.131752	0.51108	-0.250027	0.374462	0.485596	0.384034	0.223483	0.48383	0.177427	0.688783	-0.030586	-0.055838	-0.111601	-0.012515	0.432939	-0.097622	-0.347253	-0.550776	0.613845	0.095438	0.659218
APOO	-0.425705	-0.026617	-0.031251	-0.064722	0.45712	-0.172959	-0.681835	-0.396366	-0.183336	0.616084	0.166229	-0.224701	-0.476976	0.339955	-0.009155	0.129958	0.143338	-0.422076	-0.127213	-0.059524	-0.177369	-0.091167	0.236857	-0.178956	-0.240742	-0.583938	0.389306	0.02822	-0.338439	-0.530692	-0.066614	0.21002	-0.183336	-0.155316	-0.114033	-0.104657	0.261976	-0.253771	-0.045094	0.21683	-0.270849	-0.260344	-0.04716	0.288999	-0.089624	0.149513	-0.257793	-0.182766	0.019482
APOOL	-0.060659	0.108102	0.36697	0.279362	0.658516	0.389954	-0.649764	0.017851	0.381033	0.192013	-0.633002	-0.20422	-0.07471	-0.080737	0.005317	0.600597	0.061006	-0.292557	0.533572	-0.097553	-0.324735	-0.206634	-0.221239	-0.296348	-0.161659	-0.481551	-0.3999	0.190028	-0.023923	-0.469922	-0.431958	-0.038243	-0.326813	-0.059045	0.37755	-0.254151	-0.373025	-0.07457	0.097899	0.256239	0.115883	-0.163469	-0.415541	-0.348356	-0.12938	0.213988	0.587073	-0.410369	-0.340393
APP	1.308725	1.108742	0.076691	0.349221	-1.869185	-1.373422	0.281071	-0.035816	0.406721	0.702942	0.244208	-1.197217	0.277099	0.61766	0.610665	-1.753504	0.427066	-0.244495	-2.106347	-1.764209	-1.08837	0.942265	-0.676263	0.749255	-0.074125	-1.574149	0.981232	-1.39046	-0.891988	0.405976	-0.428784	-1.154339	0.569158	-0.450236	-0.198645	-0.17015	-1.821908	-0.185404	0.393844	-1.108757	-0.121701	-1.013281	-0.314263	-0.443681	-0.616349	-0.360242	-1.239361	-0.292098	-0.317061
APPBP2	0.430427	0.182684	0.167167	0.14395	-0.349711	0.510108	0.302538	0.308125	-0.070142	0.394914	0.809025	0.23021	0.071337	-0.798485	0.125413	0.373353	0.039481	0.409837	0.558497	0.768315	1.13351	0.330977	0.779801	0.288217	0.52046	-0.189301	0.341709	0.700541	-0.181984	0.379053	0.591017	-0.240832	0.122903	0.158643	-0.046488	0.145288	0.054096	0.125413	0.429272	-0.038361	0.292637	-0.457125	0.112449	0.183258	0.266975	0.478393	-0.099958	0.174456	0.326782
APPL1	-0.906076	-0.952518	0.587299	-0.098325	-0.550317	0.390739	-0.229051	-0.772561	0.011306	-0.008165	0.1315	0.314624	-0.361115	-0.279527	-0.242835	0.171789	-0.247808	0.728236	0.496079	-0.182701	0.530715	-0.060894	0.007109	0.147294	0.019904	-0.220979	0.432051	-0.212348	-0.841132	0.077104	0.028029	0.158074	0.661338	-0.462388	0.102895	-0.570732	-0.004584	-0.356629	0.176563	-0.044812	0.232321	-0.247205	0.192777	0.22008	-0.076529	0.453389	0.351659	-0.580327	-0.3884
APPL2	0.275925	0.097358	0.062602	0.003373	1.682313	-0.180345	0.429477	0.01722	-0.495	0.084672	-0.13962	-0.249945	0.272678	-0.037532	0.052347	0.147859	-0.201165	0.529325	0.576523	-0.333972	0.530233	-0.053121	0.123445	-0.091653	-0.203088	0.434418	-0.007055	-0.12096	-0.043079	-0.068012	0.269358	-0.353105	0.004456	0.103035	-0.028998	-0.238834	-0.206742	0.093468	0.007053	0.477597	-0.240545	-0.299787	-0.050675	-0.405139	-0.206742	-0.019742	0.596703	-0.251987	0.17427
APRT	-1.046146	-0.316677	0.899498	-0.01392	-0.83096	0.930862	0.568144	-0.146561	0.311354	0.263558	-0.270694	0.040304	0.308011	0.105792	-0.159621	-0.586483	0.130977	-0.591164	-0.791311	0.160153	0.041488	0.097736	0.21224	0.215179	0.302876	-0.666608	0.346301	-0.254028	0.36162	0.213159	-0.122194	0.897386	0.503634	0.272442	-0.096351	0.401182	0.25582	0.072331	-0.153686	0.530055	0.089876	-0.079755	0.129449	-0.074244	-0.087116	0.04412	0.437237	0.158956	0.530964
APTX	0.308249	0.187457	-0.872608	0.36262	0.667874	0.041965	0.098498	0.234507	0.204039	-0.28144	-0.324834	0.436027	-0.252895	0.462529	-0.378269	0.310234	-0.584348	1.211878	0.344412	0.189884	-0.310044	0.122687	-0.657287	-0.953877	0.201686	-0.384862	0.300406	0.055519	0.510094	-0.403313	0.269779	-0.464436	-0.27226	0.324791	-0.409829	0.549894	0.259905	0.524882	-0.49059	0.848249	-0.059966	-0.029812	0.421824	0.559622	-0.00555	-0.956784	-0.981631	0.085367	0.363845
AQP1	0.120509	0.166076	-0.237446	0.198264	-0.315193	0.111243	0.080797	-0.030317	0.084819	0.178096	-0.152045	-0.134547	-0.308789	-0.068964	0.042946	0.075545	-0.169603	-0.17137	-0.352229	0.079932	-0.106434	-0.019706	-0.096552	0.278322	-0.19872	0.3868	0.036064	-0.38181	0.064648	-0.027879	-0.050209	-0.006241	-0.447758	-0.123668	0.028843	-0.036917	0.352121	-0.002952	0.129059	0.039791	-0.032476	-0.243349	0.05666	-0.060532	-0.179567	-0.29815	0.149537	-0.132692	-0.27502
AQP11	0.044075	0.271642	-0.545745	-0.149797	-0.330884	0.067884	-0.407591	-0.402756	0.334233	0.050186	-0.646359	-0.177388	-0.009749	0.28859	-0.035961	-0.369721	-0.067096	0.357529	-0.223548	-0.368084	-0.183724	-0.158444	-0.149647	-0.461877	-0.484116	-0.253759	-0.168372	0.229177	0.302176	-0.2602	-0.489389	0.174406	-0.401265	-0.266484	-0.258724	-0.48442	-0.518369	-0.377097	0.143105	-0.390406	-0.255305	-0.43818	-0.230367	-0.106321	0.532739	-0.102754	-0.353673	-0.079943	-0.523649
AQP12A	-0.534772	-0.553444	1.846218	-0.521266	2.648805	0.658906	0.677827	0.279102	-0.302774	0.282543	4.234848	-0.02682	0.281152	-0.548893	-0.30586	-0.329025	-0.385864	-0.522612	2.941266	0.770367	-0.190575	-0.380089	-0.355553	-0.177563	-0.075396	-0.415026	1.290664	-0.05281	2.537055	-0.034708	-0.362825	1.375107	0.09501	-0.466048	-0.598016	-0.346364	0.267418	-0.41153	-0.3662	0.055997	0.272195	2.213755	0.440179	-0.105144	0.293085	-0.335548	2.13409	-0.157764	-0.189093
AQP2	-0.140689	-0.005375	0.046592	-0.194254	0.249699	-0.094831	-0.10525	-0.082653	-0.183023	0.071504	0.179517	-0.025487	-0.006048	-0.222557	-0.164547	-0.154994	0.073709	0.108709	0.156351	-0.147751	-0.111941	-0.02154	-0.151435	-0.056332	0.052162	-0.268673	0.070399	0.05871	0.004421	0.027918	-0.007392	0.112284	-0.155497	-0.144946	-0.042995	0.084033	-0.026396	-0.029787	-0.078245	-0.062842	-0.023158	-0.02493	-0.102274	0.136987	-0.097708	-0.006781	-0.020948	0.071708	-0.13433
AQP3	0.558951	0.027005	-0.120059	0.111916	0.625167	0.682036	-0.730415	0.764915	-0.260216	-0.514744	0.188191	0.893267	0.43919	-1.024494	-0.332153	3.290965	0.274612	0.045212	2.517469	-0.050156	-0.102782	0.730597	0.173592	0.425801	1.944617	0.031127	-0.411237	-0.257703	-0.377392	0.89964	0.834884	0.366053	1.47144	0.460333	0.220326	1.883399	-0.071722	1.094085	2.05846	0.252996	-1.165674	-0.429626	1.307197	1.753751	-0.215333	-0.225848	0.981568	0.702819	-0.09327
AQP6	-0.159587	0.011124	0.052997	-0.027681	0.840692	0.124153	0.268861	-0.220184	-0.418684	0.014468	-0.017911	-0.053356	0.138419	0.557169	0.105152	1.254664	-0.052674	-0.146386	0.784142	0.196138	0.003098	0.107913	0.156346	-0.138099	-0.026011	-0.230217	-0.243615	0.481735	0.271702	-0.09626	0.003034	0.40248	-0.345229	-0.21885	-0.027586	-2.26E-01	-0.031254	0.092772	-0.075129	0.177129	-0.174151	-0.10487	0.048555	-0.113954	0.114167	0.27276	0.085434	-0.02323	0.210858
AQP7	0.324516	-0.030698	-0.132501	-0.045519	0.392812	0.215159	0.134615	0.062774	-0.103387	0.033285	-0.285136	-0.486602	-0.081879	0.640557	-0.056349	-0.119224	-0.100321	0.258681	0.00151	-0.066072	-0.127436	0.124443	-0.110819	0.00657	0.309451	-0.191999	0.309576	0.055548	-0.318027	-0.092831	-0.037456	0.241298	0.736455	0.497311	-0.126939	0.029572	-0.011848	0.12918	0.084939	-0.090762	0.053687	0.677309	-0.306234	-0.146832	-0.224409	-0.122712	-0.03885	0.026633	0.077416
AQP9	-0.013263	-0.938571	-1.425227	-0.664131	-1.104209	-0.918402	-1.080219	-0.321104	-0.128883	-0.678302	-0.513125	-1.456147	-0.576072	4.391737	-0.686746	-0.450426	0.076464	1.260342	-0.28733	-1.01921	-1.22356	-0.933872	-1.063944	1.151798	-0.873487	-0.520492	-1.371232	-0.600768	2.650253	-0.839086	-1.031588	-0.922914	0.283842	-1.208364	-1.056703	-1.073124	-0.522147	-1.288309	-1.309134	-0.57961	0.872039	-1.242705	-1.029705	-1.246278	-0.596164	-0.97172	-0.997425	-1.134141	-1.103742
AQR	0.472371	-0.134782	0.115167	0.465115	0.092499	-0.268009	0.230602	0.110122	0.151616	0.901948	0.12271	0.136619	0.107322	-0.164048	0.044639	-0.739777	-0.241477	-0.257793	-0.055831	0.205116	0.380051	0.453337	0.57895	0.040302	0.223588	-0.063996	0.47438	0.155854	-0.133223	0.278978	0.677337	-0.053199	0.307769	-0.02803	-0.052579	-0.135095	0.732601	0.090963	0.221026	0.265023	0.08667	-0.033536	0.200298	0.700835	0.002682	0.349196	0.062422	-0.316824	-0.156925
AR	-0.660032	-0.702906	-0.469873	1.090014	-0.817293	-0.876699	-0.817845	-0.542599	-0.470044	-0.698171	1.193314	0.511181	-1.000187	-0.870537	0.658324	-0.047575	0.129523	-0.163949	-0.199131	-0.36597	-0.740273	0.521644	-0.648456	1.177311	0.898346	-0.032357	-0.417065	-0.737219	0.585459	0.681729	1.619257	-0.784926	1.344587	0.90759	-0.185505	1.079456	0.814129	0.724681	0.349514	1.280329	-0.389377	-0.759567	0.450919	1.036022	0.765795	-1.077513	0.234539	-0.87694	-0.60011
ARAF	0.015468	-0.285342	-0.020856	-0.099062	-0.881877	0.267044	0.077944	-0.120128	-0.083745	0.068847	0.127043	0.232556	0.420721	-0.345876	-0.214953	-0.201795	-0.464235	-0.295337	-0.409226	0.092406	0.315969	-0.053132	-0.177622	0.276056	0.34116	0.042622	0.012662	-0.112128	0.214804	-0.316065	0.20098	0.026996	-1.00925	0.243196	0.430105	-0.162547	0.411535	0.244201	0.044055	-0.373184	-0.264473	0.020939	-0.355206	0.312744	-0.332644	0.059657	-0.320486	-0.090018	0.093934
ARC	-0.125321	0.13349	-0.276429	0.025688	0.025175	-0.102508	-0.214111	0.001923	-0.298639	-0.247806	-0.384026	-0.062931	0.121302	0.483438	-0.163162	-0.152753	-0.086509	-0.251945	-0.059815	0.054562	-0.340452	-0.0686	0.297029	0.274154	-0.231366	0.072597	-0.052587	0.091578	0.159205	0.414918	0.008226	-0.116262	-0.272146	0.410468	-0.49976	0.155523	1.110324	0.027682	0.137025	1.090048	-0.04016	-0.071514	-0.150377	0.210899	-0.255152	-0.233939	-0.255295	0.137998	-0.290907
ARCN1	0.290922	0.145417	-0.85762	0.510861	0.26566	-0.426951	-0.975308	0.45185	0.196189	0.535559	0.177213	0.136545	-0.219493	0.391262	0.08348	-0.171448	0.177982	-0.515211	-0.094667	-0.010552	-0.245824	0.132655	-0.206273	-0.127835	0.160845	0.08348	0.04689	-0.004979	0.13006	-0.462237	-0.656896	0.105774	0.161604	0.094944	0.317682	0.037689	-0.033016	-0.023243	0.238008	0.124216	0.172101	0.109434	0.013531	0.085615	0.053957	0.258325	-0.106297	0.105774	0.172101
ARF1	-0.463724	-0.02003	0.219083	-0.066641	0.081607	0.300093	0.454152	-0.419841	0.05134	-0.586548	0.128351	-0.027878	-0.219437	0.487566	-0.201999	-0.429264	-0.195708	0.222855	0.007377	-0.233628	0.095747	-0.1426	0.12084	0.32665	-0.268142	-0.358486	0.156443	-0.207993	0.648457	0.138363	-0.373458	0.239622	0.134213	0.46357	-0.094566	-0.140237	0.324619	-0.322238	-0.137299	0.213963	0.487219	0.035689	-0.184826	-0.51125	-0.201999	-0.269807	-0.003033	-0.095129	-0.375887
ARF3	-0.153796	-0.244016	-0.26168	-0.173277	-0.057304	-0.665993	0.304198	-0.25241	0.194576	0.28049	0.255996	0.135283	-0.345984	1.279368	0.186854	-0.160664	0.088114	-0.232351	-0.262467	0.135769	0.467514	-0.13393	-0.296389	0.03291	-0.351371	-0.17736	0.02268	-0.370816	0.184503	0.385061	-0.099515	0.564704	0.350636	-0.046304	-0.063735	-0.238308	0.23332	-0.107401	0.288827	-0.003315	0.595434	-0.221799	0.012941	0.167041	-0.18427	-0.313665	-0.189511	-0.259701	-0.186748
ARF4	-0.346494	0.172756	-0.111918	0.913898	-2.320406	-0.397935	-1.733665	0.093999	0.758701	0.464306	-0.013245	-0.725299	0.356722	0.566682	0.112932	-2.401735	0.619849	0.49398	-2.255409	-0.012252	0.297735	0.236699	0.076936	-0.0846	0.220231	-1.020529	0.272418	0.560159	0.038752	-0.317997	-0.459982	-0.128739	-0.394462	-0.060172	0.484806	0.166272	0.580831	-0.103914	0.355728	-0.265037	0.3806	-0.598885	-0.041887	-0.169146	0.131744	0.326631	0.023155	0.50313	-0.19911
ARF5	-0.462166	-0.081209	0.568185	0.4894	0.283712	0.089804	0.262351	0.113906	0.357429	-0.020326	0.099282	-0.108811	-0.19583	-0.381188	-0.667037	-0.242995	-0.022313	-0.26976	-0.284856	-0.429909	-0.521232	-0.436547	-0.23092	-0.174704	0.040843	-0.59103	0.202417	0.189718	-0.173413	0.148729	0.168193	-0.218438	0.303736	-0.519158	-0.26976	0.056473	-0.524455	-0.351912	0.262879	-0.053865	0.310241	-0.187136	-0.524834	-0.109723	0.428761	-0.373427	0.056473	-0.253531	-0.153691
ARF6	0.057771	0.04842	0.264394	-0.170771	-0.128934	0.250013	-0.025215	-0.097323	-0.075386	0.159619	0.013753	0.142058	-0.221846	-0.361672	-0.154617	-0.351561	-0.18572	-0.079664	-0.160689	0.342192	0.11949	0.028804	-0.214589	0.160168	-0.221803	0.461212	-0.008765	-0.298092	-0.235506	-0.167679	0.270324	0.235483	-0.423841	-0.011273	0.268418	-0.046013	0.165141	-0.424591	-0.015173	0.174021	0.049922	0.296514	0.096928	0.116229	-0.362657	0.115797	0.165694	-0.017657	-0.398522
ARFGAP1	0.057499	-0.141962	-0.37645	-0.178079	-0.489772	0.099805	0.929052	-0.302896	-0.239892	-0.048947	-0.411207	-0.549939	0.124019	0.202016	-0.328412	-0.532082	-0.029754	-0.330427	-0.206801	-0.298257	0.02351	-0.236768	-0.124052	-0.102837	-0.015127	0.092087	-0.479185	0.013612	-0.180004	-0.029754	-0.040911	-0.007471	-0.194925	-0.356596	-0.6074	-0.231565	0.161863	-0.563492	-0.29895	0.272769	-0.109216	0.041408	-0.10481	-0.072219	0.130664	0.327806	-0.215691	-0.224777	-0.124153
ARFGAP2	-0.450682	-0.636462	0.129472	0.294849	0.450667	0.471996	-0.347589	-0.065828	-0.055593	-0.233031	0.504101	0.475569	-0.192769	-0.035058	-0.087924	0.315987	-0.276817	-0.011484	0.094212	0.01895	-0.714426	0.0083	-0.218613	0.07332	-0.171868	0.200739	-0.074469	-0.215426	0.460141	-0.157325	0.347085	0.329793	-0.464922	0.335887	0.411969	-0.312704	0.149707	0.182771	0.149093	0.278138	-0.506621	0.126669	0.240125	0.23066	-0.001419	0.146911	0.083492	0.371092	0.143216
ARFGAP3	0.127024	0.134316	-0.319683	0.617706	-1.800441	0.240954	-0.830707	0.205975	0.4626	-0.093869	-0.073219	-0.676376	0.21889	-0.239578	0.658019	-1.497666	0.987966	0.314636	-1.678345	-0.633896	0.540365	-0.018906	-0.010275	0.015145	0.247742	0.174509	0.093752	-0.382596	-0.152571	-0.432796	1.054719	-0.010275	-0.351008	0.018955	-0.205328	0.189653	0.208759	-0.735592	0.865793	-1.073027	0.747815	-0.096297	-0.816085	-0.289543	0.055333	-0.361462	0.188061	0.346755	-0.391297
ARFGEF1	0.647877	-0.647902	0.620855	0.373788	-0.504333	0.087466	0.037867	-0.162585	0.026573	0.931182	1.037757	0.345777	-0.962987	-0.024797	0.50103	-0.639752	-0.399219	0.053385	-0.194567	0.483399	0.573943	1.021697	0.34282	0.619492	0.322084	-0.836357	1.163855	-0.323205	0.055498	0.627366	0.621984	1.7281	0.745796	-0.147733	0.640813	-0.108122	0.171497	0.069052	0.242198	0.493146	0.825892	0.527161	0.58575	0.635322	0.052279	-0.045441	0.353576	0.446269	0.151761
ARFGEF2	-0.068738	-0.111152	-0.101203	0.101993	0.290474	0.45098	0.005744	-0.357837	0.200386	-0.158453	-0.984265	-0.195086	-0.179811	0.096015	-0.047655	-0.459871	0.414195	-0.104674	-0.438385	-0.202136	-0.070271	-0.10508	0.427252	-0.113963	0.186266	-0.348614	0.273093	-0.324145	-0.06485	-0.164768	-0.535706	-0.227458	-0.496678	-0.286615	-0.151825	0.580461	0.591853	-0.232049	0.397839	0.044791	0.157296	0.473671	0.081846	-0.122184	0.450701	0.753396	0.663047	-0.040287	-0.069
ARFIP1	0.168608	0.359959	0.458476	1.117248	-0.107847	-0.606896	-0.94892	0.294942	-0.185401	0.776849	0.54844	0.215038	-0.749104	-0.380563	0.572587	-0.487643	0.058743	0.031519	0.06272	0.589804	0.204536	0.641852	0.497158	0.478536	0.621767	-0.663857	0.979488	0.195	0.092606	0.063375	0.619419	0.067558	1.159249	0.294942	-0.084065	0.224971	0.493075	0.565221	0.41307	-0.255146	0.5381	-0.304179	0.696122	1.090359	0.467518	-0.173182	0.656435	0.60133	0.539657
ARFIP2	-0.16427	-0.175548	0.314499	0.223626	-0.325118	0.194427	-0.279122	-0.199548	-0.227708	0.244248	-0.251153	0.01707	-0.137701	-0.276608	0.034437	-0.286758	-0.103925	-0.020107	-0.157606	0.040558	-0.14726	-0.138663	-0.010782	0.1454	0.244062	0.188055	0.159734	-0.112294	-0.240934	-0.126747	0.290951	-0.026087	-0.457653	-0.294246	0.067586	0.219791	-0.293198	-0.294631	0.188628	0.100467	-0.246055	0.194541	-0.135016	-0.262724	0.03487	-0.135524	0.407719	-0.047549	-0.556293
ARFRP1	-0.065274	0.238701	0.200091	-0.193544	0.343345	0.263176	0.043421	-0.382293	-0.26463	0.24758	-0.05348	0.262033	-0.096179	0.078792	-0.21521	0.380568	0.33529	0.015177	0.68572	-0.012325	-0.134675	-0.222701	-0.24601	-0.121111	0.213209	-0.044195	0.116796	-0.087852	-0.031415	-0.212293	-0.182118	0.015983	-0.309867	-0.104546	-0.253506	0.020307	-0.341635	-0.113738	0.437938	0.111766	0.033716	-0.036672	-0.2339	-0.037534	-0.33592	0.449454	-0.277405	-0.097926	-0.39157
ARG2	1.061885	0.665951	-0.393589	0.521811	1.382151	0.388066	0.402298	1.801747	-0.432522	-0.330651	-0.693226	0.009373	0.954256	0.455668	-0.529525	1.016117	0.524673	-0.514102	0.45892	-0.291587	0.543609	0.179907	-0.400445	-0.330714	0.665951	-0.515066	-0.409205	-0.126561	0.182795	-0.124969	0.766481	-0.583788	-0.743473	0.273157	0.031332	0.055463	0.228695	0.188636	1.519286	0.007256	-0.901436	-0.544393	0.350868	0.034504	0.376272	0.79204	0.018485	0.084284	-0.734505
ARGLU1	0.348861	-0.212659	0.261526	-0.713628	-0.329209	-0.255536	0.377206	0.257193	-0.428592	-0.164018	0.9337	0.288004	0.17648	-0.301358	0.123607	0.20995	-0.150774	0.054123	0.352181	0.327517	0.268061	0.227119	0.427578	0.195236	-0.125243	0.360602	0.188768	-0.12857	0.28568	0.410496	0.076713	0.452161	-0.025482	0.432694	-0.261756	0.082542	-0.019921	0.190851	-0.320527	0.092364	-0.266556	-0.338194	0.372578	0.358259	-0.580354	0.574335	-0.12857	0.061533	0.469363
ARHGAP1	-0.414097	-0.508582	0.110434	-0.044946	0.498162	0.098977	0.229655	0.402861	-0.239571	-0.214011	-0.09511	0.187129	-0.360497	0.439187	0.363668	-0.000439	0.241917	-0.018191	-0.364183	-0.086021	-0.042309	0.211004	0.003362	0.469446	0.471835	0.351419	0.618854	0.217456	-0.10983	0.600812	0.333216	0.103892	0.47232	0.379735	0.333702	-0.09511	-0.411103	0.790042	0.841418	0.070847	0.154763	0.135205	0.504181	0.092752	-0.223538	0.16141	-0.501221	0.806485	0.55504
ARHGAP10	0.145818	0.41111	-0.734104	-0.252636	1.256333	0.124173	0.110386	1.120147	-0.520013	0.131128	-0.413681	-0.113685	-0.284619	-0.142123	-0.128726	0.790637	-0.591555	-0.790374	0.953692	0.353316	-0.316803	-0.365372	0.318274	-1.031745	-0.074906	0.310533	0.460601	0.341546	-0.471226	-0.80549	-1.187818	0.448438	-0.580122	0.121655	-0.213866	-0.165137	-0.037122	-0.341758	-0.049602	-0.555902	-0.224397	0.977256	-0.065457	-0.530489	1.113979	0.118695	-0.066121	0.793459	0.231646
ARHGAP11A	-0.110527	0.115635	-0.300882	0.11354	0.03967	-0.147824	-0.03252	-0.226286	0.239023	-0.002589	-0.350874	-0.084236	-0.042669	0.309692	-0.131869	-0.212042	-0.068383	-0.150853	-0.256207	-0.067829	-0.088601	-0.169367	0.11264	-0.09891	-0.315917	-0.284748	-0.341829	-0.080836	0.36215	0.000226	-0.27469	0.096189	-0.404962	-0.301608	-0.235559	0.053496	-0.069186	0.301554	-0.009511	0.078478	-0.088683	-0.117935	-0.024083	-0.075994	0.142591	0.076437	0.276056	-0.182901	-0.030461
ARHGAP12	-0.028823	-0.648107	0.020416	-0.011429	-0.771182	-0.112846	-0.555275	0.069786	0.668277	0.975988	0.280524	0.381734	-0.359989	-0.823299	0.091227	-0.78723	0.066594	0.261461	-0.02024	0.753423	-0.116111	0.635085	0.414101	-0.020356	0.276004	-0.506121	0.642302	0.22883	-0.31057	0.117541	0.344936	0.160428	0.517212	0.049934	0.124364	-0.237034	0.172983	-0.260151	-0.073357	0.181387	0.233047	0.566136	0.420802	0.872601	-0.027139	0.036725	0.575388	0.041853	0.172333
ARHGAP17	0.147012	-0.111086	-0.118292	0.061093	-0.565501	-0.321733	0.464839	-0.2655	0.12346	-0.046992	-0.118405	0.085426	0.214358	-0.53341	-0.25053	-0.83743	-0.388124	-0.209906	-0.541192	-0.449604	-0.335208	0.050755	-0.175429	-0.495293	-0.117106	1.101244	-0.441733	-0.394037	-0.348597	0.033786	-0.194737	-0.015422	0.236016	-0.157804	-0.301524	-0.296942	-0.083423	-0.252392	-0.57697	-0.337018	0.133263	-0.432746	-0.092401	-0.336036	-0.259106	-0.250295	-0.000911	-0.203642	-0.191044
ARHGAP18	0.471486	-0.322379	-0.099757	0.492915	-0.501434	-0.082318	-0.183928	0.027318	-0.027581	0.785402	0.331418	-0.021965	-0.509956	0.01563	0.239622	0.127458	-0.083602	-0.02976	0.528876	0.537749	-0.263852	0.805006	-0.265561	-0.196387	-0.255023	-0.165557	0.175059	-0.301674	-0.256575	-0.132684	-0.350047	0.169159	0.716936	-0.203697	0.0435	-0.296622	-0.057128	-0.127312	0.198329	0.115464	0.32751	-0.061237	0.113765	0.043928	-0.143205	0.021504	-0.03788	-0.088662	0.065169
ARHGAP19	0.053902	0.082416	-0.206631	0.507147	0.363815	-0.712561	-0.094679	0.060854	0.026732	0.396886	0.120137	-0.149404	0.547808	-0.27441	0.2038	0.47473	-0.106577	-0.217237	0.10573	-0.124522	0.451119	0.063135	-0.155227	-0.045595	-1.009933	0.38781	0.111013	0.076045	-0.164659	0.044849	-0.008674	0.260401	-1.604794	0.058389	-0.367816	-0.262275	-0.018754	-0.182987	-0.869046	-0.331341	0.222918	0.797505	-0.195288	-0.273563	-0.624068	0.221102	0.3448	-0.079442	-0.021375
ARHGAP20	0.046446	0.449033	-0.439932	-0.238257	-0.189085	-0.171003	-0.343535	-0.288524	-0.084151	-0.079102	-0.0723	-0.049124	-0.059959	-0.343999	-0.003506	-0.268156	-0.073675	-0.054888	0.029014	0.028899	-0.287462	0.354317	-0.227607	-0.179859	0.08049	0.788591	-0.319476	-0.137563	-0.453683	0.08804	-0.083564	0.0148	-0.098412	-0.328867	-0.029229	-0.233827	-0.119005	-0.323773	0.119486	-0.08453	-0.010003	-0.279401	-0.201242	-0.031686	-0.049634	-0.225127	-0.375212	-0.185577	-0.236214
ARHGAP22	0.290866	0.551623	-0.538258	-0.144584	-0.207166	-0.08461	0.177797	-0.272268	-0.015453	-0.283307	-0.209962	0.634037	1.076525	-0.527783	-0.28437	0.364942	-0.38882	0.117962	0.360839	0.085666	-0.495286	-0.220371	-0.508169	-0.073136	-0.162861	1.098505	0.143439	0.20033	-0.574218	-0.211941	1.188645	-0.150809	-0.1122	0.103966	0.074613	-0.259551	-0.147854	-0.302833	-0.358059	-0.215726	0.150981	0.002335	-0.157824	-0.270769	-0.403278	-0.157661	-0.058902	-0.419929	0.045831
ARHGAP23	0.108195	-0.495119	0.173556	-0.03152	-0.881522	0.643756	0.833031	0.07826	0.159486	0.182242	1.08009	1.039785	0.124373	-0.31067	-0.196958	-0.594795	-0.351119	0.195522	-2.042068	0.762361	1.187588	0.165038	0.527061	0.347027	0.175128	-0.755509	0.727751	-0.663642	0.118665	0.903447	-0.057605	0.483497	1.476528	0.267672	0.287259	0.299085	1.870036	0.576251	0.417435	0.671252	0.635158	0.576251	0.279178	0.861693	0.52508	0.550394	-0.083498	0.926043	0.469795
ARHGAP24	0.079417	0.012753	0.000761	-0.098036	-0.209644	-0.177096	-0.225341	-0.341879	-0.080875	0.039449	0.203731	-0.171272	-0.136541	0.125077	-0.08847	-0.399546	-0.071107	0.163017	-0.131221	-0.126964	-0.101751	0.068747	-0.087782	0.232835	-0.118762	0.155666	-0.294636	0.261827	-0.221041	-0.075113	-0.199034	-0.061749	-0.238092	-0.506093	-0.060708	-0.020936	-0.185802	-0.187402	-0.138646	-0.186055	-0.128598	-0.12568	-0.31108	-0.350964	-0.132296	-0.2934	-0.120045	-0.287346	-0.317199
ARHGAP25	0.389181	0.382823	-0.647792	0.275585	-0.612886	-1.218752	-0.400777	0.092137	1.326106	-0.84909	-0.356459	0.031654	1.255803	0.783129	0.023541	-0.121609	-0.347358	0.43919	-0.396425	-0.296944	-0.743764	-0.194805	0.414556	-0.297492	-0.642435	2.526016	-0.580955	-0.148991	0.048542	-0.54544	1.057071	-0.42511	-0.061114	-0.283519	0.135954	-0.691259	-0.18143	-0.794948	-0.555277	-0.624959	0.535488	-0.677396	-0.464367	-0.801553	-0.448198	-0.379124	-0.737093	-0.117211	-0.020742
ARHGAP26	-0.121707	-0.122371	0.17412	0.035325	0.264562	0.514508	1.190592	0.282766	0.211472	-0.268972	0.487231	0.023846	0.024497	0.042442	-0.10497	0.904465	0.066588	-0.175855	-0.50483	0.205792	-0.082433	-0.206359	-0.362887	0.148691	0.096445	0.429831	-0.117352	0.209126	0.096302	0.094966	-0.256486	0.266714	0.23688	0.210384	-0.131811	0.251017	0.102292	0.421027	0.52394	-0.00745	0.002523	0.866475	0.139744	0.837011	-0.300962	-0.529814	0.357263	0.010472	0.545102
ARHGAP28	0.011181	0.477183	-0.345374	-0.42513	-1.188699	-1.160062	-0.04991	-0.468173	-0.135167	0.060154	0.135114	0.407528	-0.090034	-0.474658	-0.432052	-1.117658	-0.574942	0.85164	-1.105658	-0.635589	-0.595288	0.934944	0.142312	-0.472905	-0.711049	1.057683	-0.44627	-0.673495	0.404835	-0.022776	-0.087373	-0.038094	-0.334066	-0.568347	0.143483	-0.805286	-0.054871	-0.570449	0.082706	-0.206775	0.60558	-0.65722	-0.495544	-0.389563	1.088548	0.345966	-0.782724	-0.578801	-0.576755
ARHGAP29	0.087672	-0.114818	-0.167006	-0.362138	-0.421185	0.100763	0.110482	-0.133003	-0.158743	-0.077527	-0.27689	-0.144309	-0.091994	-0.085561	-0.144885	-0.26377	0.031552	-0.059661	0.143743	-0.079965	0.040566	0.216291	-0.199482	-0.153234	-0.249637	-0.117975	-0.105477	-0.254279	-0.106901	-0.051365	0.085446	0.158296	-0.166082	-0.150908	-0.060138	-0.0891	0.129247	-0.371857	-0.047005	-0.207725	0.077881	-0.022651	-0.073472	-0.169229	-0.238356	-0.253038	-0.260811	-0.085911	-0.303163
ARHGAP30	0.040296	0.332743	-0.082837	-0.174641	-0.044719	-0.349898	0.057432	0.042797	0.606338	-0.631625	-0.929101	0.328692	1.185611	0.842139	-0.607596	-0.405019	-0.429845	0.24461	-0.458338	-0.697883	0.079385	0.184324	0.138828	0.330819	-0.810412	1.851401	-0.016135	-1.097376	-0.258028	-0.048388	-0.358662	-0.180011	-0.270605	-0.635796	0.285953	-0.762976	0.281146	-0.63462	-1.357843	-0.340405	0.580327	-0.215724	-0.251577	-0.820594	-0.023815	-0.587986	1.09156	-0.459284	-0.421888
ARHGAP4	0.055714	0.203451	-1.089876	-0.30657	1.12495	-0.412655	2.347731	-0.901337	0.314033	-0.808476	-0.879092	0.084358	1.391294	0.31853	-0.700957	0.89144	-0.731472	0.593056	-0.104554	-0.70398	-0.964393	-0.263019	-0.70049	-0.180109	-0.825035	2.723447	-1.123034	-0.5551	-0.492096	-0.111283	-0.622459	-0.142271	-0.509398	-0.350758	1.368853	-0.313885	-0.088867	-0.75468	-0.769386	-0.244316	-0.034553	-0.222663	-0.491888	-0.667182	-0.545235	-0.401831	-1.370014	-1.025574	-1.148555
ARHGAP6	-0.186011	-0.163506	-0.315827	-0.182703	-0.256243	-0.153543	1.788033	-0.152914	-0.298219	0.251296	0.071827	-0.13377	-0.123325	-0.261137	0.092397	-0.221317	-0.078192	-0.293705	-0.287639	-0.245847	-0.270445	0.491757	-0.149794	1.634322	0.471447	-0.131141	0.003754	0.005182	-0.373802	0.420669	-0.153282	-0.088166	0.129383	-0.167079	1.460317	1.066158	-0.234932	0.7504	0.276543	-0.114498	-0.210581	-0.151206	0.917921	0.652138	-0.1121	-0.092141	-0.101702	-0.048422	1.186623
ARHGAP9	0.528462	0.538012	-0.601267	0.400584	-0.724498	-0.245138	-0.792535	-0.240532	0.776708	-0.564137	-0.736887	-0.067341	1.173402	0.825308	-0.071457	0.455403	-0.145809	0.517557	-0.64852	-0.516282	-0.444384	0.082849	-0.161994	0.114221	-0.648209	2.289461	-0.907252	-0.364501	0.148185	-0.129386	-0.263459	-0.357186	-0.463879	-0.579824	0.278508	-0.718686	-0.534387	-0.49438	-0.880061	-0.488703	0.321089	-0.742452	-0.444545	-0.364671	-0.653875	-0.148292	-0.472393	-0.561593	-0.49515
ARHGDIA	-0.421407	-0.231943	-0.190286	-0.281517	-1.215285	-0.159808	0.497145	-0.29173	-0.01072	0.24095	0.132741	0.565773	0.011549	-0.222633	-0.507079	-0.592791	-0.318282	-0.125265	-1.120759	0.084943	0.328301	-0.11665	-0.315935	0.024248	-0.217148	0.282052	-0.050773	-0.183931	-0.424416	0.2975	-0.519163	0.313226	0.876085	-0.176449	-0.084629	-0.354968	-0.300163	-0.549038	-0.060398	-0.316208	-0.00515	0.24455	0.072943	-0.397249	0.222954	-0.25078	0.031212	-0.480045	-0.225969
ARHGDIB	-0.117834	0.31187	-0.094503	0.651652	-1.57825	0.218499	-0.325051	-0.253906	-0.017988	0.099442	0.186943	-0.060107	0.334507	0.03966	0.174675	-0.638637	0.191375	0.072705	0.259108	0.229561	0.065183	-0.014744	0.444759	0.435028	0.391682	0.620309	0.396518	0.246157	-0.248033	-0.210572	-0.004199	-0.198228	-0.96712	0.091989	0.594768	0.208409	-0.017988	0.145904	0.490311	-0.232591	0.4689	-0.073966	-0.556612	-0.325051	-0.415241	0.382108	0.161833	0.280849	0.41053
ARHGDIG	-0.325391	0.059567	0.10274	-0.098957	0.363368	0.155951	0.27942	0.111307	-0.218823	0.222804	0.154838	0.210889	-0.048535	0.064885	-0.058028	0.423482	-0.086572	0.071523	0.808541	0.113979	0.143643	-0.059964	-0.051844	0.088958	0.195251	0.181874	-0.027229	0.102284	-0.000616	0.029708	-0.055084	0.024007	0.364682	0.338868	0.099149	0.251619	0.131292	0.292647	0.102977	-0.08506	-0.112133	0.107554	-0.154863	-0.056203	0.036181	0.000708	-0.253579	-0.017788	0.245276
ARHGEF1	0.316067	0.260464	0.211338	0.273018	-0.63902	0.273212	-0.143475	-0.161209	0.454455	0.027545	-0.903613	-0.571497	0.406989	0.246304	-0.145507	-0.67902	-0.251514	-0.145685	-0.447067	-0.284709	-0.299224	-0.176236	-0.19139	-0.045323	0.004395	0.900705	-0.195298	-0.089632	-0.410928	-0.391869	0.260668	0.344422	-0.374058	-0.608315	-0.174041	0.072773	-0.233808	-0.450413	0.450284	-0.066428	0.112073	0.115941	-0.032276	-0.099089	-0.357624	0.066276	-0.031734	-0.149236	-0.250089
ARHGEF10L	0.047081	-0.067054	0.256392	-0.129115	-0.648667	0.364472	0.642805	0.728543	-0.108409	0.316371	-0.132	0.43886	0.414461	-0.401982	0.118924	0.580547	-0.125544	-0.104612	-0.094724	0.442393	0.115889	0.033829	-0.006689	0.145293	0.394341	-0.238151	0.713188	-0.336667	-0.179996	0.001948	-0.108153	0.072692	-0.216428	0.157079	-0.032519	0.916192	-0.210043	0.604558	-0.077387	0.037443	0.005614	1.293712	0.43278	0.513528	0.145221	0.066248	0.098342	0.364018	0.430306
ARHGEF11	0.149512	-0.286773	0.260357	0.134389	0.847544	0.289609	0.398933	0.07828	-0.234127	0.286578	0.336947	0.056641	0.085776	-0.018363	-0.435167	0.295981	-0.037672	-0.126104	0.072869	0.092455	-0.164667	0.114845	0.236538	-0.256067	-0.142062	0.156814	-0.170645	-0.22676	0.415586	-0.121381	0.16322	0.177633	0.541791	-0.270221	-0.215184	0.107327	0.057091	-0.267382	0.003432	0.130008	0.002053	-0.10346	0.046543	-0.002133	0.14445	0.008444	-0.060791	-0.250022	-0.234541
ARHGEF15	0.131862	-0.002791	0.063883	0.02601	-0.113594	-0.205525	0.029682	-0.029443	-0.218592	0.267476	-0.320098	0.036835	0.117594	0.019299	-0.089902	-0.360128	-0.301624	-0.177827	0.050021	0.185289	-0.234885	0.037899	0.067643	-0.12406	-0.037993	0.673559	0.144176	0.093093	-0.25642	-0.111269	0.099428	0.031686	-0.615148	-0.025047	0.006706	0.131488	-0.087107	0.078607	0.195219	-0.133545	-0.191301	-0.043343	0.090993	-0.217445	-0.277264	-0.37699	-0.064066	0.014309	0.066555
ARHGEF16	0.114374	-0.224027	-0.112283	0.887627	-1.455437	1.010775	1.999504	1.025157	-0.898165	-0.357305	0.108621	-0.09083	-0.161632	0.46886	-0.150703	0.267193	-0.14376	0.099504	0.232102	-0.004206	0.087481	0.396525	0.762498	0.618093	1.092592	-0.842023	0.203409	0.064787	-0.059711	0.166566	1.510214	0.243562	-0.332267	0.265856	0.719836	0.054109	-0.225971	0.569419	0.373388	0.668815	-0.654909	0.814232	0.708565	0.976409	-0.110496	0.209762	-0.139273	0.163318	0.241482
ARHGEF17	0.187631	0.095548	-0.248779	-0.412576	0.74264	-0.443333	0.680167	-0.268184	-0.131158	-0.633287	0.287833	0.070802	0.349576	-0.160394	0.076258	0.032408	0.396196	-0.071155	0.021784	0.028169	0.133924	0.086118	-0.578452	0.011873	-0.140933	0.507958	-0.325866	0.357869	-0.558146	-0.232675	-0.198787	0.224959	-0.061789	-0.478814	-0.064812	-0.232358	0.079044	-0.577062	0.063099	0.119798	-0.032015	-0.282926	-0.308764	-0.314262	-0.447067	0.017117	-0.275812	-0.530887	-0.102235
ARHGEF18	0.425292	-0.243127	0.22553	0.050025	1.084453	0.402599	0.45303	0.649706	-0.147533	0.153785	0.195575	-0.360648	0.861525	-0.815333	0.042925	-0.072079	-0.153751	0.167634	0.653206	0.71474	0.60831	-0.12963	0.075205	-0.040243	0.349833	0.130082	0.334454	0.217808	0.354193	0.211419	-0.054769	0.441876	-0.217532	-0.061428	0.270508	0.333095	-0.044235	0.417983	0.185529	-0.217532	-0.500829	0.575921	-0.114929	0.156393	0.207507	0.249373	0.274672	0.189393	0.423748
ARHGEF2	0.051369	-0.238094	0.652141	-0.255883	0.257494	0.491841	0.72413	-0.254702	-0.639506	-0.363652	0.041681	-0.464434	0.413867	0.909887	-0.230117	0.070504	0.15202	-0.054344	0.585263	0.282451	0.459974	-0.306812	0.184998	0.714566	-0.054066	1.251644	-0.036742	-0.076239	-0.107892	0.220739	-0.696208	-0.44923	0.156814	0.632859	-0.231598	-0.662331	-0.031839	0.170279	-0.022894	-0.077854	-0.158138	-0.692108	0.505433	-0.142059	0.468655	-0.659351	0.183499	-0.251144	-0.199536
ARHGEF3	-0.266778	0.33736	-0.475042	-0.487475	0.178608	-1.163715	0.190104	0.58662	0.258761	-0.538198	-0.494941	-0.486115	0.422696	-0.233102	0.291368	-0.253587	-0.382724	-0.624165	-0.113932	-0.417651	0.039478	0.039748	0.258761	-0.010464	-0.124605	1.301582	-0.235564	0.558703	-1.617603	0.110781	0.906839	-0.56773	0.085372	-0.06835	0.17316	-0.633906	-0.395146	0.735196	-0.353597	-0.459921	0.036104	-0.221078	-0.023772	-0.182725	-0.91677	-0.47641	-0.49225	-0.027503	0.682517
ARHGEF4	0.041006	-0.055282	0.059637	-0.149721	-0.100549	0.125826	-0.132944	-0.246114	-0.225587	0.009433	-0.304313	-0.39377	-0.103867	-0.208717	0.181189	0.686672	0.083903	0.080468	0.752137	0.011337	-0.042613	0.053026	-0.139072	0.209268	-0.093524	0.195338	0.377272	-0.120482	-0.155688	-0.004436	0.43078	-0.077415	0.072348	-0.381216	0.047617	0.033449	-0.359993	-0.367433	-0.143714	0.022625	-0.213502	-0.011716	0.25489	-0.126643	0.016498	-0.281281	0.079974	0.032319	-0.039635
ARHGEF5	-0.299091	-0.243455	0.521982	0.929325	0.851207	0.074161	-0.948167	0.10276	0.479099	0.432993	1.009109	-0.199235	0.164793	0.140493	0.200712	1.869081	0.419561	-0.226798	1.943727	0.27149	0.288685	-0.295589	0.623069	0.116746	0.505584	-0.664567	0.300334	0.636861	-0.932022	-0.278101	0.436231	0.358581	0.543676	0.133584	-0.286664	0.541658	-0.208646	0.103783	0.654669	-0.065267	-0.13322	0.016316	0.597367	0.062388	-0.50721	-0.0623	1.020406	0.100018	0.124498
ARHGEF6	0.923271	1.531371	0.239862	-0.304096	-0.930889	0.968123	-0.494161	0.817093	0.947179	1.273262	-0.651175	1.016383	0.939609	-0.473069	0.783796	-0.283947	-1.254301	0.972391	1.086235	0.727217	1.15715	1.337743	1.212037	0.179737	0.901514	1.485041	0.405381	0.96676	-1.023449	1.850581	-1.054951	1.481176	0.145658	-0.309411	0.147389	-1.041495	-0.510757	1.059909	0.947179	-0.902541	-0.000804	0.579976	1.192778	0.673993	0.204503	-1.07442	0.35816	0.767338	0.44349
ARHGEF7	-0.025304	-0.181857	-0.061461	-0.666176	1.074065	-0.454949	0.703339	0.1991	-0.099617	-0.268773	1.134273	-0.155775	-0.412926	-0.375875	-0.468139	0.206022	-0.536543	0.436659	0.212902	-0.020603	0.136847	-0.140554	-0.211002	-0.056158	-0.293543	0.298619	0.597945	-0.263824	0.905477	0.366648	0.219843	0.200617	-0.39628	0.181562	0.124408	-0.496786	0.016402	-0.045168	-0.678875	-0.09644	0.230466	-0.015069	-0.055567	0.033245	0.15759	0.512026	-0.292702	0.076294	0.173953
ARHGEF9	0.081811	-0.225698	-0.050263	-0.2555	-0.023704	-0.052705	-0.146934	-0.26608	-0.319065	0.109576	-0.099794	0.103931	-0.345803	-0.229765	0.028833	0.473524	-0.003471	-0.172531	0.000821	-0.079707	0.295592	0.116208	0.082974	-0.044442	-0.057094	-0.110794	0.00995	-0.049329	0.002523	-0.072156	0.21387	-0.151448	0.020392	-0.23601	-0.026527	0.100756	0.448943	-0.048393	-0.207829	0.240431	0.02749	-0.04632	0.11682	0.229283	-0.224067	-0.303293	-0.240285	-0.097018	0.210564
ARID1A	0.266807	0.148888	-0.235847	-0.089415	0.18053	0.221567	-0.0343	-0.098327	-0.444157	0.11337	-0.027023	0.08564	0.219719	-0.203782	0.25094	-0.405323	0.164117	1.152671	0.728269	0.293672	0.413911	0.349331	0.153306	0.227528	0.528434	0.09183	0.305464	-0.315516	0.187178	0.268548	0.650643	-0.041621	-0.7379	0.766388	0.643461	0.151334	0.168811	0.519703	-0.986833	0.249246	-0.285695	-0.812358	0.275755	0.771305	0.550403	0.346557	-0.004248	0.032821	0.309048
ARID2	0.181642	-0.184153	0.323136	0.163689	0.463438	0.592389	0.656369	0.099795	-0.407248	0.013004	0.548559	0.192528	0.02592	-0.490072	0.188097	-0.249758	0.147156	-0.191241	0.526572	0.594264	0.629353	0.65247	0.11484	0.132833	0.3501	-0.229782	0.050371	0.044684	0.222645	0.221578	0.961926	0.084312	-0.138158	-0.162029	0.45135	0.338305	0.51881	0.317781	0.38446	0.442138	-0.153663	-0.089108	0.520389	0.686397	-0.122032	0.306399	0.236464	-0.039602	0.420005
ARID3A	-0.147046	-0.654774	-0.29892	-1.081396	-0.379209	-1.044436	-0.083314	1.897223	-0.109927	-0.597499	0.132627	-1.038252	1.845182	1.164699	-1.167326	-0.417274	-0.661876	-0.817176	0.337085	0.821438	-1.212205	-0.954761	-0.637049	-0.913158	-0.88624	1.430166	-1.655443	-0.168644	2.118908	-1.693737	-0.179427	-0.289816	-0.860033	-0.862061	-0.928797	-1.384228	-0.743476	-1.651922	-1.096899	-1.640757	0.049657	2.45969	-2.000922	-1.64852	-1.597845	0.651894	-0.396998	-0.405427	-1.23149
ARID3B	0.245242	-0.287338	0.914448	-0.299038	-0.445332	0.49678	0.233545	1.813356	-0.247806	0.735454	-0.421831	0.335513	1.277246	0.284166	-0.415179	-0.418108	0.058379	-0.495897	-0.690392	0.193445	0.386786	0.219002	0.326407	-0.383623	0.132808	0.623785	0.061359	0.486205	0.202481	-0.124677	-0.064441	0.388635	-0.166443	0.396336	0.940351	0.17745	0.737671	-0.091049	-0.000245	0.28882	-0.256478	0.70254	0.364238	-0.511235	0.169869	0.606658	0.982628	0.002126	-0.011717
ARID4A	0.038295	0.252137	0.251444	0.306828	-0.716509	-0.406711	0.109381	-0.161984	-0.12451	0.144221	0.02176	-0.392326	0.265221	-0.517378	0.299544	-0.378585	0.246024	-0.263091	-0.511761	-0.262138	0.54998	0.067986	0.299984	-0.005833	0.265432	-0.022574	0.145393	0.425302	-0.554159	0.202021	0.221036	-0.114285	-0.032618	0.520896	0.269833	0.239721	0.050367	0.350332	-0.141791	0.015808	0.204008	-0.167333	0.518736	0.282823	0.028437	0.258563	0.759759	0.365312	0.450265
ARID4B	-0.275293	-0.535535	0.368421	-0.462137	-0.306529	-0.395005	0.519608	-0.10083	-0.028515	-0.762031	0.554242	0.010748	-0.560038	0.192757	-0.000905	-0.846754	-0.214764	-0.703616	-0.479826	-0.563866	-0.077288	-0.834886	0.084617	0.245339	-0.115376	0.234801	-0.363883	0.254305	0.215309	0.224326	0.088384	-1.242517	0.249457	0.688869	0.105755	-0.093108	-0.161724	-0.06512	-0.008785	-0.068166	-0.24794	0.125504	0.21655	-0.136196	-0.124207	-0.330897	0.020527	-0.187613	-0.014164
ARID5A	-0.14196	-0.037333	-0.227965	-0.44114	-0.157444	-0.425474	-0.145624	-0.287461	0.040766	-0.395139	-0.262442	-0.130872	0.330314	-0.167232	-0.355124	-0.157197	-0.100153	-0.10298	-0.374406	-0.184869	-0.228027	0.205341	-0.269825	-0.332646	-0.122394	0.30073	-0.423813	0.006907	-0.430002	-0.348896	0.303004	-0.248027	0.335941	-0.44027	0.117109	-0.372909	0.006232	-0.257771	-0.152104	-0.0628	0.120278	-0.216737	-0.160217	-0.180933	-0.436431	-0.28213	-0.334081	-0.337886	-0.232865
ARID5B	0.363291	0.186983	-0.277485	0.243369	-0.054711	-0.202591	-0.011071	-1.021267	0.412653	0.523838	0.02663	-0.155036	0.058736	-0.39157	-0.099226	-2.073517	0.544263	1.277222	-1.092189	-0.258427	0.973966	0.476085	-0.047496	0.469848	-0.217917	0.464297	-0.409019	-0.245972	2.61636	0.045284	2.217645	0.476085	-0.163909	-0.582745	-0.394026	0.545079	0.726143	-0.245972	-0.372275	-0.237568	0.429777	0.167187	0.275581	0.473694	-0.099226	-0.238588	0.690819	-0.565854	0.039266
ARIH1	0.352236	0.019545	0.219254	0.20441	0.611302	-0.237894	-0.753072	0.225841	0.287823	-0.251816	-0.22062	-0.43897	-0.077308	0.064032	0.004689	-0.18489	0.44878	-0.472629	0.028376	0.09338	-0.145873	-0.11815	-0.009206	-0.198888	-0.032732	-0.379131	-0.090569	0.14571	0.177733	-0.199685	-0.044732	0.157656	-0.031362	0.237807	0.565777	0.277587	0.096543	-0.243068	0.280959	-0.017192	-0.241022	0.068941	-0.031673	0.097925	-0.103083	0.226169	1.420763	-0.121378	-0.140132
ARIH2	0.073202	-0.165808	-0.29206	-1.029083	0.778132	0.299501	0.639213	0.356537	-0.103506	0.545098	0.193474	0.307341	0.758358	-0.464808	-0.009663	1.520459	0.198477	0.380492	0.938341	-0.272214	0.728239	-0.140193	0.370366	0.41795	0.014885	0.582727	0.092795	-0.174566	-0.081885	0.454415	0.369439	0.537864	-0.301079	0.621023	-0.174566	0.503089	0.189622	0.666219	-0.193828	-0.019186	-0.222873	0.18474	0.183134	-0.056845	0.41795	-0.386775	-0.420654	-0.202996	0.371541
ARL13B	0.116883	0.031653	-0.095049	-0.171732	-0.671126	-0.704632	-0.515145	-0.21465	-0.066941	0.028251	-0.404781	-0.111427	-0.185088	-0.565834	-0.168408	-0.294379	0.095425	0.343953	-0.701207	0.087783	0.448068	0.183553	-0.235544	-0.641737	-0.33801	-0.241841	0.079453	-0.034973	-0.173105	-0.20733	-0.139797	-0.262478	0.335811	-0.565036	-0.261085	-0.049391	-0.694853	-0.507259	0.260962	-0.097154	-0.225479	-0.22004	-0.09092	0.127061	0.123033	0.143501	-0.016431	-0.51033	-0.161406
ARL15	0.03006	0.215879	0.357594	-0.006515	-0.289416	-0.246999	-0.045545	-0.064968	0.132999	0.153312	0.394531	0.15512	0.046091	-0.393173	0.047747	0.378952	0.168353	-0.150829	0.995626	0.57199	0.226345	0.219191	-0.08775	0.644909	0.044811	0.133534	0.413045	0.796102	-0.014886	-0.013365	0.084505	-0.016353	0.424155	-0.145494	0.012781	-0.137873	-0.228953	0.216859	0.632935	-0.026912	0.417499	0.337829	0.105367	0.308781	-0.113631	-0.031225	0.21023	-0.379196	0.445503
ARL16	0.854444	-0.611304	-0.462024	-0.122244	0.815597	0.040951	1.423561	0.896199	-0.280783	-0.118502	0.472263	1.44095	0.005718	-0.511848	-0.374733	1.041901	-0.890294	-0.417261	0.516001	-0.508939	-0.704004	-0.378965	-0.632875	0.112972	-0.151006	1.271999	-0.088706	-1.299643	0.405553	0.636229	0.449884	0.330999	0.59823	-0.106819	0.026946	0.155194	0.485236	-0.106819	-1.694189	0.243032	-0.713383	1.243531	0.38913	0.175501	0.529645	-0.494735	0.320684	-0.078404	-0.412205
ARL2	-0.206785	0.216635	-0.38395	-0.444837	-1.798003	0.70987	-1.170219	-0.206785	0.443764	0.466982	-0.032228	0.225801	0.739684	-1.064809	-0.115585	-0.958668	-0.448212	0.187257	-1.545152	0.09141	-0.402955	-0.443583	-0.325883	-0.953392	-0.684659	0.233439	-0.114826	0.255769	0.128637	-0.193626	-0.265761	-0.117028	-0.855567	-0.38081	-0.242321	-0.116332	-0.749939	-0.966299	0.064632	-0.799229	0.0802	0.272806	-0.314747	-0.935573	-0.809528	0.608473	-1.483487	-0.560669	-0.460314
ARL2BP	0.108571	0.220475	-0.288268	0.094052	-0.32757	-0.606672	-0.769141	-0.706135	-0.108528	-0.261803	-0.446208	-0.000718	-0.055408	-0.457093	0.503768	-0.299579	-0.014574	-0.730296	0.001742	-0.231514	-0.218804	-0.210457	0.002027	-0.085465	-0.415815	0.402231	-0.0681	0.266409	-0.083727	0.212699	-0.257771	-0.127566	-0.288268	0.154237	-0.087276	-0.19599	0.306544	0.069761	0.062744	-0.300652	0.243847	-0.647741	-0.030979	0.155643	0.20337	-0.1408	-0.148217	-0.212681	0.083356
ARL3	-0.373301	-0.213007	-0.411469	-0.465035	-0.538528	-0.587994	0.185017	0.221824	-0.060374	-0.114993	-0.284496	-0.12066	0.055598	-0.804358	0.127913	-0.383858	-0.00481	-0.361563	-0.648031	-0.235326	0.097926	-0.003466	0.143038	-0.390426	-0.578839	0.166499	-0.443113	0.19492	-0.028442	0.259574	0.207583	0.285512	-0.59735	0.018047	-0.253771	-0.462181	-0.134351	0.171962	-0.192151	-0.09841	-0.170062	-0.23671	0.060971	0.013173	-0.360493	-0.302164	-0.275457	-0.417221	0.385953
ARL4A	0.079385	-0.117629	0.513886	-0.376473	-0.396516	-0.391564	-0.176918	-0.313791	0.295398	-0.248076	-0.121181	0.353363	0.080677	-0.124563	-0.156893	0.072454	-0.290531	-0.350969	0.123864	0.215684	0.849013	0.340587	-0.124508	-0.254799	-0.351033	0.031221	0.35868	-0.197912	-0.432087	-0.014876	0.173271	-0.147194	-0.270329	-0.233734	0.199616	-0.538302	-0.128876	-0.348455	-0.162426	-0.376489	-0.135289	-0.029227	0.217001	0.151512	-0.047765	0.094421	-0.056737	-0.403103	0.375931
ARL4C	0.225058	0.432275	-0.13091	-0.235979	-0.459532	-0.61276	-0.630341	0.212506	-0.062847	-0.20002	-0.256638	0.132553	0.088491	0.245278	-0.03747	-0.133637	-0.152386	-0.076335	-0.130815	-0.078393	-0.21596	0.293682	0.162567	-0.114345	-0.141519	1.051405	-0.097515	-0.086994	0.223349	-0.224427	-0.061047	-0.284424	-0.676145	-0.249815	0.253274	-0.35837	-0.105964	-0.145937	0.265343	-0.298328	-0.052939	-0.299127	-0.225152	-0.272639	-0.27107	-0.446508	-0.114652	-0.142624	-0.279054
ARL4D	-0.175488	0.088687	-0.365811	-0.503963	-0.411257	-0.198947	-0.638775	0.289738	-0.211681	-0.40921	-0.554083	-0.108535	-0.146846	-0.442553	0.209904	-0.127828	-0.188093	-0.468893	-0.18725	0.347813	-0.175071	-0.097284	0.124093	0.067004	-0.24641	-0.28466	0.034614	0.458584	-0.565132	-0.332415	-0.361061	0.046259	-0.726255	-0.129479	0.107912	0.082948	-0.430791	0.349565	-0.012826	-0.469167	-0.369287	0.418778	-0.457959	-0.376783	-0.16879	0.588593	0.05808	0.579341	0.248112
ARL5A	0.161758	0.208426	0.231328	0.41715	-0.843453	0.050787	-0.657305	-0.120254	0.233296	-0.503219	-0.305892	0.162875	-0.058322	-0.557307	0.245637	-0.945572	0.107727	-0.125249	-0.707419	0.201331	-0.267753	0.40688	0.368699	0.136897	0.284258	0.389294	0.01375	0.36471	0.196025	-0.178293	0.389695	-0.02903	-0.027096	0.061701	0.31543	0.40836	0.612026	0.401498	0.489694	0.266937	-0.066056	-0.09055	0.218932	0.5366	0.548213	0.068379	0.295254	0.125024	0.377786
ARL5B	0.110089	-0.06951	0.288837	0.14809	0.392644	-0.376687	-0.856896	0.419169	0.305167	0.105765	-1.158654	-0.307779	0.298408	1.645554	-0.232555	-0.757308	-0.274902	-0.3147	0.196974	0.10923	-0.454978	-0.250716	-0.151398	-0.046722	-0.073154	-0.683962	0.285496	0.211687	0.249989	0.139543	-0.679552	-0.645989	-0.833163	-0.352315	0.591798	-0.081402	-0.139591	0.025396	0.940645	0.018173	-0.28796	-0.382711	-0.161223	-0.242095	0.316066	-0.006645	0.457323	-0.103228	-0.077425
ARL6	0.194338	-0.025329	0.563465	0.5535	-0.818045	-0.08397	-0.450623	-0.186775	-0.18397	0.585754	0.104558	0.157897	-0.282445	-0.386978	0.010968	-0.232897	0.082418	0.380733	-0.191753	-0.054395	0.184655	0.084943	0.135428	-0.412331	0.373102	-0.39032	0.090964	-0.026463	-0.337597	-0.174054	0.182605	0.032338	-0.284242	-0.177773	0.051953	-0.326726	-0.253332	-0.265932	0.148173	0.381246	-0.081418	0.024152	0.308899	0.365152	-0.208613	-0.021516	0.577091	-0.15539	-0.193553
ARL6IP1	0.118452	-0.767252	0.212176	0.887016	-0.551557	-0.685674	-0.512162	-0.302939	-0.379504	0.5819	0.377377	0.294217	-1.250527	-0.62295	0.113414	-1.411662	-0.279371	0.200207	0.483695	-0.119361	0.452675	0.742345	-0.625498	-0.202216	-0.081632	-1.804311	1.207094	-0.453569	0.045231	-0.024978	-0.607077	0.042056	0.495133	-0.613085	0.429276	-0.710578	0.369267	-0.617871	0.091816	-0.151405	-0.101304	0.439296	0.150626	0.958512	-0.485267	0.20232	0.105305	-0.278374	-0.974429
ARL6IP4	-0.428705	-0.124345	0.142017	-0.462518	0.217966	0.198815	1.154907	0.095771	0.203554	-0.011949	-0.153385	0.127361	0.128016	0.242771	-0.329124	0.639165	-0.591871	-0.270086	0.663621	-0.378347	-0.238395	-0.330972	0.013947	-0.108054	0.134001	0.108905	-0.516641	0.179934	0.022588	-0.379676	0.054941	0.444848	0.181207	-0.393176	-0.388921	0.237286	-0.209868	-0.27388	0.134001	-0.251756	-0.131734	0.137855	-0.349148	-0.528665	-0.111365	-0.394905	-0.069715	-0.007742	-0.340919
ARL6IP5	0.239291	0.542779	-0.126442	0.117828	-0.287166	-0.035978	-0.462629	0.109976	-0.344862	0.413711	0.186224	0.358594	0.413711	0.501334	0.6976	0.192232	0.389355	0.411616	1.534436	0.625002	0.215341	0.407726	0.689179	0.277704	0.606194	0.488957	0.493171	0.723639	-0.592709	-0.007018	0.704686	0.21714	0.557518	0.509372	0.352775	0.163252	-0.708352	0.29872	0.721302	-0.214575	-0.073318	0.143771	0.581313	0.519502	-0.4252	0.627211	0.462723	0.284678	0.583475
ARL6IP6	0.234181	0.585526	1.08632	1.083122	-2.1294	0.138742	-0.358831	-0.000091	0.13513	0.288584	0.468732	-0.393175	0.083543	-0.527827	0.474931	-2.013521	0.714985	0.418985	-1.581969	0.139823	0.511352	0.626356	0.391455	0.017738	0.581061	-1.063856	0.093176	0.330612	0.064435	0.538186	0.495507	-0.046557	0.361103	0.375179	0.619051	0.169847	0.271382	0.440296	0.381051	-0.139141	-0.266208	-0.444516	0.763721	0.072467	-0.252596	0.228588	0.65323	0.528269	0.093176
ARL8A	-0.015329	0.108333	-0.470152	0.142384	-0.120074	0.25744	-0.283359	-0.022977	0.069109	-0.43853	-0.039641	-0.019604	0.176495	-0.00176	0.059608	-0.239636	0.012183	-0.355394	0.152466	-0.130089	-0.069821	0.066381	0.064745	-0.402602	-0.224701	0.121801	0.087731	0.139181	0.138923	-0.088443	0.213327	-0.088155	-0.1783	0.023662	0.021052	0.322722	-0.182426	-0.217098	-0.081526	-0.124518	-0.171934	0.009886	0.086865	-0.104506	-0.050306	0.153932	-0.055901	0.124072	-0.286427
ARL8B	0.206271	-0.02884	-0.037717	-0.134009	-0.4497	0.069767	-0.924937	-0.202697	0.014409	0.531911	-0.209208	-0.631058	-0.230024	1.043813	0.296745	-1.311278	0.026876	0.554174	-0.105587	-0.07903	0.382944	0.12687	0.49391	0.023639	0.179833	-0.501703	0.070791	-0.178405	-0.183837	-0.869841	0.517801	-0.020427	-0.068443	-0.398305	0.118707	0.12508	-0.07903	0.006113	0.498959	0.141389	0.16319	-0.097061	-0.039046	0.531457	0.002985	-0.089502	0.728823	-0.264734	0.081774
ARL9	-0.565194	-0.858627	0.580994	-0.238803	1.703627	-0.956141	-0.736772	-0.523348	0.113722	-1.005473	-0.960108	1.323622	-0.267366	-0.933677	-0.936082	-0.435433	-0.1756	-0.293623	0.229406	0.853621	-0.965583	0.10642	-0.519273	1.686046	-0.38213	-0.322294	-0.603082	-0.566652	0.081061	0.973415	-0.845535	-1.033376	-0.149497	1.239468	-0.445984	0.139275	-0.116844	0.735816	-0.792091	2.398236	-0.290498	-0.657297	0.21611	0.104555	0.299215	-0.854763	-0.393711	-1.045189	-0.335842
ARMC1	0.001727	-0.068588	0.099198	-0.563267	-0.325872	-0.169766	-0.181952	-0.363005	-0.179538	0.223454	0.417992	-0.015352	-0.658856	0.565013	-0.31769	-0.722857	-0.352714	-0.24634	0.389406	0.118767	0.064416	0.180822	-0.105933	-0.191958	-0.665912	0.003444	0.02578	-0.160282	-0.216718	0.065708	-0.203848	0.725139	0.13144	-0.196886	-0.468038	-0.4142	-0.358199	-0.420601	0.010426	0.290444	0.46643	0.398366	0.018059	-0.263128	-0.075258	0.121674	-0.331417	-0.098975	-0.260325
ARMC10	-0.286745	0.123663	0.270122	0.84455	-0.28631	0.132033	-0.71275	-0.11634	0.33743	0.149437	0.555341	-0.217346	-0.497277	0.427159	0.805203	-1.234941	0.910306	-0.246554	-0.593428	-0.006395	-0.372458	0.303357	0.276019	0.135881	0.355735	-1.015068	0.901517	0.435588	-0.39671	0.275444	-0.158654	0.323415	0.867851	0.364648	-0.083482	0.567194	-0.103656	0.540924	0.388878	0.247756	-0.183369	-0.316089	0.583519	-0.076471	0.084118	-0.021746	0.485431	0.458172	0.261865
ARMC5	0.13563	-0.34182	-0.128449	0.270146	0.411643	0.252416	0.443013	0.314171	-0.142117	0.125488	-0.616786	0.288804	-0.125613	-0.913237	-0.110725	-0.087313	0.084026	0.009017	-0.206779	-0.070204	-0.263604	0.27151	0.122787	-0.386883	0.431111	0.108379	-0.180583	-0.222745	0.192459	-0.087313	0.113669	0.507868	0.136452	-0.124269	0.075716	0.288611	-0.198304	-0.113876	-0.069831	-0.046319	-0.333127	-0.261506	0.577583	-0.179109	0.004515	-0.003345	0.241219	-0.354045	-0.342212
ARMC6	-0.087618	0.119999	-0.428231	-0.044585	0.106921	0.227815	0.556466	0.241253	-0.335192	0.135517	-0.83428	-0.539211	0.045834	-0.002741	-0.35229	-0.359089	-0.41077	0.01243	-0.251757	-0.139095	-0.14417	-0.317402	0.034033	-0.034055	-0.160824	0.016987	0.250262	0.107565	-0.002947	-0.100581	-0.106321	0.194082	-0.364061	0.049821	-0.372586	-0.338415	0.127359	-0.150307	0.066137	-0.151108	-0.05567	-0.096876	-0.399426	-0.063665	-0.199122	-0.136405	-0.468611	-0.21594	0.009677
ARMC7	0.021245	0.085612	0.057113	0.315362	1.020385	0.020221	0.424103	0.649945	0.080211	0.303356	0.376089	-0.583046	-0.191448	0.927167	-0.251394	1.269214	-0.426154	0.451845	0.580751	0.093238	0.064403	-1.193113	0.1023	0.016108	0.193075	-0.238432	-0.521735	0.194683	-0.392299	-0.343551	0.249028	0.478212	-0.515178	-0.468238	-0.904635	0.19763	-0.368144	-0.313514	0.041654	-0.156876	-0.393689	0.526338	-0.140448	-0.359929	0.268079	-0.533552	-0.609021	-0.332157	-0.120953
ARMC8	-0.09143	-0.172173	-0.065158	0.244913	-0.682681	-0.6403	-0.707849	-0.307319	-0.016885	0.472056	-0.185255	-0.082584	0.240203	-0.37376	0.219407	-0.648875	-0.135281	0.563957	-0.684153	-0.349072	0.39736	0.091851	-0.203432	0.249933	0.064139	-0.413456	0.311879	0.047382	-0.318554	0.080779	-0.188708	0.287406	-0.612004	-0.047185	0.332842	-0.212665	0.108815	0.115025	-0.143994	-0.01201	0.074473	0.0354	0.146517	0.182219	-0.014817	-0.16769	0.343303	-0.019225	-0.197403
ARMC9	0.02374	0.341974	-0.000393	-0.011906	0.070124	-0.062512	-0.235176	-0.095717	0.01975	0.280112	-0.186863	0.157836	-0.218213	-0.106826	-0.02207	-0.060397	-0.176346	0.047641	0.051405	0.009161	0.086619	-0.127286	0.314882	0.179502	-0.007755	-0.282964	0.096534	-0.136415	0.427906	-0.238819	-0.004406	0.257641	0.29111	-0.07666	-0.052843	-0.074855	0.050647	-0.403483	0.020186	-0.030045	-0.146243	-0.144059	-0.158199	-0.054309	-0.03843	0.057121	-0.021568	0.174739	-0.150988
ARMCX1	0.410272	-0.444203	1.452437	-0.790649	-1.772245	-0.897443	-0.262939	-0.950528	1.32097	-0.215049	-0.151042	0.02229	-0.478202	-0.122009	-0.232023	-1.775868	0.219665	-0.216069	-0.02202	-0.575504	-0.630956	0.579565	-0.297915	0.97264	0.278756	-0.147649	-0.149198	-0.820358	0.557102	-0.66033	0.629547	-0.599988	0.578307	0.626305	0.336959	0.144065	0.206266	-0.978927	-0.473606	0.049424	-0.320017	-0.317669	-0.184907	-0.564052	1.218043	-0.525666	1.940595	-0.965114	0.89469
ARMCX2	-0.056995	-0.257728	1.819719	-1.148265	-0.775641	-0.53812	0.070296	1.144041	1.583956	1.134289	-1.811845	1.285345	-0.673164	-1.737474	1.505522	-0.91787	-0.106197	0.283942	-0.176656	-2.332253	0.288093	0.444808	0.609421	1.037634	0.849211	-0.049457	0.547207	0.140229	1.191567	1.331407	0.413374	-2.140204	1.257402	0.937615	0.063635	1.087329	0.563485	0.47106	0.928692	0.991374	-0.155693	-2.770769	0.900791	0.659962	2.0368	-2.088454	1.417351	-0.483224	1.080061
ARMCX4	0.107298	-0.415133	-0.451922	-0.86603	0.58114	-0.049172	0.182818	1.118193	0.031046	-0.315753	-0.601029	0.163374	0.744911	-0.727022	0.080294	-1.004225	-0.381071	-0.081179	1.600265	0.130325	0.579408	0.183901	0.076074	-0.269781	0.999651	0.255653	0.261927	-0.14201	0.662655	-0.154068	0.850156	0.176935	-0.05902	0.802148	0.051444	-0.107049	0.497254	0.527199	-0.634047	-0.317836	-0.467804	0.73306	0.259127	0.364029	-0.277895	-0.849113	-0.38732	0.589446	1.287983
ARMCX5	0.110387	0.309204	0.26347	0.030408	-0.519793	-0.347887	0.119379	-0.143559	0.33903	0.351347	-0.150999	0.078897	-0.290431	-0.104809	0.313323	-1.146988	0.591916	-0.550029	-0.014175	0.550412	0.365648	0.34873	0.199589	0.181465	0.078333	-0.371211	0.461616	0.754161	0.085285	0.463946	0.040221	0.486154	0.835407	0.553214	-0.346683	-0.25209	0.426733	0.512611	0.369533	0.053753	0.202353	-0.236954	0.645814	0.648053	0.470328	0.284155	0.479426	0.038937	0.311765
ARMCX6	-0.096554	0.226224	0.722429	-0.069451	-0.075415	-0.154253	-0.782667	0.23121	0.754189	0.594178	-2.100029	0.361912	0.434097	-1.004817	0.463352	0.275112	-0.304743	-0.623589	0.264589	0.114747	0.585767	0.062402	0.200107	0.523541	0.526569	-0.635981	-0.102395	0.216852	0.441255	0.374238	-0.006078	0.274335	0.260272	0.393123	0.004538	0.654259	0.898298	-0.040771	0.424064	0.313569	-0.58361	-0.750079	0.47253	-0.054115	0.751571	-2.360695	0.626076	0.228888	0.363075
ARNT	-0.195504	0.198342	0.232408	-0.016738	0.733657	-0.236193	-0.188039	0.303814	-0.054823	0.202634	0.213761	-0.023292	-0.3344	-0.322964	-0.182663	0.503232	-0.0939	0.040611	0.710061	0.08821	-0.00903	0.068539	0.099525	-0.057528	0.103737	-0.10962	0.286806	0.089901	-0.021204	-0.595089	0.073407	0.086141	0.263037	-0.496028	-0.629302	0.204589	-0.158308	-0.062011	0.216723	0.031385	-0.376027	-0.077717	0.001961	0.297991	-0.546306	-0.204492	0.205469	-0.187558	0.018483
ARNT2	0.054866	0.258587	0.042219	-0.730892	-0.9313	-0.988278	-0.230894	0.615653	-0.531646	-0.93389	0.145949	0.308307	-0.625224	-0.389795	-0.708153	-0.855622	-0.89299	-0.357448	-0.939625	-0.858703	0.787215	0.102483	0.981603	-0.299247	-0.841286	-0.281186	0.694904	-0.989093	-0.808911	0.690895	-0.218473	-0.803748	-0.195456	0.78886	0.131257	-0.72033	0.128487	-0.664697	0.225486	-0.020817	-0.437031	-0.770237	0.007775	-0.055651	-0.07662	-0.006249	0.260554	-0.621057	-0.800157
ARPC1A	-0.365339	-0.280144	-0.045291	0.584745	-0.0949	0.321397	0.28266	-0.25419	0.10685	0.010165	0.625718	-0.199589	-0.151222	0.197613	0.318573	-0.037657	-0.122348	-0.45922	0.098186	-0.088504	-0.542798	-0.344089	0.310775	0.085821	-0.047997	-0.454161	0.05841	-0.044472	-0.213106	-0.230894	0.253439	-0.099817	0.26743	-0.04087	-0.108442	-0.007888	-0.029156	-0.16026	0.330032	-0.132751	-0.415506	-0.249685	-0.005108	0.061202	-0.057993	-0.142093	-0.151222	-0.119768	-0.099817
ARPC2	-0.180852	-0.061704	-0.05748	0.10061	-0.287183	0.231499	-0.21098	-0.060866	-0.138913	-0.100884	-0.186684	-0.012692	-0.151276	0.152357	0.10998	-0.515124	-0.177648	-0.166344	-0.082386	-0.088613	-0.097899	-0.157352	-0.015175	-0.241905	-0.08365	-0.086066	-0.132807	-0.031651	-0.184192	0.006756	-0.143204	0.191859	0.340079	-0.030651	-0.060048	-0.04505	0.342446	0.098349	0.194974	0.06344	-0.159069	-0.208146	0.176032	0.453065	-0.200216	0.291594	0.226053	0.275907	-0.139447
ARPC3	-0.639172	0.800247	0.735337	0.305872	-2.407065	-0.504035	0.525845	-0.346112	0.023243	0.632841	-0.135315	-0.689674	0.274666	0.307871	0.701444	-2.62587	0.901565	0.706089	-2.911127	0.619066	0.776994	-0.313937	0.977231	0.656441	0.665927	-0.868365	0.175063	1.096905	0.352017	0.300335	0.34999	0.146194	0.675428	-0.323815	-0.196022	0.632841	-0.225807	-0.059817	0.545425	0.374265	0.455182	0.034063	-0.071107	-0.001984	-0.406146	0.431049	0.363396	-0.343758	0.385996
ARPC4	-0.206919	0.371805	-0.126994	0.747816	-1.621502	0.395386	-0.526388	-0.525143	0.517473	0.518445	0.195165	-0.621933	0.449339	-0.077062	0.256488	-1.319412	0.37546	0.292923	-1.305923	-0.048162	0.288267	-0.223112	0.08104	-0.01405	-0.16485	-0.466663	0.064576	0.335659	-0.416123	0.493307	-0.627846	-0.043642	-0.406895	0.424455	-0.085894	0.38302	-0.270081	-0.09035	-0.076611	-0.468358	0.912198	0.538198	-0.046649	-0.133786	-0.499276	-1.509634	-0.258897	0.08544	0.129198
ARPC5	0.379968	-0.224889	0.549141	0.433485	-0.570904	-0.098647	-0.903535	-0.539441	0.556132	0.287023	0.802316	-0.238948	0.232257	0.16538	0.340485	-0.483288	0.195782	0.786198	0.836262	-0.278549	0.226543	0.040607	0.377864	0.448949	-0.140469	-0.171167	-0.298404	-0.188051	0.174734	0.230303	0.064534	0.097501	-0.281108	-0.073496	-0.085975	-0.323345	-0.043491	-0.529474	0.58949	0.367316	-0.076681	-0.23749	-0.401167	0.10943	0.05253	-0.369807	-0.03366	-0.68315	-0.463219
ARRB1	0.249102	0.598186	-0.745077	0.632474	0.133837	-0.812993	-0.351015	0.052375	0.679467	-0.281379	0.037005	0.214111	-0.416756	0.240586	-0.475655	-0.08571	-0.893612	0.091043	-0.20652	0.663034	-0.903044	-0.038158	-0.504072	-0.538612	-0.317019	0.024411	0.876189	-0.218226	0.426331	-1.152183	-0.966654	0.069106	0.126755	-0.857678	-0.386952	-1.276404	0.121756	-0.860114	-0.708815	-0.477711	0.20967	0.502876	-1.016743	-0.836088	-0.735486	-0.646811	-0.552608	0.657319	-0.247953
ARRDC1	-0.322867	-0.511423	-0.164453	0.301007	-0.518225	0.738002	0.848107	0.150381	-0.113711	-0.203389	-0.489231	-0.054807	0.16102	0.821403	-0.148874	-0.798735	-0.369092	0.398902	-0.42166	-0.002342	-0.051206	0.120573	0.011724	-0.361727	0.047216	-0.215598	0.362892	-0.2672	-0.158562	-0.202896	0.714842	0.068724	0.540218	-0.325557	-0.129471	0.270619	-0.060376	0.41099	-0.005932	-0.119019	-0.135029	0.820995	0.405491	-0.077719	-0.290828	0.065489	0.061619	0.302583	0.367676
ARRDC2	-0.003813	0.053804	0.000735	0.058489	-0.292867	0.06106	-0.318802	-0.228514	0.07159	-0.106997	-0.14157	0.305682	-0.083718	-0.320032	-0.193316	-0.145206	-0.143452	0.00636	-0.247061	-0.085929	-0.252202	-0.191063	-0.057475	0.056257	0.426833	0.012525	0.046077	0.036677	-0.145523	0.038052	-0.111459	0.146773	-0.179977	-0.065545	0.249511	-0.161941	0.000309	-0.199843	-0.08913	-0.204489	-0.08153	-0.165358	-0.135624	-0.095947	-0.229992	0.070152	0.008358	0.173773	-0.452367
ARRDC4	0.358619	-0.221155	-0.631791	-0.747697	-1.005857	1.14115	-0.622643	-0.481551	0.257243	1.104598	0.624368	0.549288	0.334713	-0.177631	0.711802	-0.57583	0.568576	-0.350306	1.176656	0.460452	0.228814	1.09096	0.937921	-0.881701	0.556548	0.382095	0.529821	0.919541	-0.372756	0.671232	1.205025	1.847453	2.166543	0.309143	0.978544	-0.931883	0.085573	0.306248	0.952097	0.219941	0.04639	-0.22657	0.555261	1.647138	0.499546	0.375376	0.616929	-0.07072	0.541418
ARSA	0.31253	0.463212	-0.380365	-0.189923	-0.96669	1.047447	-0.45114	0.076831	-0.032549	0.723472	-0.002693	-0.146251	0.166423	-0.064324	0.350563	-3.30E-01	0.156055	-0.008762	-0.052869	0.38608	-0.541888	0.136439	0.073421	0.216767	0.818021	0.793903	0.25728	0.182544	0.38608	-0.261301	-0.129395	0.036996	-0.480938	0.401986	0.21774	0.853314	-0.514652	-0.058688	1.025283	0.283608	0.238192	0.2036	-0.069299	-0.256019	-0.199515	0.149448	0.199971	0.266324	0.208379
ARSB	0.216235	0.390105	0.174101	0.7913	-0.535009	0.325318	-0.104174	-0.427935	0.272008	0.489901	0.214415	0.100168	0.449052	0.275702	0.239223	-0.009209	0.340297	-0.335754	0.171834	0.594804	0.024716	0.269345	0.14438	0.185778	-0.342426	0.788915	-0.715685	0.34617	-0.152391	-0.243028	-0.077183	-0.17341	-0.32475	-0.398874	0.093336	-0.02134	0.133553	-0.239815	0.421161	0.293898	0.132185	-0.343088	-0.325495	-0.098212	-0.215906	-0.423383	-0.167811	-0.131327	-0.270176
ARSD	-0.293063	-0.077302	-0.632861	-0.322526	-0.784748	-0.558758	0.53116	-0.1354	0.84116	-0.215382	0.18825	0.341813	-0.561743	-0.767416	0.398509	-0.611631	-0.341672	-0.244353	-0.871115	1.204267	0.048948	0.158615	0.993318	0.466329	0.750395	-0.552825	0.560515	1.313163	-0.315168	0.474874	0.571059	0.619269	-0.838253	0.596494	0.31783	0.301637	0.854458	0.775134	0.03854	0.518376	-0.051023	-0.118897	0.944706	0.675172	0.376176	-0.292966	0.053141	0.485526	1.200817
ARSG	-0.125921	-0.084992	-0.24121	-0.012027	0.337402	-0.308247	0.004841	-0.259395	-0.186463	-0.089094	-0.579876	0.205441	-0.1274	0.260479	-0.041307	0.058598	-0.036329	-0.020495	0.119004	0.238649	-0.166784	0.007837	0.208851	0.141724	-0.364463	0.323145	-0.224488	0.050121	0.379864	0.363839	0.017628	-0.081475	-0.486643	0.557162	-0.280811	0.228434	0.11885	0.040397	0.178969	-0.361905	-0.06914	-0.365396	0.118319	-0.160258	-0.114415	-0.097703	-0.210548	-0.267677	0.389847
ARSJ	0.045406	0.003173	-0.295664	-0.612555	-0.247847	-0.18654	-0.232394	-0.021516	-0.31227	-0.404013	-0.33889	-0.318332	0.000377	-0.224557	-0.103387	-0.40374	-0.118056	-0.170361	-0.14356	-0.118338	-0.191335	0.04613	-0.400181	-0.163449	-0.53694	0.131358	-0.298771	-0.042636	-0.338553	-0.086697	0.719232	-0.017153	0.014262	-0.244576	-0.224988	-0.351865	-0.183859	-0.386311	0.1714	-0.216304	0.180895	0.225134	-0.196595	-0.357664	-0.281566	-0.196454	-0.170313	-0.432842	-0.288392
ARSK	-0.070595	-0.123444	0.303011	-0.023422	-0.349323	0.077113	-0.391994	0.039211	0.042355	0.41867	-0.552822	-0.241509	-0.120117	-0.329687	0.296732	-0.430651	0.926195	-0.16029	-0.336086	-0.093777	-0.198061	0.024442	0.145369	-0.315868	-0.078417	-0.059371	-0.402011	0.699464	-0.320388	-0.178735	0.151901	-0.112582	-0.141134	0.096192	0.130105	0.334918	-0.456471	0.203867	0.554031	-0.421887	-0.152541	-0.219031	0.228612	0.02414	-0.008582	0.180835	0.090876	0.173371	0.302803
ART3	0.064601	0.015227	0.031326	-0.016911	-0.215591	0.390912	-0.149209	-0.198112	1.163194	-0.440935	-0.177331	-0.263775	0.310087	0.166548	0.344954	-0.067931	0.018389	0.05251	0.180909	0.045018	-0.129109	-0.150208	-0.055332	-0.121092	-0.132679	0.248853	-0.217429	0.094834	-0.272823	0.056304	-0.062604	0.060831	0.045833	-0.278871	0.117649	-0.317382	-0.085857	-0.126966	-0.275244	-0.119162	0.000773	0.198471	-0.0642	-0.316949	-0.278616	-0.168714	0.050272	-0.176951	-0.334471
ARTN	-0.183437	0.125707	-0.670772	0.017375	-0.343915	-0.047823	-0.061176	0.152	0.842469	-0.258086	-0.563209	0.673825	-0.049669	0.090813	-0.032634	-0.506666	-0.314586	-0.322991	-0.412101	-0.055029	-0.192792	-0.238883	-0.142857	-0.390434	-0.276985	-0.420592	0.341627	0.320666	0.200616	-0.132982	-0.501339	-0.416719	-0.319573	-0.381807	-0.074417	-0.183869	-0.081004	0.086566	-0.547838	0.555828	-0.109637	0.082364	-0.402789	-0.623668	-0.050449	-0.516839	0.198881	-0.233436	-0.378981
ARV1	-0.063008	0.21542	0.569411	-0.233449	0.609405	0.354117	0.054415	-0.078368	-0.399975	-0.340699	0.277345	0.425006	0.314946	-0.474736	0.273189	0.254925	0.510616	0.220497	0.918957	0.270858	0.288785	0.102096	0.482341	0.354598	0.419739	-0.372351	-0.112039	1.216807	-0.035834	0.056605	0.620114	0.059221	0.380842	0.924238	-0.31801	0.168403	0.220974	0.118999	0.604685	0.886273	0.165235	0.095099	0.280213	0.101861	0.213065	0.366975	-0.120531	0.115437	0.334075
ARX	-0.006773	-0.004249	-0.074241	-0.062326	-0.027612	0.123703	0.348021	0.250628	-0.037966	0.081744	-0.121051	0.135386	0.033255	0.454606	-0.121566	0.132099	-0.223662	-0.024464	0.013394	-0.07083	-0.126077	-0.150645	0.056833	-0.21413	-0.054197	-0.036963	-0.213027	-0.046664	0.199746	-0.116864	0.163234	0.032179	-0.04652	-0.033724	-0.354973	0.027065	0.06622	0.159223	0.020782	-0.071247	-0.093747	-0.174036	-0.047899	-0.001066	-0.207507	-0.217158	0.141796	0.049915	0.013255
AS3MT	-0.119681	-0.244794	-0.005768	-0.472448	-0.493502	-0.342187	-0.387126	-0.333647	-0.284975	-0.571734	-0.552626	0.220756	-0.051928	-0.325876	-0.41995	-0.3771	-0.215781	-0.421439	-0.350464	-0.25891	-0.559481	-0.329563	-0.230641	-0.121354	-0.520087	-0.123495	-0.292785	-0.27218	-0.333836	0.014878	0.200609	-0.169425	-0.466676	-0.361108	-0.408091	-0.156178	-0.558331	-0.471418	0.024562	-0.086259	-0.16938	-0.345459	-0.001034	-0.245512	1.017351	-0.228382	-0.219651	-0.416326	-0.421756
ASAH1	-0.479968	0.430512	0.616107	0.368635	-1.291803	0.689565	0.183412	0.345015	-0.563498	0.302902	-0.341662	-0.015215	-0.609915	-0.11259	1.014645	-1.731689	1.124773	-0.426085	-1.424147	0.014193	0.478204	0.175062	1.016226	0.356244	0.538227	-0.964939	1.257346	1.044516	-0.244106	0.13351	-0.050801	0.25339	0.199617	1.122642	0.769115	0.501609	-0.247935	0.966972	0.523601	-0.233161	-0.341373	-0.805847	0.725528	0.010488	-0.696501	0.711707	0.550494	1.328541	0.772042
ASB1	0.457996	-0.348998	0.121357	-0.103824	1.944934	-0.324614	1.063609	0.462737	-0.230856	-0.146127	0.939795	0.193481	0.101244	-0.555199	0.136653	1.125857	-0.69106	-0.366658	0.602241	0.275366	0.181115	-0.022763	-0.021881	0.277311	-0.193727	0.51728	-0.397635	-0.745412	0.247175	0.07542	0.708628	0.242927	-0.622125	-0.118833	-0.066196	-0.456894	0.051519	0.274377	-0.0311	0.083972	-0.552689	-0.499154	0.053358	0.242066	-0.095697	0.462398	-0.677665	-0.246167	-0.067051
ASB10	-0.076692	-0.045968	0.166494	0.423983	0.156613	0.369659	-0.188073	-0.39491	0.008346	0.366161	-0.325833	0.048864	0.018831	0.183518	-0.296726	-0.340489	-0.264604	0.155305	0.485068	0.210191	0.202752	0.108053	-0.203517	0.179424	-0.151252	-0.494332	0.651476	0.432391	0.025036	0.203614	-0.335087	-0.106816	-0.386257	0.502248	-0.044793	-0.402917	0.074021	-0.297188	-0.114147	0.577554	-0.049011	-0.175366	0.260039	0.012393	0.469604	0.312751	-0.027443	-0.283583	-0.345184
ASB11	-0.029029	-0.267599	0.150516	0.020857	1.040135	-0.057961	-0.014232	0.18311	-0.033869	0.011365	0.482743	0.181436	0.210429	-0.304413	-0.008578	0.288245	-0.07442	-0.173173	0.962115	-0.062301	0.153338	-0.146407	0.127023	0.127266	0.0461	-0.009577	0.080211	0.099051	0.085802	0.24521	0.094276	-0.227744	-0.46565	0.182777	-0.082119	0.05443	0.038267	0.123332	-0.046612	0.018382	-0.104937	0.082432	-0.051045	0.109702	-0.031372	0.0812	-0.094521	0.202125	-0.025178
ASB12	-0.008245	-0.26717	-0.063434	0.443988	-0.018622	-0.165939	0.021094	0.451492	-0.122347	0.253072	-0.109271	-0.087566	0.146563	-0.088957	0.171155	0.244314	0.077822	0.025433	0.033906	-0.035149	-0.224952	0.231189	0.064719	0.083211	0.103098	-0.0979	-0.014226	0.064706	0.045276	-0.013639	-0.147542	0.073813	0.155887	0.198218	-0.117269	0.160295	-0.136661	0.11297	0.22079	0.09582	-0.087436	0.144386	0.084616	0.038926	-0.095666	0.225492	0.190656	0.280015	0.250681
ASB13	-0.204065	0.260945	0.106982	-0.505459	1.067375	0.355065	0.547704	-0.12654	0.008253	0.318587	0.063423	0.053355	-0.148839	-0.799274	-0.38034	1.12098	0.144361	0.455104	0.914086	0.395296	0.652949	0.060908	-0.006225	0.523183	0.651803	-1.012054	0.72082	0.445578	0.113381	1.352137	-0.585028	0.114072	-0.028145	0.696937	-0.277512	0.468721	-0.128721	1.054976	0.728004	0.075253	-0.288955	-0.829115	1.108589	0.395296	0.584469	-0.201291	-0.604793	0.589113	0.653318
ASB2	-0.015437	0.201538	-0.059687	-0.007428	0.302838	0.019845	-0.305956	-0.183822	-0.036375	0.095452	-0.260648	-0.126313	-0.046871	0.114169	0.030375	0.172317	-0.023151	-0.048816	-0.142129	0.003161	0.031278	0.105427	-0.061043	0.074921	-0.12967	0.319123	-0.171454	0.135587	0.164776	0.082461	-0.070965	0.008577	-0.542676	0.046133	0.153629	-0.216374	-0.086307	-0.279675	-0.395973	-0.088741	-0.35443	0.120146	-0.016332	-0.139392	0.14616	0.053511	0.027311	-0.031856	-0.121975
ASB3	-0.071441	-0.002321	-0.084004	-0.22965	1.62714	-0.436139	0.325903	-0.036676	0.102824	-0.755914	-0.185885	0.07075	0.026775	-0.178564	-0.120316	0.286549	0.008215	0.215432	0.20591	-0.225332	-0.232187	0.131378	0.13267	-0.131244	0.155796	0.495564	-0.118916	-0.309938	0.203646	0.122358	0.60997	-0.122774	0.323899	0.001731	0.015645	-0.060631	-0.252123	0.338374	-0.289386	-0.31992	-0.264849	-0.660571	-0.014321	0.163211	0.191154	-0.000192	-0.275179	-0.115122	0.050706
ASB5	0.789982	-0.128075	-0.214747	0.000325	-0.10552	-0.002819	-0.195899	0.022807	-0.346186	0.154137	-0.327932	-0.252306	-0.150013	-0.161862	-0.193821	0.002595	-0.050691	-0.144777	-0.042679	-0.112678	-0.165567	0.071162	-0.188044	-0.284291	0.045273	-0.071808	-0.188229	-0.103247	-0.07431	-0.040857	-0.038929	0.004265	0.044565	0.027603	-0.183717	-0.165153	-0.193498	-0.251078	-0.112678	-0.183081	0.027281	-0.398932	0.080226	-0.010945	-0.142463	-0.050136	-0.302116	0.064028	-0.064931
ASB7	0.075726	0.300763	-0.211758	-0.003557	-0.025	-0.055489	-0.198227	-0.363718	-0.010594	0.041343	-0.29637	-0.233586	0.157588	-0.051962	0.054609	-0.220182	0.233188	-0.295361	-0.255461	0.064917	-0.197615	0.185521	0.019051	0.289369	0.057429	-0.1845	0.144302	-0.057805	0.017045	0.175486	0.114455	0.175601	-0.3543	-0.288478	0.399995	0.008073	-0.095225	0.093727	0.422149	0.018597	-0.029564	-0.003099	0.169518	0.318604	0.073928	0.241356	0.153408	-0.04762	-0.280854
ASB8	0.089071	0.074077	0.371262	-0.308041	0.059539	-0.272161	0.219894	-0.55382	-0.182507	0.226745	0.399161	-0.268503	-0.194453	0.034496	0.183482	0.027939	-0.136737	0.180623	0.082877	0.02282	0.241786	-0.15047	0.037535	0.264889	0.089071	-0.160792	0.183146	0.30588	0.334043	-0.044995	-0.01295	0.143642	0.045432	0.078629	-0.195117	0.134691	-0.236477	-0.153894	0.107983	0.08271	0.077005	-0.03948	0.07036	0.162445	-0.17668	0.24448	0.263847	0.012569	-0.211997
ASB9	-0.446419	-0.249577	-0.367004	-0.243589	-0.339703	-0.321621	-0.415351	-0.45974	0.269559	-0.155287	-0.353978	-0.387716	0.140453	-0.51945	0.349107	-0.566611	0.129568	-0.279441	-0.417063	-0.223881	-0.350895	0.023919	-0.464829	-0.192078	-0.104172	0.04412	-0.578812	-0.280521	-0.139281	0.341241	0.741188	-0.279541	-0.065113	-0.1364	-0.045729	-0.274415	-0.100109	0.135321	-0.366902	0.410061	-0.122669	-0.407543	-0.003735	-0.11359	0.102649	0.248964	-0.235437	-0.401368	-0.355291
ASCC1	0.552235	0.33074	0.190197	0.280865	0.865491	-0.084609	-0.542119	0.226344	0.058875	-0.26867	0.194417	0.205795	0.404836	0.023177	0.066843	0.23571	0.644983	-0.387725	1.192383	-0.058796	-0.304506	0.070127	-0.07091	0.148757	-0.841721	0.126703	-0.171433	0.449097	0.565716	0.202085	-0.296559	0.234749	-0.57319	0.15738	-0.070528	0.740185	-0.393768	0.517663	-0.417928	0.498853	-0.334661	0.170861	0.610489	0.182437	-0.562393	-0.109662	0.288872	-0.095553	0.086892
ASCC2	-0.006355	-0.28946	0.844066	0.415465	-0.169505	1.025662	1.163751	0.327802	-0.846432	0.352274	0.58783	0.300826	-0.258838	1.858452	0.001618	-0.479711	-0.999335	-0.251245	-0.572789	0.312379	0.488197	0.670496	0.442105	0.490252	0.438915	-0.553706	0.820873	0.323854	-0.189539	0.774454	-0.80347	-0.353191	-0.698904	0.630334	1.389996	0.04271	0.268307	-0.009407	0.215687	0.682629	1.708084	0.960342	-0.722374	0.053623	1.84304	0.401791	-0.314475	1.147324	0.446212
ASCC3	0.509466	-0.725703	0.878737	0.342079	-1.156836	-0.012153	-0.136886	-0.2715	0.166731	1.411471	0.162401	0.407006	0.013936	-0.708127	-0.21364	-0.706626	0.390325	0.312972	-0.24927	0.797191	0.341599	0.90504	0.05519	0.290984	0.466924	-0.392128	0.159302	-0.020346	0.376001	0.580999	0.304762	0.228324	1.650914	-0.200626	0.412035	-0.194937	0.51278	-0.302806	0.457862	0.364455	0.317376	0.140067	0.326461	0.761228	0.119237	0.433107	0.315979	-0.655863	-0.372925
ASCL1	-0.08999	0.166495	0.416116	-0.182445	-0.155927	-0.070957	0.046971	0.098777	-0.065441	0.705177	0.099193	0.005702	-0.35435	0.42459	-0.293686	0.236942	0.072337	0.107438	-0.126835	-0.023869	-0.102609	-0.204073	-0.232092	-0.294256	-0.186544	0.554628	-0.05055	-0.161509	0.134272	-0.141124	0.020946	-0.165543	0.563063	-0.118197	-0.08999	0.079371	-0.05727	0.184156	0.037941	0.014698	-0.161124	0.484968	-0.037169	-0.024087	-0.077133	-0.245766	-0.106201	-0.126385	-0.164654
ASCL2	-1.260544	-0.223611	-0.78934	-0.72162	1.800863	0.407797	0.562496	-0.169009	-0.335019	-0.78572	-1.141768	-0.433587	0.257473	1.688956	-0.035757	-0.493456	-1.558396	-1.506786	-0.453054	-0.132636	-0.048658	0.658689	0.003481	0.086014	0.25045	-0.574041	0.983901	0.394977	-0.73986	-0.163576	0.996296	-0.496681	0.065653	-0.027207	0.783853	-0.678239	-0.985442	0.212608	0.232908	-0.683733	-0.148562	0.346768	-0.12138	-0.414284	-0.525779	0.848675	-1.647196	0.407383	0.497641
ASF1A	0.828684	0.8879	0.173502	-0.014309	-1.172085	0.058323	0.1413	0.116562	0.313836	0.163297	-0.455838	0.23891	0.572517	-0.177216	0.401248	-1.696222	0.254245	0.158917	-0.399723	0.486142	0.092678	0.822862	0.703953	-0.099623	-0.073384	-0.126189	0.708403	0.638366	-0.335498	0.147335	0.328902	-0.479842	0.826141	1.106553	-0.313805	-0.081514	-0.219059	0.72952	0.695215	0.182861	-0.002221	-0.615024	0.445297	0.041028	0.044025	0.270135	-0.32535	0.304067	0.858175
ASF1B	-0.416801	-0.439604	-0.138619	0.530484	0.064395	-0.285842	-0.379093	-0.328876	-0.325865	-0.371667	-0.732109	-0.174116	0.224017	-0.025681	-0.852362	-0.166117	-0.680492	0.660988	-1.143529	-0.612416	-0.312696	-0.54213	-0.583485	-1.087994	-1.247718	-1.067709	-1.097591	-0.628423	0.183507	-0.402244	-1.335693	-0.717368	-1.788749	-1.553366	-0.017805	-0.838239	0.303894	-1.42148	-0.139555	-0.107443	-0.160964	0.70943	-0.884499	-0.826	-0.703281	-0.181301	0.013589	-0.358796	-1.524197
ASGR1	-0.035246	0.32597	-0.574211	-0.411533	0.091993	-0.25634	-0.860491	0.262867	-0.200598	-0.254698	-0.651163	0.290826	0.007632	0.934859	0.116792	-0.038304	-0.626815	-0.119954	0.515775	-0.156306	0.222765	-0.075303	0.101707	-0.333028	-0.123434	0.556936	-0.179871	-0.144914	0.128774	-0.234108	-0.239405	-0.253418	0.12218	-0.661658	-0.286937	-0.378443	-0.435985	-0.267137	-0.570013	-0.075526	0.152543	-0.341946	-0.281448	-0.185251	0.026796	-0.409608	-0.458689	-0.366199	-0.211759
ASH2L	-0.472721	-0.068845	0.178088	0.547184	-0.227183	0.1291	-0.342172	-0.15972	0.106192	-0.682619	0.988345	0.050141	-0.884136	0.46828	0.289733	-0.254468	0.106192	0.075435	-0.49799	0.48379	0.444274	0.008428	0.417518	0.210441	0.129845	-0.014384	0.425996	0.516347	0.122185	0.244864	0.051551	-1.115917	-0.1171	0.529001	0.113211	-0.12215	-0.844595	0.211568	0.315495	-0.735396	-0.398512	-1.123135	-0.144326	-0.04942	-0.200893	0.061712	-0.042241	0.679811	0.439538
ASIP	0.051631	-0.009773	-0.331631	-0.014846	-0.271353	-0.323762	-0.097621	-0.175306	0.572056	-0.048512	-0.231318	-0.156533	0.099873	-0.047151	-0.006136	-0.155088	-0.230494	-0.01717	0.051888	-0.014348	-0.351466	0.023822	-0.185388	-0.10288	-0.046813	0.297067	-0.299646	0.027705	-0.144357	-0.109331	-0.086269	-0.069551	-0.07021	-0.438535	-0.093991	-0.14157	-0.01556	-0.260664	-0.074096	-0.143798	0.150419	-0.211548	-0.218245	-0.301723	-0.220758	-0.260293	0.031917	-0.247819	-0.229186
ASL	-0.065342	-0.17281	-0.216311	0.572827	0.23025	0.601276	0.912039	0.070543	-0.281531	0.212582	-0.134673	-0.141998	-0.035154	0.471339	-0.178416	0.278262	-0.13705	-0.32051	0.268086	-0.154096	-0.105481	-0.407875	0.211928	0.38174	0.097105	0.169036	-0.044352	-0.343284	-0.038593	-0.02634	-0.323327	0.001691	0.017184	0.058564	-0.476851	0.138269	0.188689	0.138968	-0.218578	-0.199381	-0.200012	0.601547	0.04667	-0.317902	0.384974	-0.113819	-0.323662	0.125044	-0.277998
ASMTL	-0.333242	-0.293923	-0.121425	0.200283	0.443827	0.427634	1.039794	0.052594	0.235962	-1.069105	-0.677921	0.32037	-0.065558	-0.222165	0.127533	0.461963	0.126364	-0.341199	-0.288889	-0.184168	0.001426	-0.019961	-0.203151	-0.466369	-0.322904	0.249331	0.033279	0.059533	-0.143602	-0.142798	-0.216751	0.185191	-0.029385	-0.11102	0.115489	0.493488	-0.025822	-0.317979	-0.216281	-0.462501	-0.08779	-0.450808	0.137544	0.021142	-0.553727	0.013845	-0.279227	-0.101655	-0.002666
ASNS	0.001728	-0.74883	-0.105392	0.917604	0.352582	-0.214277	0.106438	-0.133936	-0.872253	-0.527539	0.329207	-0.157761	-0.627837	0.801871	-0.123556	0.247676	-0.069433	0.002393	1.765446	-0.854135	-0.677264	-0.857972	-0.35474	-0.011026	0.062536	0.129219	0.344348	0.47949	-0.268907	-0.465939	0.041008	0.184397	0.091176	0.012905	-0.31401	-0.023263	-0.055593	-0.124477	-0.264059	0.053408	-0.525617	-0.671096	0.039693	0.25053	-0.148393	-0.651231	0.347032	-0.657864	0.172679
ASPA	0.066905	0.979264	-0.352068	0.265606	0.219477	-0.332568	-0.549313	-0.631248	-0.307066	-0.620534	-0.41053	0.031953	0.187013	-0.326718	0.469644	-0.421641	-0.250671	-0.010612	-0.485261	-0.149547	-0.484522	0.898481	-0.152224	-0.353155	0.112348	0.960434	0.153005	0.410685	-0.090327	-0.341927	-0.47029	-0.177963	-0.008475	0.515145	0.129095	-0.440189	-0.450863	0.833425	-0.216435	-0.562979	-0.237381	-0.20048	0.210525	0.092232	-0.319373	0.082781	-0.036823	0.058481	1.04974
ASPH	-0.673327	-0.254886	-0.718753	0.379497	-0.520946	-0.103752	-0.887318	-0.177985	-0.234569	0.259096	0.515857	-1.032864	-0.127301	-0.377005	0.790194	-1.234929	0.839258	-0.002989	-0.145903	-0.20538	-0.598847	-0.555087	0.126358	0.087706	-0.53102	-0.061498	0.368025	0.051851	-0.322451	-0.04309	-0.517945	0.723015	-0.876776	-0.555087	0.551584	-0.521056	0.073372	0.069771	-0.007048	-0.309198	0.44422	0.329412	-0.068248	-0.188836	-1.1707	0.93589	-0.129833	0.598557	-0.427779
ASPHD1	-0.002532	-0.204654	0.137497	-0.218619	-0.029914	0.017639	-0.134084	-0.46894	-0.151856	-0.06995	0.274508	-0.229293	-0.08338	0.088767	0.117681	-0.071434	0.269985	0.290508	0.21564	-0.064692	-0.00003	0.048602	-0.101236	-0.141854	-0.141367	-0.093651	-0.143526	0.131119	-0.220567	-0.084453	-0.027874	0.277295	-0.253269	-0.196972	0.238862	-0.157599	-0.090542	-0.114688	0.215987	-0.048638	-0.165619	-0.193407	0.018499	0.085966	-0.125198	0.040609	-0.145133	-0.107504	-0.330877
ASPRV1	-0.266142	0.08908	0.08136	-0.33675	0.327412	-0.389353	0.054014	-0.28957	5.328532	-0.105896	-0.519924	-0.149477	-0.349767	-0.179792	-0.219003	0.387526	-0.148559	-0.501102	0.022379	-0.508217	-0.308773	-0.276549	-0.190978	-0.189839	-0.294468	-0.034675	-0.199758	-0.161073	-0.348598	-0.094438	-0.09104	-0.164041	-0.212458	-0.298747	0.356547	-0.322507	0.28811	-0.10009	-0.350903	1.211679	-0.193736	-0.374796	-0.033259	-0.240342	0.502941	-0.135811	-0.242576	-0.462312	-0.207965
ASPSCR1	-0.562824	-0.431554	0.024344	-0.43445	-0.538728	0.00552	0.659821	-0.58337	0.506612	-0.270579	-0.78295	-0.024563	-0.052278	-0.529625	-0.237071	-0.266359	0.021937	0.340737	-0.844958	-0.498876	0.290489	-0.256314	-0.488898	0.08337	-0.205915	-0.438974	0.022332	-0.591635	0.011703	0.0295	-0.18971	-0.106783	0.166691	0.054559	-0.422056	0.329632	-0.141555	0.065981	-0.175271	-0.346717	-0.077244	0.336489	-0.083861	-0.137598	0.350456	0.360374	-0.322722	-0.184958	-0.068164
ASS1	-0.384442	-0.468563	-0.526184	1.186104	-0.954117	0.334982	0.028478	0.172097	1.70947	-1.722484	-0.675654	-0.345124	-1.212972	-0.925748	0.024927	-0.27237	-0.037154	2.871892	-0.231733	-0.99062	-2.091069	-0.072784	-2.411174	1.015251	0.285312	0.413445	-0.520785	-1.277051	-1.175899	-1.422193	-0.343724	-0.192742	1.355331	-0.285221	0.833239	0.753154	0.089671	0.96165	-2.004432	0.686471	1.125819	-1.343979	-0.298337	0.340405	1.25139	-0.224437	-0.472859	1.050017	0.41835
ASTE1	-0.204018	0.167495	0.300292	-0.177288	-0.080449	-0.009583	-0.036857	-0.016589	-0.241561	0.155881	-0.530213	-0.137433	0.295073	-0.104395	0.185212	0.002808	-0.166431	-0.007786	0.383435	-0.155156	0.586461	-0.326476	0.159561	-0.103835	0.037058	-0.0477	-0.00461	0.473737	-0.040663	-0.16356	0.164254	0.11097	-0.181417	0.157869	-0.090127	0.123867	-0.202025	0.169915	0.274834	0.291546	-0.143574	-0.286292	0.247259	0.189386	-0.167472	-0.064645	-0.138906	-0.087479	0.133954
ASTN1	-0.118075	0.111049	-0.258536	-0.399888	-0.111349	-0.130909	-0.08998	-0.177604	0.070068	0.137744	-0.368456	-0.017109	-0.31314	-0.0847	0.022228	-0.228062	-0.087139	-0.020575	-0.032925	-0.120676	-0.053307	-0.235636	-0.104025	-0.290565	-0.185384	0.034454	0.060876	-0.232081	0.139249	0.034914	0.010811	-0.019742	0.00339	0.020076	-0.115229	-0.189598	0.015179	0.156343	-0.121506	0.073879	0.143565	-0.158496	-0.051954	-0.002441	0.607577	-0.147106	-0.154857	-0.071598	-0.160073
ASTN2	-0.12778	-0.031696	0.482392	0.38231	-0.21348	-0.119511	-0.09751	-0.214703	0.205701	-0.140764	-0.243039	0.140908	-0.157653	-0.048281	-0.0297	0.349609	-0.166731	-0.432858	-0.070858	0.635491	-0.096812	-0.014956	-0.309401	0.01835	0.131982	0.060102	-0.285204	-0.327229	0.187736	0.02394	0.049637	-0.130148	-0.133701	-0.25811	-0.038607	0.591163	-0.355806	0.089445	0.426346	0.420555	-0.164272	-0.152062	0.160615	0.39726	-0.047069	-0.277591	0.457737	0.09239	-0.221524
ASXL1	0.120162	-0.243563	-0.469504	-0.280209	0.477936	0.276306	0.657236	-0.641319	-0.554389	0.224864	0.184459	-0.027217	0.16866	-0.070129	-0.381717	0.46541	-0.422282	-0.440204	-0.09149	-0.068223	0.141127	-0.179991	0.120629	-0.634532	-0.364947	0.290484	-0.164917	-0.464039	0.039399	-0.216316	-0.170657	-0.076232	-0.262712	-0.271615	-0.357247	-0.013438	0.371449	-0.386011	0.521125	0.120779	-0.382265	-0.653463	0.070668	-0.124128	-0.102626	0.302948	-0.163512	-0.043071	-0.154927
ASXL2	0.369074	-0.171876	0.342918	0.109769	0.102329	0.058699	0.300922	0.409193	0.359824	0.212781	0.317083	0.24925	0.17031	0.305567	0.017976	0.220577	-0.153634	-0.247867	0.707741	0.266881	-0.06439	0.126625	0.266881	0.193652	0.242022	0.493303	0.511174	-0.174413	0.658051	0.465851	0.410249	0.241777	-0.202791	0.195622	-0.302789	0.221539	0.411315	0.419392	0.132613	0.130666	0.141932	-0.218863	0.038962	0.369626	0.382496	0.284424	0.389284	0.156257	0.239878
ATAD1	0.231111	0.050261	0.250995	0.001877	0.071644	-0.308853	-0.195184	-0.165988	-0.367869	0.564522	0.116073	0.370895	-0.452455	0.321404	0.168654	-0.06934	-0.179682	-0.104444	0.402704	0.382496	0.249043	0.262111	0.172573	0.189204	-0.24719	-0.153327	0.367938	0.051843	-0.137045	-0.025554	0.500901	0.558472	-0.047924	0.127693	0.236711	-0.172533	0.413685	0.16896	-0.114542	0.583336	0.557099	0.234011	0.539291	0.88232	-0.503105	0.384825	0.467232	0.023972	-0.110859
ATAD3A	-0.389976	-0.402388	0.160718	-0.080136	-0.091801	0.297988	1.130799	-0.180102	0.090295	-0.48572	-0.84352	-0.017575	0.036355	-0.024278	-0.536778	0.250149	-0.178439	-0.243709	-0.110497	-0.470054	-0.026435	-0.601092	-0.44758	-0.69553	-0.432361	-0.239589	-0.140092	-0.370151	0.652184	-0.215733	-0.695863	-0.07551	-0.042621	-0.412053	-0.461171	-0.012487	-0.439725	-0.477434	-0.038957	0.156746	-0.240687	0.657368	-0.76743	-0.529235	0.107006	0.185468	0.241938	-0.580434	-0.54951
ATE1	-0.353037	-0.470138	0.315372	0.355679	-0.093629	-0.101778	-0.060664	-0.095108	0.170262	-0.108709	-0.367377	1.151182	-0.018663	-0.141408	0.187249	1.922506	0.120521	-0.139056	0.682012	-0.185066	-0.165116	0.035469	-0.283187	-0.044072	0.036375	0.057879	0.206383	0.319685	-0.162422	-0.097373	0.134613	0.114394	-0.226929	0.074925	-0.090732	0.059056	0.191525	-0.035331	-0.334658	0.00626	0.058744	0.075841	0.245205	-0.034445	-0.053319	-0.262572	0.41477	0.074334	-0.119837
ATF1	0.410291	-0.132122	0.380783	0.064586	-1.354261	0.021662	-0.158872	-0.309728	0.265528	0.921902	-0.019822	-0.26419	-0.271075	0.374728	0.117776	-1.117035	0.181862	0.291991	-0.148379	-0.006231	0.317582	0.523566	-0.488198	-0.062802	-0.087228	-0.421845	0.299149	-0.070225	0.337301	0.167154	0.385927	0.277053	0.416277	-0.209619	0.174808	-0.422646	-0.222386	-0.046614	0.246028	-0.224191	0.112602	-0.225776	0.467348	0.128548	-0.083258	0.222579	0.596214	-0.196423	0.027851
ATF2	-0.084338	0.125071	-0.054819	0.222035	-0.435359	-0.565792	-0.013588	-0.493912	-0.342827	-0.280961	0.01416	-0.225718	0.197525	-0.548199	0.057299	0.250183	0.235647	0.248207	-0.301518	0.091102	0.209783	-0.047524	0.133282	-0.107113	0.041637	0.125477	0.008434	0.125839	0.060513	-0.248305	0.049082	0.029731	-0.160883	0.213184	0.048065	0.017972	0.29689	0.039457	0.108239	-0.250066	-0.214988	0.197448	0.200432	-0.122535	-0.201172	-0.094724	0.403831	0.154219	-0.17693
ATF3	0.111182	1.015782	-2.303872	-0.446362	0.048139	-2.321267	-1.995689	-0.977039	-1.262513	-0.328203	0.052755	2.158263	0.09248	-0.316066	-1.078761	-2.053809	-0.358514	-0.6282	0.242743	0.775449	-0.381308	1.278619	-2.090346	0.290672	0.042937	0.697426	1.541154	-0.432266	-1.243235	-0.751126	0.586864	0.059921	0.843895	0.724638	0.393492	0.671277	-0.774834	0.99562	-1.887446	-0.56825	0.210196	1.189001	2.233696	0.591899	1.046998	-0.247727	0.997182	0.215309	1.326589
ATF4	0.114004	-0.370316	-0.112178	0.223059	0.536748	-0.222327	-0.159813	-0.306142	-0.107678	0.272558	0.302948	0.12526	-0.250857	0.037979	-0.08544	0.077062	-0.105425	-0.369315	-0.151632	-0.076596	0.096089	0.401239	-0.521225	-0.132304	-0.197367	0.021492	0.223273	-0.284006	-0.083119	0.143286	-0.021271	0.722709	-0.38956	-0.586891	0.18017	-0.252686	0.493071	-0.430614	-0.114462	-0.518518	-0.11257	0.142877	0.766984	0.104484	-0.552772	0.500037	0.871034	-0.407241	-0.439482
ATF5	-0.262444	-0.070222	-0.465464	-0.252479	0.959571	-0.160397	0.667801	-0.568158	0.336419	0.067633	-1.072547	-0.335648	-0.011293	0.831408	-0.579025	0.496476	-0.015493	-0.837022	0.491164	-0.271548	-0.195116	-0.512873	-0.292854	-0.46194	0.051419	0.186048	-0.278968	0.24325	0.4122	-0.366594	-0.028741	-0.252124	-1.593523	-0.342408	-0.200048	-0.828011	0.632988	-0.45358	-0.44961	-0.301209	-0.170039	-0.802605	-0.340357	-0.57071	0.251191	0.56306	-0.60139	-0.464502	-0.941282
ATF6	-0.087892	0.021047	0.581333	0.704293	-1.2954	0.379703	-1.013875	-0.398751	0.810973	0.371406	-0.523784	-0.56265	0.810973	-0.230857	-0.071034	-0.586028	0.586298	0.101485	-0.075735	-0.24951	-0.043797	-0.422922	0.300727	0.208142	-0.02371	-0.332146	-0.572591	0.592923	0.319254	0.065316	-0.325353	-0.517906	-0.181719	0.29522	0.224109	-0.101975	0.192828	-0.49218	0.131175	0.011749	0.010408	-0.66107	-0.143814	-0.139373	-0.292748	-0.169603	-0.084929	-0.266951	-0.764613
ATF7IP	0.092464	-0.195837	-0.174016	0.175385	0.364447	0.081454	0.157401	-0.287439	0.084233	0.022858	-0.221048	-0.143638	-0.077736	0.006566	0.034721	-0.163046	-0.017286	0.119146	0.594736	-0.05756	0.083603	0.142971	0.270852	-0.121799	0.197322	0.124816	0.089843	-0.115396	0.346971	0.015096	-0.009356	-0.15045	-0.073513	0.0352	-0.02988	-0.095492	-0.077989	-0.159364	-0.050366	0.173746	-0.025113	0.14758	-0.066839	-0.085135	0.013821	-0.117664	0.122478	-0.13625	0.0736
ATF7IP2	1.239853	1.182826	0.257096	0.309969	1.189898	0.724826	0.346308	1.722399	-0.263968	0.157242	0.174937	0.850479	-0.407087	-1.034557	0.313067	0.886014	-0.700439	-1.398065	0.983155	0.498638	-0.155977	1.060378	0.402567	0.771295	0.995451	0.350857	2.136553	0.51227	0.409793	0.747328	-0.82929	0.513001	0.096612	2.0644	0.181279	0.402902	1.78856	1.871238	-0.075555	1.57374	0.182874	-0.253738	1.002627	0.568452	-0.13703	-0.288559	-0.585765	1.046862	1.148411
ATG10	-0.474865	-0.178514	0.30509	-0.027365	1.128021	-0.49028	0.172915	0.09749	0.5579	-0.029083	-0.424453	-0.023133	-0.498281	-0.420278	0.043631	1.118732	0.424484	-0.063867	0.536837	-0.200589	-0.453418	0.005256	0.159233	-0.120616	0.130594	-0.135068	0.001773	0.298999	-0.446176	0.222853	0.263403	-0.307481	0.244363	0.173094	-0.073832	-0.185381	-0.339431	0.322862	0.275969	0.171611	-0.096267	-0.091455	0.225134	0.198471	0.364452	0.056399	0.154397	0.028274	0.316518
ATG12	-0.646324	-0.809675	0.090574	-0.029153	0.190055	0.155319	0.432651	0.138539	-0.110445	-0.103661	0.208759	0.397074	-0.397438	0.099306	0.038507	-0.532435	-0.356377	-0.150318	-0.478833	0.149309	-0.234489	-0.72685	0.067619	0.040869	0.379896	0.57451	-0.616318	-0.328353	-0.094553	-0.230236	0.086895	-0.214055	0.186132	0.057186	-0.017947	-0.223032	0.058989	0.009783	0.012232	0.49406	-0.280849	-0.060243	0.223812	-0.201105	0.25722	0.180349	0.606853	-0.133175	0.053545
ATG16L1	0.446834	-0.315249	0.164273	0.04994	0.490669	-1.005083	0.637607	0.174621	0.036585	-0.877383	-0.15372	0.063366	0.497229	-0.324997	0.201851	0.892589	-0.550089	-0.106585	0.561406	0.078488	0.277448	-0.078114	0.206117	0.26239	0.219876	0.583227	0.309876	-0.024125	0.299207	0.232024	0.083065	0.246729	0.153075	-0.002067	-0.17161	0.152341	-0.084714	0.136623	-0.076883	0.057204	-0.584568	-0.704569	0.397119	0.048634	0.209393	-0.594795	0.170378	0.190976	0.301015
ATG16L2	0.060579	-0.331545	0.756423	-0.788518	-0.04066	1.183159	1.326064	-0.003657	-0.557625	-0.435006	-0.056424	0.15411	0.183522	-0.326031	-0.413169	0.918789	-0.515803	-0.0784	1.410454	0.109724	1.273553	-0.237372	0.277964	0.580065	0.101458	1.17957	0.310785	-0.025838	-0.264879	0.369246	-0.210312	0.227574	0.49095	0.465682	0.05249	1.194705	-0.632201	0.727687	-0.747414	-0.119672	-0.539704	0.216493	0.405349	0.059822	-0.101717	-0.33321	0.447709	-0.263684	0.59419
ATG2A	0.412334	-0.001878	0.068279	0.118555	-0.045306	0.228417	-0.231673	-0.257775	0.569446	0.122857	-1.094788	0.138316	-0.211053	0.614847	0.130793	-0.357835	0.235397	0.106395	-0.868093	0.287057	-0.154786	-0.458649	-0.387471	0.573223	0.406461	0.249309	0.121504	-0.037678	0.266933	-0.249073	-0.159131	0.180501	0.210352	0.077489	-0.332915	0.067131	-0.299187	0.361771	0.018632	0.208498	-0.386122	-0.199297	0.503871	0.208498	-0.068077	0.067714	0.248012	-0.347186	0.11313
ATG2B	0.009265	-0.237761	-0.169011	-0.074264	0.440888	-0.078705	-0.289454	-0.040892	0.140265	0.342555	0.376396	-0.133048	-0.237672	-0.087569	-0.030022	0.473732	0.12743	-0.074954	0.75359	-0.418017	-0.155139	0.338253	-0.526844	0.022663	0.489019	-0.042329	-0.027346	-0.137349	0.030328	0.174586	0.070039	0.559552	0.354098	0.104042	-0.058509	-0.124098	-0.098198	-0.253273	-0.155565	-0.13935	-0.318058	0.313759	0.214894	0.280957	-0.189459	-0.115554	0.352539	-0.22468	-0.166827
ATG3	-0.258914	-0.036787	0.229302	0.103512	-0.316904	0.045338	0.063153	-0.164607	-0.057306	-0.070467	-0.369092	0.021855	0.032976	0.208401	-0.196144	-0.389826	-0.037429	0.364374	0.160479	0.056327	0.113381	0.277269	-0.034155	0.262523	-0.024399	-0.191378	0.088631	0.101876	-0.194025	0.048359	-0.082272	-0.010693	-0.216566	-0.436684	0.230695	-0.062681	-0.183486	-0.141812	0.143118	-0.095777	-0.272949	0.020259	0.061863	0.280913	-0.119761	-0.06333	-0.043136	-0.392286	-0.312488
ATG4C	0.056002	0.332128	0.031462	-0.300844	-0.548733	-0.321887	-1.045891	-0.237623	-0.013008	0.004164	-0.447738	-0.488784	-0.088772	-0.822761	0.407603	-0.51791	-0.105381	0.362586	-0.622935	0.080224	-0.104539	0.140031	-0.407723	-0.285239	-0.507121	0.224285	0.044967	0.032979	0.157319	-0.015431	-0.279651	-0.059382	-0.039728	-0.146942	-0.009817	-0.118713	-0.712112	0.085018	-0.054943	0.155388	0.028786	-0.453343	-0.027496	0.116514	2.038338	0.396193	-0.13644	-0.189832	0.209182
ATG4D	0.143793	-0.224099	-0.006658	-0.091884	1.149099	0.619227	0.57412	0.044185	-0.33425	0.092615	0.24344	-0.046125	-0.189548	-0.609698	-0.014543	0.566211	-0.186636	-0.23803	0.238772	-0.01463	-0.085835	-0.102186	0.262964	-0.256802	-0.053805	-0.215399	0.260666	0.522713	-0.313647	0.188097	0.567084	0.126016	0.22289	0.322768	-0.449661	-0.05653	0.014388	-0.099738	-0.237775	-0.050868	-0.039143	0.286935	0.247977	0.145639	0.421289	-0.075127	0.318401	0.205473	0.119422
ATG5	0.11211	0.107738	0.040551	-0.458211	0.313003	0.055633	0.09147	0.607153	-0.472433	0.418158	-0.05514	0.387289	0.172704	-0.00007	-0.077373	0.06522	0.156505	-0.57026	1.196621	0.844312	0.491635	0.27785	0.843348	-0.019687	0.311354	0.072964	0.419985	0.412037	-0.056657	0.073275	0.925846	-0.123532	0.328232	0.191344	-0.21843	0.401473	-0.001175	0.282034	0.475968	0.384622	0.34029	0.187759	0.430793	0.638056	0.488744	0.015747	-0.158231	0.245777	0.783925
ATG7	-0.245341	-0.000777	0.234024	0.188456	-0.178085	0.03213	-0.10383	-0.18377	0.678259	0.378972	-0.508902	-0.133052	0.469614	0.36225	0.08158	0.322073	-0.266921	0.521002	-0.188723	-0.322366	-0.032451	-0.158584	-0.250628	-0.023893	-0.080205	-0.226872	-0.271105	0.115781	-0.407558	-0.394345	-0.320469	-0.543261	-0.485209	-0.243401	0.185765	-0.293801	-0.557542	0.029833	0.364327	-0.159098	-0.009364	0.051806	-0.624347	-0.361301	-0.227619	-1.229491	0.125074	-0.066041	-0.273268
ATG9A	0.209625	-0.155036	-0.041445	-0.097384	0.827469	0.24196	0.794346	0.460138	0.05766	-0.482708	-0.305419	0.249918	0.48824	-0.31933	0.104296	1.018992	-0.800821	-0.180343	0.696928	-0.18005	-0.229801	-0.134784	-0.219813	-0.085465	0.173131	0.472469	-0.428193	0.258935	0.005455	0.249918	-0.223645	0.158638	0.304958	-0.131642	-0.602868	0.203598	0.099484	-0.314175	0.173857	-0.189953	-0.32118	-0.598715	-0.100912	-0.42654	0.403389	-0.439499	0.30593	-0.351364	0.204526
ATG9B	-0.145754	-0.044048	-0.292809	-0.433269	-0.148123	-0.105742	-0.08959	0.219947	0.319649	0.037746	0.03016	-0.165625	-0.034086	-0.108527	-0.048295	0.207233	0.086064	0.204812	0.145863	-0.12091	0.25736	-0.282066	0.087269	0.055892	0.016945	0.108151	-0.220565	-0.109915	0.014471	-0.042865	-0.087345	0.200904	-0.069116	-0.211624	0.244033	-0.060189	-0.271307	-0.234992	-0.099435	-0.18435	-0.028389	0.00103	-0.161617	-0.126837	0.204094	0.110053	0.44965	-0.194105	-0.116585
ATHL1	-0.23749	-1.093113	-1.423189	0.10806	-0.362976	2.387842	3.969115	1.845079	-0.540609	-0.619675	1.774339	0.339335	1.360801	2.070188	1.862159	-0.35653	0.652667	3.224307	-0.592028	-0.07046	-0.669937	0.243786	-0.950894	1.458644	-0.666453	2.329012	0.13562	0.72295	-0.900556	-1.225889	-0.401787	2.758898	-0.02246	-0.969246	-1.067757	0.004341	-0.506281	-1.53159	-0.679702	0.601597	-0.573481	-0.025069	-0.629883	-1.811089	-1.499045	-0.701467	-0.235181	-0.713929	-1.203272
ATIC	0.427284	0.800157	0.20435	0.400883	1.015534	-0.107228	0.45339	1.063159	-0.026408	-1.161661	-0.129915	0.301798	0.224401	0.436184	-0.103104	1.397038	-0.579149	-0.150348	0.707814	0.344532	-0.353804	0.082169	0.473702	0.450122	0.346715	0.037012	0.04967	0.175829	0.205264	0.657877	-1.041591	0.146745	0.55949	0.220349	0.396986	0.22228	0.079274	0.63585	0.396986	0.707159	0.167503	-0.283946	0.308859	0.101981	0.197298	-0.232025	0.097243	0.494268	0.251146
ATL3	-1.246191	-0.954341	0.183343	0.374552	0.735435	0.06935	-1.929848	-0.08749	0.360945	-0.4432	-1.52433	-0.796685	0.202547	-0.58529	-0.236227	0.474603	-0.115495	0.474972	0.618915	-0.926249	-1.683603	-0.382531	-0.798086	-0.017666	0.0075	-0.266788	-0.645324	-0.421369	-0.695305	-0.638202	-0.530457	0.327083	-0.837478	-0.557526	0.37392	-0.154035	-1.225551	-0.170737	0.178679	-0.255256	-0.198007	-0.377353	-0.995495	-0.57589	-0.172862	-1.512393	1.266608	-0.393867	-0.467838
ATM	0.698062	0.715021	-0.214351	0.177328	-0.505741	0.275643	-0.482659	-0.002791	0.20357	0.148702	0.18141	0.401032	0.145341	-0.230416	0.155686	-0.535748	0.111374	0.296927	-0.261928	0.533607	0.111011	0.504868	0.447467	0.416876	0.233062	1.518594	0.177997	0.048567	-0.540827	-0.413481	-0.052271	-0.153199	-0.843987	0.414294	0.047285	0.056072	0.007462	0.309184	0.078979	0.033552	0.141976	-0.153199	0.106647	0.44378	0.049601	0.340844	-1.222703	0.047905	0.284945
ATMIN	0.631827	-0.570484	0.551196	0.025997	-0.294594	-0.056211	-0.1866	-0.604959	0.517415	0.616955	0.358557	0.215177	-0.701425	-0.567206	0.034121	-0.281026	-0.375761	0.007611	0.508386	-0.270122	0.223246	0.473382	-0.356286	-0.015121	-0.02751	-0.776161	0.717349	-0.686768	0.285614	-0.026666	0.283027	-0.353676	0.689119	-0.641494	0.262745	-0.612918	0.057704	-0.451633	0.192128	0.154435	-0.006415	-0.464893	0.232291	0.46976	-0.122068	0.310328	-0.097452	-0.917405	-0.453557
ATN1	0.152242	-0.513071	0.23443	-0.237196	-0.983909	0.037278	1.516102	-0.041034	-0.267944	0.259406	0.305742	0.169685	0.786426	0.412676	-0.135435	-1.243745	-0.367794	0.258917	-1.937328	-0.040386	0.05221	-0.056786	-0.36166	-0.21022	-0.006946	0.069916	-0.188417	-0.314863	0.159212	0.312051	0.230219	0.529407	1.682427	-0.110748	-0.230498	0.080712	-0.104552	-0.497705	-0.036439	-0.095007	-0.267337	0.533604	-0.333652	0.242591	0.167522	-0.045131	0.09113	-0.421178	-0.209212
ATOH8	0.508546	0.39634	1.843671	0.920421	0.883102	1.39087	0.854778	0.252127	-0.877972	-0.299132	-0.199338	0.663978	0.814746	-1.48548	0.496184	0.777531	0.794884	-0.817521	0.393166	0.655126	0.550794	0.137489	0.380402	0.79841	2.088246	0.135627	0.365313	-0.917016	-0.051175	0.350505	2.2287	-0.003898	0.597958	0.644461	-0.180959	1.783461	-0.28626	0.274805	2.811648	-0.461356	-0.713902	-0.019533	2.010491	1.479495	-0.388891	0.83815	1.749941	0.893983	1.630376
ATOX1	-0.678151	-0.236435	0.037232	-0.034731	-0.19757	0.112997	-0.128445	0.13076	0.718191	0.582357	-0.082976	-0.083554	0.664629	0.019697	-0.468786	0.475615	-0.623475	-0.371514	-0.479937	0.361502	-0.54659	-0.256903	0.035052	-0.0824	-0.035584	-0.192092	-0.583531	0.337938	0.283945	-0.957363	-0.685484	-0.387335	-0.462153	-0.183993	0.042621	0.283254	-0.489049	-0.163693	0.453043	0.005869	-0.13007	-0.485792	-0.194742	-0.599086	0.157973	-0.30444	0.028603	-0.216486	0.306515
ATP10B	0.563034	0.852558	1.512465	1.464629	0.068601	0.656911	-0.624495	0.99944	1.208363	1.422255	-1.558685	2.54888	-0.189767	0.97928	-0.539791	2.72269	0.179054	1.254692	1.061527	2.099401	1.865978	-0.305135	0.976172	1.836438	-0.021012	-0.135925	-1.345112	0.656911	0.137192	0.480198	-1.194869	-0.173877	0.308325	0.903069	-0.121175	1.162801	1.83915	-1.088599	-0.991746	1.057933	0.590485	-0.740168	-0.362628	-1.454531	0.239994	-0.99904	1.987989	-0.150469	0.546251
ATP10D	0.293444	0.059569	-0.166581	-0.022388	-0.168589	-0.146573	-0.282314	-0.03643	0.165892	0.095085	-0.263511	-0.182064	-0.099589	0.07249	0.271565	-0.249918	0.318725	-0.143056	-0.351772	0.33518	-0.221514	0.18842	0.4841	0.101602	-0.052117	0.102946	-0.182715	0.057556	-0.243694	0.005597	0.249293	-0.081069	0.017761	-0.020984	-0.215217	-0.184713	0.054796	0.007381	0.135845	-0.091671	0.074004	-0.192995	-0.029876	-0.110491	0.275752	-0.124925	-0.065286	-0.099732	0.11812
ATP11B	0.287754	-0.595492	0.436616	-0.200549	-1.070586	0.634727	-0.376217	0.146201	-0.294	0.172165	0.236563	0.142973	0.363217	-0.149555	0.172597	0.169814	-0.447553	0.490522	0.430645	-0.037415	0.98208	0.294846	-0.003069	-0.065775	0.32378	-0.546756	0.754091	-0.606769	-0.019113	0.141172	0.78226	0.51625	0.235665	-0.45578	0.698955	-0.104423	0.033218	-0.469975	0.036755	0.015153	-0.325085	0.251579	-0.084914	0.400364	-0.064469	-0.283073	0.633277	-0.273806	-0.214192
ATP11C	0.448075	0.031766	-0.372263	0.287161	0.318091	-0.796595	0.711496	-0.218636	-0.28688	0.473474	0.068033	0.258688	-0.005144	-0.343424	0.113131	-0.298109	-0.276928	-0.515636	-0.375821	0.503062	0.003216	0.701301	0.332524	0.165722	-0.065426	0.442054	-0.130548	-0.399014	0.162567	0.303509	-0.017744	-0.219873	1.406871	-0.151102	0.40821	-0.385434	0.000573	0.95415	0.687448	0.291122	-0.218636	-0.716885	0.257962	1.135434	-0.496421	0.035843	0.255346	0.083155	0.195987
ATP12A	-0.058628	0.038122	0.092591	-0.053443	-0.114176	-0.105375	-0.083316	-0.001925	0.673143	0.025432	0.380541	-0.432553	0.137686	1.756165	0.067967	-0.343875	-0.310422	-0.1218	0.376571	0.275545	-0.146481	-0.074412	-0.068483	-0.033919	0.007543	0.027361	-0.081145	-0.082324	0.027524	0.010173	0.012185	-0.138824	-0.507214	-0.082356	0.049791	-0.282972	-0.267204	-0.135631	-0.326229	0.074968	-0.155334	0.029668	-0.053361	-0.090064	-0.140448	0.101126	0.180565	0.078248	-0.116315
ATP13A2	0.376107	-0.358305	0.185101	-0.287494	-0.614406	0.265514	0.478387	0.266542	0.200228	0.719424	-0.378839	0.144359	0.297329	0.059518	-0.180798	-0.386402	-0.005808	0.275038	-0.60659	0.051156	-0.342907	-0.2993	-0.297402	-0.025907	0.042047	-0.349106	0.061785	0.024883	0.063338	0.272992	-0.558168	0.517216	-0.189499	0.051447	-0.418784	0.030451	-0.062685	-0.333098	0.143244	0.125106	-0.028494	0.461443	-0.086374	0.05974	0.565267	-0.09213	-0.03914	-0.13558	-0.056016
ATP13A3	0.087543	-0.059023	-0.119586	-0.369019	-0.389063	0.077792	0.277461	-0.199437	-0.161983	0.0349	-0.323782	0.399413	0.005671	-0.309251	-0.101226	-0.392686	0.17492	-0.422968	-0.717237	-0.142892	-0.02906	-0.034572	-0.153452	0.015251	0.268233	0.116048	0.432507	-0.253191	-0.055294	-0.014835	-0.031459	0.681172	0.13744	0.152556	0.186303	0.197507	0.675394	0.439645	-0.251118	-0.020786	0.019013	0.313047	0.235657	0.231589	-0.07577	0.034396	0.002638	0.243019	0.499145
ATP13A4	0.243508	-0.056151	-0.125591	-0.091876	0.064525	0.164583	-0.144636	0.012756	0.193035	-0.093373	-0.169318	-0.202996	0.0794	-0.014824	0.019287	-0.237443	-0.312403	-0.111603	0.007027	0.078291	-0.224919	0.112102	0.111608	0.144653	-0.00351	0.248969	-0.205851	0.004607	-0.257684	0.11661	0.094986	0.239621	-0.345617	-0.253712	0.184728	-0.188731	-0.177269	-0.309269	-0.187063	-0.020056	-0.152373	0.012887	-0.013031	-0.108533	-0.067206	-0.021193	-0.067476	-0.232003	0.020387
ATP13A5	0.092366	0.282738	-0.136389	-0.229189	-0.212322	0.193599	-0.094355	-0.065537	0.143409	-0.223058	-0.204535	0.093307	0.005531	0.137245	-0.03535	-0.090882	0.003946	0.084828	0.051172	-0.024803	0.22433	-0.218777	0.003709	0.456668	-0.099783	0.058087	-0.008689	-0.162	-0.212322	-0.096501	-0.10414	-0.100103	0.012189	-0.226678	-0.087857	-0.250561	-0.105871	-0.214296	-0.162632	-0.009299	0.218235	-0.069438	0.132673	0.200258	-0.038268	-0.063429	-0.125786	0.015673	-0.023831
ATP1A1	0.029688	-0.104898	0.507878	0.048832	-0.195484	-0.40313	-0.497413	-0.241122	0.281741	-1.084979	-0.463443	-0.722453	0.378857	1.242318	0.390637	0.72891	0.29064	-0.486342	-0.076887	-0.370924	-0.059972	-0.464448	-0.36348	-0.079672	-0.345742	0.026758	-0.232502	0.143858	-0.034695	-0.428765	0.977185	0.129374	-0.423618	-0.74019	-0.622472	-0.138116	-0.104898	-0.629171	0.194402	-0.262652	0.078871	-0.234954	-0.997967	-0.376481	0.006351	-0.562533	0.206083	-0.682313	-0.233776
ATP1A2	0.754782	0.483452	-0.347424	-0.136497	-0.49445	-0.025008	-0.459917	-0.461678	-0.192659	-0.189976	-0.51599	-0.277116	-0.076286	-0.305429	-0.444568	-0.226692	-0.289393	0.041816	-0.46194	-0.448666	-0.457118	0.300968	-0.025478	-0.281602	-0.422921	0.129691	-0.079451	-0.150506	-0.207931	-0.08522	-0.51975	-0.190131	-0.411612	-0.243459	0.116172	-0.326444	-0.162296	-0.037044	-0.409359	-0.187914	-0.148104	-0.286726	-0.161703	-0.618642	-0.275647	-0.481493	-0.490519	-0.402723	-0.415309
ATP1A3	-0.085455	-0.186253	0.064082	0.10518	0.176065	0.097094	0.174756	-0.12052	-0.040493	-0.044567	0.126435	-0.135092	-0.036197	0.151202	-0.250392	0.09921	0.021921	-0.012836	0.777542	0.123977	0.087168	0.266007	-0.286336	0.106816	0.062606	-0.058456	0.022937	-0.075056	-0.120078	-0.032946	-0.038746	-0.038169	-0.30694	0.093611	0.024186	-0.040675	0.063246	0.043637	0.220961	0.339156	-0.170363	0.135189	0.462856	0.062584	0.150265	0.022724	0.302221	-0.071121	-0.051193
ATP1A4	0.105784	0.377936	1.285385	0.883002	-0.714188	-0.209905	-0.850311	0.823644	-0.368973	0.084166	1.855054	-0.225356	-0.02278	-0.059349	0.650992	-0.642969	-0.39392	0.825537	-0.522235	0.518657	0.200017	0.445615	0.035858	-0.175288	0.550306	-0.441314	1.148109	1.323888	0.087637	-0.634489	-0.372395	0.913288	0.075616	2.502983	0.62088	-0.072812	-0.094256	1.301491	1.23248	-0.205895	0.50165	0.254314	0.890344	0.305917	-0.684786	0.503182	-1.122216	1.983515	1.065078
ATP1B1	0.370774	0.289032	0.455	0.869352	-0.011433	0.082711	-1.575848	0.6326	-1.142327	-0.499759	-1.439721	-1.912541	-0.205565	1.339251	1.321442	-0.495716	1.758545	0.261181	-0.714847	-0.326806	-0.238906	0.004251	0.584597	0.742492	0.098275	-0.82031	-0.258768	0.342198	0.148867	0.312129	1.094979	-0.21189	0.945535	0.6326	0.777609	-0.280067	0.607396	0.508813	-0.160433	1.064646	1.470857	0.630756	0.057855	0.213538	-0.46772	0.236227	-0.352394	1.160026	0.095658
ATP1B2	0.246299	0.286173	0.098168	-0.472906	0.63786	-0.904142	0.172437	0.172128	-0.346796	0.117808	0.750036	-0.157831	0.02546	-0.191198	-0.287804	0.599609	0.028947	0.144556	0.621366	0.462318	0.655592	0.039734	0.105159	0.271991	0.114285	-0.30623	0.177514	0.511881	-0.100992	-0.252567	-0.432133	-0.194455	-0.326182	0.036728	-0.776237	0.233321	0.030278	-0.42171	0.158928	0.145947	-0.237663	0.29563	-0.125207	-0.020599	0.085679	-0.120721	-0.145461	-0.25688	-0.044738
ATP1B3	0.282162	0.050903	-0.118744	-0.431571	0.253305	0.507144	-0.581684	-0.039791	0.188951	0.085577	-0.242811	-0.258832	0.405196	1.225893	-0.380713	0.649493	-0.154625	0.282162	0.564373	-0.324253	0.828379	0.307891	-0.269743	0.397912	-0.10849	-0.034465	-0.125629	-0.645252	-0.122235	0.007104	-0.125629	-0.019575	0.248943	-0.53226	-0.252331	0.062035	-0.338869	0.145759	0.575236	-0.279139	-0.063089	-0.820367	0.307891	-0.166474	-0.269743	-0.567868	-0.023181	-0.51393	-0.223575
ATP2A2	0.162701	-0.554392	-0.064044	0.033878	0.71161	0.02839	0.389159	-0.598011	-0.030039	0.112348	-0.650615	0.005008	0.233053	0.646578	-0.220786	-0.433128	0.149001	-0.349858	-1.161307	-0.584126	-0.252975	-0.698129	0.097208	-0.244568	-0.367267	-0.637187	-0.283425	-0.228413	-0.278442	0.025694	-0.51501	0.550493	0.067814	-1.056827	0.04702	-0.412377	0.016847	-1.085312	0.707748	0.189298	0.439997	0.609858	-1.061602	-0.722662	-0.544097	-0.598406	-0.431472	-0.613837	-1.008742
ATP2A3	0.395016	0.036544	-0.092945	0.239601	-0.699105	-0.483202	1.447479	0.044292	0.157409	-0.492563	0.345253	-0.166699	0.328386	-0.785486	-0.111127	-0.21118	0.191491	0.960522	-0.795354	-0.275935	0.05565	0.257783	-0.474996	-0.020677	-0.116404	1.863006	-0.715368	-0.605993	0.870018	0.856877	0.384374	0.022647	0.750641	-0.635564	-0.393258	-0.334181	-0.147269	-0.497641	-0.686549	0.584234	0.110742	-0.334243	0.112212	0.19442	-0.209772	-0.273518	0.492229	-0.259554	-0.359495
ATP2B4	0.063388	0.401351	0.671317	-0.831269	-0.142074	-0.1404	-1.03275	-0.550389	0.592313	1.224141	0.869272	0.007955	1.312006	-0.212719	0.326349	0.294127	0.836564	-1.03578	-0.201122	0.536525	1.316274	0.490422	0.77356	1.226715	0.38365	0.761489	0.314012	0.270619	0.178334	0.337884	1.019506	0.231527	0.993959	0.592313	-0.288973	0.765554	-0.663139	0.190085	0.699807	-0.3579	-0.125732	0.231527	0.790035	0.180995	-1.657624	-0.524562	1.705007	-0.606486	0.424145
ATP2C1	-0.404293	0.212845	0.491721	0.324766	-2.840881	-0.852688	-0.425191	-0.184989	0.07434	0.486086	0.651989	-0.405228	0.604462	0.102376	0.543519	-2.372102	0.155683	0.343304	-2.373628	0.04631	0.877861	-0.027101	0.24204	-0.171438	0.243682	-0.628651	0.510038	0.105589	0.366926	-0.142063	0.383878	0.157829	0.340614	0.669896	0.257234	0.596643	0.324969	0.351974	0.33399	0.171717	0.368431	-0.240018	0.310179	0.275825	0.142084	-0.11812	0.579836	0.213998	0.539871
ATP2C2	0.625096	0.21354	-0.293228	0.866726	2.202735	0.382777	-0.232948	0.785422	1.00433	0.168545	-0.100138	-1.142466	0.593692	-1.61596	1.154189	-0.789779	0.645023	-0.635269	1.904141	-0.205703	0.940816	1.189037	0.576263	1.179177	0.800172	-0.59552	1.396598	0.53059	2.108869	0.022127	0.887949	0.987795	0.900734	0.225806	0.706958	0.524675	0.483332	0.498938	-0.178298	-0.20783	-0.123554	0.005917	-0.511382	-0.458949	-0.558223	0.915228	0.244123	1.7122	0.77666
ATP5A1	-0.058131	0.542585	0.527879	0.481413	0.187359	-0.213926	0.187359	-0.039317	0.247755	-0.092267	-0.145639	0.127034	-0.202007	-0.310608	0.266977	0.734707	0.406219	0.342708	0.001678	-0.027424	0.09917	0.130633	0.262799	0.266977	0.228471	-0.036363	0.116689	0.552284	0.393464	0.064847	0.360129	-0.027424	0.206516	0.571007	0.274697	0.202911	-0.073988	0.609863	-0.834235	0.571007	0.13437	-0.570471	0.102426	0.191132	0.33044	0.044282	0.176634	0.224497	0.547448
ATP5B	-0.043848	0.231615	0.344524	0.45434	0.704433	-0.148891	-0.070398	-0.226748	-0.487498	-0.033244	-0.027951	-0.148891	-0.085963	0.589145	0.083158	0.878113	0.027678	-0.038677	0.6228	-0.07555	0.133989	0.006353	0.190957	0.027678	-0.102375	-0.43215	0.027678	0.492208	0.196372	-0.174531	0.067073	-0.221015	-0.325377	0.231615	0.061614	0.061614	-0.054416	0.297162	-0.043848	0.556868	0.261004	-0.242826	-0.262962	-0.377462	0.38091	-0.200296	-0.054416	0.016897	0.202411
ATP5C1	-0.613974	-0.37638	0.420113	0.00076	-1.126379	-0.210734	-0.894898	-0.481446	0.50044	0.002146	0.138075	0.113519	-0.248733	-0.564307	0.229136	-0.986097	0.209654	0.207964	-1.49948	-0.155381	0.084172	0.341432	-0.097806	-0.012799	0.029035	-1.412969	0.325991	0.221069	-0.464506	0.450854	-0.131444	-0.53532	0.67425	0.166441	0.225791	0.046675	-0.40792	0.305123	0.418161	0.618332	0.421966	0.041047	0.454637	0.179167	0.359008	0.289584	0.719931	-0.197507	0.058015
ATP5D	-0.640957	-0.342486	0.383841	-0.838818	0.694373	0.669785	1.020763	-0.092998	-0.649247	-0.002802	-0.338301	0.320429	-0.317042	0.411527	-0.289245	0.501675	-0.650027	-0.59192	-0.786213	0.363452	-0.227773	-0.385349	-0.207339	-0.707577	0.22594	0.100717	-0.541677	0.781481	-0.019879	-0.194055	0.0998	0.536913	-0.221208	0.151451	-0.488124	0.013125	-0.334659	0.117263	0.228619	0.855995	-0.133784	0.609084	0.403671	-0.421989	0.716448	0.23303	-0.375647	-0.016907	0.214277
ATP5F1	0.037539	-0.038372	0.351881	0.172536	0.70878	-0.16859	-0.428586	-0.143138	0.252387	0.262125	-0.173576	0.08101	-0.092772	-0.457104	0.474403	0.838963	0.048023	-0.036512	0.338582	0.099804	0.085543	0.351881	-0.034463	0.083334	0.349146	-0.444418	0.151055	0.598831	0.191449	0.111301	0.202059	0.160622	0.217898	0.292767	0.043927	0.137325	-0.409323	0.41548	-0.146599	0.33071	0.43721	-0.206095	0.33613	0.225342	0.315057	0.151055	0.274984	0.333561	0.225342
ATP5G1	-0.185748	-0.323094	-0.278384	0.175537	-0.507607	0.127397	-0.720233	-0.480374	-0.175564	0.045428	0.498522	-0.408051	-0.274214	0.432277	-0.188006	-0.310478	-0.066351	-0.929959	-0.669594	0.4239	-0.272124	-0.205692	-0.013729	-0.2842	0.401819	-0.286269	-0.401915	0.36014	-0.075315	-0.309449	0.311406	0.153216	-0.809996	-0.497612	-0.08849	-0.069226	0.33804	0.202102	0.109337	0.371352	-0.030307	-0.208513	0.244387	-0.19012	0.512383	-0.137748	0.393252	0.56904	-0.220747
ATP5G2	0.055698	-0.023867	-0.065444	-0.165665	-0.165142	-0.085526	0.243054	-0.28411	-0.095789	-0.217373	0.107385	0.186308	-0.186409	-0.179516	-0.041295	0.019754	0.089746	-0.250874	0.166079	0.177545	-0.336471	0.070617	-0.090542	0.075604	0.037162	-0.09412	-0.29676	-0.193474	-0.125621	0.08824	0.081166	-0.184573	0.263073	0.707718	-0.247963	-0.283585	-0.30362	-0.130401	-0.044098	-0.022737	0.180563	-0.416848	-0.214282	-0.036042	0.07082	-0.056024	-0.017144	-0.23377	-0.066131
ATP5G3	-0.13749	0.255953	0.388108	0.060346	0.799746	0.107059	0.037009	-0.009621	-0.509132	-0.288761	0.285343	0.064266	-0.061663	0.070149	0.16061	0.603541	0.12428	0.110554	0.816613	0.416891	-0.244508	-0.125698	0.448118	0.020948	-0.06009	-0.575647	0.105329	0.404954	0.236617	0.102514	0.481254	0.179542	-0.218944	0.214827	0.136546	0.030208	0.60435	0.393413	0.555882	0.610103	-0.00747	0.130212	-0.034082	0.207849	0.55181	-0.091401	0.326402	0.328592	0.404954
ATP5H	-0.500252	0.105242	0.008803	-0.170216	-0.210379	-0.304006	-0.757601	-0.296218	-0.352515	0.102278	0.143132	-0.273639	-0.645965	0.300204	-0.203293	-0.167856	-0.252882	-0.126202	-0.3895	-0.001685	0.241679	0.016838	0.18495	-0.184339	-0.200878	-0.514865	-0.0612	0.235532	-0.388477	-0.628634	0.04917	-0.228986	0.479879	-0.384474	-0.056245	-0.135931	-0.186677	-0.177134	-0.11145	0.297363	0.043739	-0.038251	-0.200878	-0.10892	0.43083	-0.058778	-0.051254	-0.128805	-0.0612
ATP5I	-0.100734	0.078044	0.292832	0.162856	-1.831662	0.423272	-0.094726	-0.155262	-0.577312	0.453493	0.592092	0.069211	-0.059195	-0.126369	0.676179	-1.712948	0.014219	-0.256794	-1.995646	-0.069636	-0.301758	0.237713	0.26763	0.274342	-0.059195	-0.587904	0.505225	0.614327	0.672607	0.099392	-0.177493	1.003124	-0.581382	0.423068	-0.053183	-0.128853	1.408929	-0.032363	0.120267	0.561161	0.042088	0.044218	-0.226395	-0.39738	0.357722	0.552267	0.593853	-0.048536	0.164126
ATP5J	0.106109	0.476489	0.495311	0.308597	-0.950416	-0.531978	-1.317794	-0.311194	-0.210687	0.266497	0.436474	-0.213654	-0.060157	0.276585	0.21791	-1.294256	0.043382	-0.30689	-1.570379	0.242043	-0.089909	0.601966	0.389527	-0.061705	0.266497	-0.647369	0.052266	0.957589	-0.182231	-0.699948	0.371366	0.892758	-0.066946	0.235748	0.174728	0.246295	0.113781	0.127238	0.22985	0.599578	0.209833	-0.012268	-0.244574	-0.070191	0.45515	0.057689	0.194284	0.244145	-0.010526
ATP5O	-0.194435	-0.096262	0.253272	0.149997	-0.613933	-0.351047	-0.780102	-0.399926	0.134691	0.115227	-0.081013	-0.03521	-0.201626	-0.092605	0.05976	-0.201626	0.004295	-0.256749	-0.904962	0.3383	-0.290672	0.569186	0.203617	0.219875	0.404862	-0.553709	0.196535	0.757244	-0.580825	-0.255027	0.538537	1.060073	0.341079	0.166344	0.10673	0.265142	0.141393	0.394178	0.000572	0.827246	0.141393	-0.088705	0.250934	0.274581	0.213146	0.311409	0.208625	0.159068	0.229595
ATP5S	-0.225986	0.291335	0.687718	0.17428	0.075442	0.350251	-0.226776	-0.038426	-0.231189	-0.31959	-1.006902	0.494254	-0.276833	-1.070634	0.083936	-0.027122	0.234328	-0.00076	-0.103274	0.728286	0.231438	0.609989	-0.25252	0.183639	0.395823	-0.504862	0.108328	0.457521	-0.968739	0.076791	-0.080993	0.14318	-0.333705	0.703993	0.41863	0.696933	-0.178174	0.253216	0.205304	0.468413	-0.018203	0.291849	-0.064224	0.122909	-0.707937	0.658075	0.30619	0.352026	0.334663
ATP6AP1	0.42674	0.554143	0.249058	-0.096552	1.581929	0.469121	0.547269	0.106148	0.208757	-0.032364	0.328645	-0.063365	-0.138432	0.234173	0.057054	0.884715	0.001974	0.436419	0.639232	-0.418554	0.595965	-0.184126	0.434778	-0.07998	0.159217	-0.35914	-0.034771	-0.00803	0.557863	0.047254	0.39929	-0.328021	-0.652321	0.269555	0.064535	-0.082377	0.469121	-0.00289	0.242942	0.072059	0.561072	-0.044543	-0.222806	-0.387709	0.183372	0.036734	-0.289326	-0.037173	0.02678
ATP6AP2	0.908861	0.330866	0.17518	0.013572	-1.904901	0.195179	-0.505287	-1.09912	0.340824	0.496461	0.018564	-0.217585	0.191357	-0.089349	0.379436	-1.169251	0.311258	-0.34647	-0.265463	0.328874	0.674631	0.439962	0.221245	-0.018186	-0.175436	-0.441103	0.076641	0.289718	-0.167095	-0.181036	-0.031149	-0.423509	-0.123094	-0.137147	0.026786	0.321038	0.059463	-0.106917	0.766242	0.023424	0.321038	-0.564291	-0.086259	0.257747	0.084838	-0.160026	-0.234934	-0.350326	-0.062422
ATP6V0A1	-0.0171	-0.271796	-0.225641	-1.232265	-1.086128	0.33196	-0.111338	-0.13828	0.447745	0.597597	0.491471	0.013217	-0.205387	-0.68605	-0.37082	-0.938703	-0.410084	-0.027069	-1.355647	-0.526926	0.693707	-0.146451	-0.406274	-0.220591	-0.389268	0.491471	-0.512517	-0.111796	0.493968	0.02932	0.108819	0.552847	-0.835146	0.089947	-0.075052	-0.414289	-0.341082	-0.418912	-0.394819	-0.214251	0.037913	0.30685	-0.48725	-0.530206	-0.07552	-0.144365	-0.656698	-0.337555	-0.267632
ATP6V0A2	0.154351	-0.007538	-0.140829	-0.425199	1.29563	-0.133667	0.012266	0.060796	-0.007244	-0.036798	-0.267533	0.345491	0.22614	0.302524	-0.151081	0.774099	-0.219253	0.142076	0.384281	0.00674	-0.362509	-0.049678	-0.169559	0.014786	-0.16928	0.54269	0.016378	-0.556296	0.015817	0.336493	-0.239196	0.028859	-0.277117	-0.001435	0.046773	0.089229	0.071538	0.404636	-0.201615	-0.037681	-0.131634	-0.683587	0.021279	0.107036	-1.490457	-0.483768	-0.270031	-0.376853	-0.072815
ATP6V0A4	0.07293	-0.024551	-0.173297	-0.057372	-0.078426	-0.395112	-0.044655	-0.170839	0.364112	-0.318839	-0.16874	-0.369882	-0.253609	-0.379945	0.147047	-0.158154	-0.312042	0.264548	-0.230845	-0.157482	-0.394459	-0.497621	-0.278612	-0.260916	-0.538889	-0.393972	-0.210672	-0.36644	-0.08247	-0.301814	-0.076386	0.635041	-0.159835	-0.341023	-0.057603	-0.157876	3.920997	-0.11053	0.011772	-0.297536	-0.217928	-0.269904	-0.336614	-0.300822	-0.139336	-0.211962	0.097266	-0.185296	-0.274277
ATP6V0B	0.165278	0.125851	0.31817	-0.008303	0.204043	0.43839	-0.199158	-0.393698	0.024421	0.592506	-0.405167	0.36539	0.173919	0.926992	-0.370657	-0.517546	-0.153894	0.860097	0.084732	-0.116337	-0.27129	-0.110764	-0.50719	0.026633	-0.028081	-0.490992	-0.112669	0.126436	0.37979	-0.607029	-0.153149	0.493378	-0.568151	-0.628885	-0.115744	-0.30057	-0.259489	-0.239808	0.051601	0.722408	0.211424	-0.332476	-0.144611	-0.216463	0.216987	-0.550398	-0.008888	-0.543247	-0.397515
ATP6V0C	-0.008424	0.085521	0.05926	-0.24263	0.203903	-0.112419	-0.070726	-0.147153	0.397375	0.118659	0.271202	-0.002189	-0.097812	0.511136	-0.226765	0.397375	-0.112419	0.032142	0.494528	-0.234969	-0.041217	-0.112419	-0.690311	0.286754	-0.24263	-0.317003	0.04748	-0.199914	0.636127	0.065667	-0.049954	0.165643	-0.36475	0.104864	0.245909	-0.24263	0.041381	-0.130083	-0.537163	0.000734	0.659477	0.029037	-0.170045	-0.325045	-0.147153	-0.317003	0.056418	-0.118164	-0.079542
ATP6V0D1	-0.293521	0.357708	0.444558	0.209289	0.166906	-0.141461	-0.397003	-0.334519	1.212294	0.01387	-0.194421	-0.39848	0.098373	0.150776	0.262902	1.067196	0.195937	-0.223828	1.081089	-0.18929	-0.02784	-0.173613	-0.556065	0.39408	0.008267	-0.065043	-0.158596	0.157903	0.624346	-0.062539	-0.466361	0.101802	-0.867642	-0.27649	-0.355788	0.25421	0.067546	0.092058	-0.007826	0.080573	0.478211	-0.581851	-0.245218	0.079352	-0.452281	-0.39992	-0.18818	-0.517225	-0.167013
ATP6V0D2	-0.134477	0.069628	-0.00265	0.310075	0.179074	-0.106786	0.002548	-0.287035	-0.109011	0.090955	0.20601	0.106787	-0.033574	0.740575	-0.064838	0.050071	0.044116	0.044839	-0.0113	0.019728	0.040518	-0.203482	0.004151	-0.026247	0.103717	-0.343844	-0.120496	0.078106	-0.193588	-0.009228	-0.069597	0.066967	-0.123796	-0.129589	-0.197412	-0.182153	-0.06443	0.038408	-0.013534	-0.16474	0.066431	-0.086699	-0.002044	0.130103	-0.016232	-0.257387	-0.21876	0.010541	0.146033
ATP6V0E1	-0.477394	-0.018001	0.027424	0.421444	0.293508	-0.180567	-0.605362	-0.059749	0.136056	0.066285	-0.064886	-0.087344	-0.162382	0.40413	-0.14512	0.410898	-0.588721	-0.004655	0.869917	0.10943	-0.015503	-0.166923	0.198114	0.165736	0.278107	0.198114	-0.370885	0.495831	0.027424	-0.212342	0.106464	-0.174399	-0.188785	0.000522	0.272108	-0.082574	-0.264569	-0.115627	0.541059	0.343288	0.094545	-0.266823	-0.079904	-0.217193	-0.054567	0.035667	-0.282822	-0.142518	-0.015503
ATP6V0E2	0.753563	1.041108	0.048985	0.942842	-1.811285	0.206863	-1.023375	-1.063782	-0.226166	1.118237	-0.764443	-0.817562	-0.19745	-1.395098	-0.358051	-0.469255	-0.783932	1.375562	-0.667411	-2.05637	-0.087891	-0.714513	-1.062844	-0.690225	-1.29933	-0.159196	0.726847	-0.368282	-0.509472	-1.185684	-1.512993	-0.166298	-0.836006	0.146248	-1.056759	-1.117639	1.418436	-1.398058	0.170945	0.297124	0.435152	-0.533431	-1.994264	-1.168176	-0.895838	0.364676	-0.271816	-0.890811	-1.535711
ATP6V1A	0.238782	0.114411	-0.53135	0.176417	-1.029533	0.228454	-0.804579	-0.756269	0.196151	0.307734	-0.066959	-0.262356	0.251966	0.418413	0.075896	0.155192	0.305217	0.881391	0.896756	-0.135194	0.455552	0.125023	0.100018	0.023657	0.04815	0.020674	-0.62921	0.151308	-0.038028	-0.11163	0.405102	0.06751	-0.221302	0.020674	-0.05374	-0.031051	0.035981	-0.037012	0.104644	-0.046319	0.09733	-0.408055	-0.28398	0.291367	0.123334	-0.361963	-0.048342	-0.277905	-0.227612
ATP6V1B2	0.045228	-0.221853	-0.243716	0.344301	-0.36934	-0.149738	-0.825171	-0.128652	0.379743	-0.390003	-0.72855	-0.430363	-0.397312	0.801158	-0.020906	0.447461	0.056343	-0.600736	0.106094	-0.564569	0.11859	-0.3635	-0.20716	-0.087911	-0.104403	0.79627	-0.217948	-0.034111	-0.032623	0.198562	0.552731	-0.500215	-0.245628	-0.031201	0.002035	-0.634515	-0.428045	-0.171485	-0.000951	-0.183744	-0.07994	-0.997371	-0.283666	-0.283666	0.240208	-0.077808	-0.129344	-0.063439	-0.12586
ATP6V1C1	-0.285849	-0.423294	0.366853	0.53109	-0.620985	-0.644048	-0.613745	-0.574937	0.832363	-0.122358	-0.031212	-0.901774	-0.429315	-0.02879	0.051005	-0.938239	0.303834	1.478199	-0.678922	-0.130757	0.143479	-0.168306	-0.239298	-0.275311	-0.418682	-0.690634	0.206278	-0.209691	0.746015	-0.323368	-0.490037	0.163125	-0.472185	-0.516469	0.333326	0.68274	-0.277624	-0.471143	0.089305	-0.154439	0.548929	-0.249982	-0.113486	-0.053867	-0.62139	0.070473	0.363938	-0.048638	-0.399989
ATP6V1C2	-0.038598	0.061953	-0.246407	-0.203124	-0.102094	0.222891	-0.123196	-0.302654	0.892847	-0.117581	-0.045497	-0.180674	-0.267768	1.599362	-0.094398	0.239235	0.133096	0.00899	-0.123287	-0.050547	0.197759	-0.0002	0.009251	-0.218136	-0.079535	-0.073494	-0.129017	0.028625	-0.202598	-0.095884	-0.324357	0.039181	-0.099226	-0.078276	-0.080544	0.018575	-0.160231	-0.075468	-0.125488	0.073334	-0.032232	-0.135902	0.121198	-0.078403	0.334755	-0.23213	-0.392214	-0.058397	-0.186821
ATP6V1D	-0.131504	0.42173	0.292397	-0.056001	0.926883	-0.995249	-0.935674	0.229587	0.07006	-0.777206	0.245505	-0.31458	-0.587921	0.334221	0.61516	1.075459	0.532587	-0.326933	0.119617	-0.153263	0.034088	-0.210507	0.075855	0.121875	0.553926	-0.587921	0.044695	0.31961	-0.49505	0.407409	0.258267	0.114428	0.338455	0.711128	0.492828	0.314361	-0.816182	0.426268	0.348941	0.219203	-0.116259	0.180733	0.223564	0.283233	-0.519717	-0.085873	0.514524	0.354366	0.527782
ATP6V1E1	-0.023179	0.215739	0.002254	0.152574	0.954603	-0.34563	-0.655176	0.050727	-0.288373	-0.110274	0.114189	-0.182029	-0.351107	0.418115	-0.078035	0.70146	0.082982	-0.326999	0.792715	-0.300869	0.127565	-0.247245	0.152574	0.068296	0.021217	-0.079586	-0.078035	0.379529	0.000595	-0.04549	-0.065077	-0.135673	-0.635801	-0.208376	0.249487	-0.013251	-0.358949	-0.055197	0.194312	0.283848	0.261422	-0.048735	-0.129359	-0.411106	0.081021	-0.2572	-0.016621	0.050727	-0.006217
ATP6V1G1	-0.009501	0.26159	-0.388363	0.710959	-0.53793	0.85278	-0.939078	0.345517	-0.053714	-0.485685	0.100427	0.263759	-0.488673	0.646217	-0.00597	-0.49475	-0.242757	1.045467	-0.70183	0.58982	-0.129476	-0.030622	0.267666	-0.063421	0.374613	-0.264067	-0.213645	0.142524	0.44001	0.051372	0.387781	-0.756014	-0.527252	-0.258353	0.063681	0.334668	-0.019826	0.36261	-0.068329	0.761842	0.265801	0.060072	0.550196	0.36261	0.693236	-0.32851	-0.143897	0.437779	0.343201
ATP6V1G2	-0.139181	-0.07008	-0.064051	-0.245701	0.009397	-0.254021	-0.28522	-0.356908	-0.199731	-0.189153	-0.322091	-0.08958	-0.080653	-0.310826	-0.180181	-0.144734	-0.038543	0.106699	-0.095744	-0.114337	-0.378252	0.056974	0.018709	-0.242453	-0.058638	-0.047018	-0.149519	-0.1015	-0.334799	-0.03113	-0.017411	0.072129	-0.387032	-0.095452	0.020352	-0.030108	-0.036785	-0.147411	-0.136242	0.034359	0.009514	0.061514	-0.068482	0.116432	0.035101	0.081544	-0.018979	-0.161038	-0.055645
ATP7B	-0.656762	-0.661528	-0.136624	-0.300946	1.742777	-0.15556	0.186077	-0.868943	-0.718342	-0.072073	0.26032	-0.349614	0.001468	-0.785132	-0.522426	0.86301	-0.553976	-0.416063	-1.058074	-0.036876	0.378758	-0.337672	-0.158064	0.127621	0.307183	0.018262	0.894819	-0.637657	0.387791	0.438558	0.127729	-0.858121	-0.013343	0.31389	-0.294178	0.880469	0.653433	0.181387	0.157981	1.616474	0.303919	0.799514	0.341389	0.657272	-0.032565	-0.818811	0.464112	-0.216427	0.506159
ATP8A1	-0.019969	0.043946	0.161172	-0.163905	0.151961	-0.380785	-0.123259	-0.236049	-0.063035	0.065277	-0.100943	-0.247118	0.104706	0.132111	0.106057	-0.161635	0.125317	0.165606	-0.065002	-0.083901	-0.16009	0.008809	-0.037598	-0.145906	0.152967	0.390535	0.20922	-0.023713	0.118514	-0.003574	0.530911	0.161804	0.049453	0.124493	-0.12421	-0.033728	0.001632	-0.295434	0.127651	0.026879	-0.042725	0.031754	-0.079405	-0.072002	0.013361	0.053744	1.262866	0.133224	0.159362
ATP8A2	-0.230635	-0.085516	-0.028648	-0.087974	0.576364	0.016139	0.106835	0.256525	0.055195	0.006778	0.062625	-0.084947	0.046511	-0.168841	0.010157	0.473646	-0.115389	-0.078336	0.539111	0.141704	0.010779	-0.074576	0.185968	0.046398	0.050953	0.023439	0.034738	0.121591	0.693282	-0.003422	0.217754	-0.077569	-0.316922	0.250063	0.111695	0.14989	-0.073981	0.143183	0.020086	-0.039193	-0.13172	-0.121854	-0.101551	-0.024988	0.213063	0.101985	0.173107	0.108765	0.181134
ATP8B1	-0.183384	0.434416	0.527852	0.116771	1.152992	0.838615	1.053018	0.79819	-0.514575	0.420416	-0.066886	0.783051	-0.019137	-0.030818	0.9016	1.349262	0.332779	-0.383704	0.866886	0.389799	0.396264	0.049223	0.311895	0.11402	0.422738	-0.681638	0.752075	1.375016	0.072473	0.311544	-0.062397	0.573651	0.493402	0.872628	0.391866	0.659387	-0.03683	0.846653	-0.099154	-0.154938	-0.107259	-0.209861	0.43328	0.485392	0.67133	0.691109	0.042483	0.909616	0.853053
ATP8B2	-0.063305	0.022045	0.051635	-0.214896	-0.103051	0.410316	-0.558447	-0.046924	0.047733	-0.355681	-0.270859	-0.132717	0.192953	-0.379204	-0.165831	-0.139444	-0.043168	-0.2739	-0.093256	-0.22957	0.194452	-0.102041	-0.306158	-0.028521	-0.196088	0.22921	0.21276	-0.049737	-0.070068	-0.146985	-0.121729	0.185724	-0.354023	-0.076292	-0.199813	0.032073	-0.076482	-0.375969	-0.288253	0.169089	0.033917	-0.132021	-0.06024	-0.093526	-0.186573	0.160304	0.084728	-0.17265	-0.233911
ATP8B3	0.084604	0.077872	-0.258832	0.283591	-0.022518	-0.300289	-0.038041	-0.023545	-0.006677	-0.031387	-0.421524	-0.006036	-0.16306	-0.031158	-0.092262	-0.331691	-0.380258	-0.027335	-0.049464	0.549433	-0.370165	0.074843	-0.131431	-0.153975	-0.014947	-0.096072	-0.111749	-0.00828	-0.051936	-0.16765	-0.230913	-0.10667	0.149302	0.046186	0.153698	-0.297045	0.059823	0.018237	-0.166953	-0.159468	0.041995	2.346287	0.01847	-0.223569	-0.153355	-0.103091	-0.072975	-0.156753	-0.259974
ATP8B4	0.66205	0.937059	-0.643217	-0.403584	-0.459373	-0.551469	-0.795196	-0.314599	0.152685	-0.427461	-0.093328	-0.435188	0.688906	0.362343	0.017764	0.208687	-0.049666	0.459662	0.066769	-0.484423	-0.448539	0.056645	-0.31195	-0.309733	-0.752168	0.866445	-0.967181	-0.417925	-0.39519	-0.601437	-0.572717	-0.555549	-0.622238	-0.281517	-0.070055	-0.618817	-0.396197	-0.479501	-0.799481	-0.776188	-0.093597	-0.598156	-0.848702	-0.662053	-0.332272	-0.25117	-0.840016	-0.580207	-0.569512
ATP9B	-0.153584	0.045776	0.177264	0.156461	1.183802	0.134089	0.418956	0.284326	-0.371525	-0.425219	-0.375276	0.05329	-0.011282	0.368763	-0.103621	1.123842	-0.172959	-0.099008	1.160682	0.077975	-0.222914	-0.200947	0.058127	-0.089347	0.029488	0.255343	-0.006179	0.17946	0.193584	-0.03274	0.208939	0.123433	-0.407852	0.158594	-0.191656	-0.107197	0.416257	0.059888	-0.268955	-0.024438	-0.369709	-0.184783	0.008047	-0.014817	-0.036072	0.438886	-0.193242	0.231945	0.307774
ATPAF1	-0.063369	0.104214	-0.470831	-0.909609	0.53353	0.122443	0.071485	-0.059417	-0.029025	0.73128	-0.302829	0.249737	0.479528	-0.279192	-0.237965	1.008056	-0.350254	0.819515	1.042484	-0.159363	-0.047836	-0.10931	-0.267963	-0.063678	0.05004	0.191023	0.035059	-0.133762	0.323588	-0.363356	0.367368	-0.007018	-0.913725	0.18471	-0.408343	0.108869	-0.037478	0.212883	-0.447382	-0.219868	-0.170468	-0.178261	-0.121561	-0.453191	0.621245	-0.027302	-0.139717	-0.171454	0.055699
ATPAF2	0.080966	0.114978	-0.046722	0.150401	0.905076	0.393364	-0.534909	0.186102	-0.070514	0.116029	-0.264589	-0.112147	0.057376	-0.543647	0.045729	0.380604	0.058694	-0.048788	0.461019	0.151139	-0.463503	-0.288909	0.338715	-0.148775	0.2332	-0.163404	-0.153033	0.216404	0.06632	0.118025	-0.046412	-0.357366	-0.12086	0.101585	-0.141978	-0.133617	-0.347878	0.179482	-0.142971	0.191789	-0.251972	0.141086	0.047792	0.101234	-0.372061	-0.226391	-0.106885	0.045296	0.29712
ATPIF1	-0.286703	-0.003127	0.426478	-0.083997	0.531294	-0.132796	0.143961	0.113181	0.127882	0.191253	0.118097	0.594414	-0.923817	-0.176739	-0.300808	0.054423	-0.373309	0.24528	-0.359513	0.346288	0.259441	0.079888	-0.320467	0.301215	0.312426	-0.184665	-0.197742	0.351158	0.439458	0.443261	-0.019438	0.26409	-0.283004	-0.040619	0.484134	-0.200142	0.041894	-0.091146	-0.458717	0.221603	-0.072308	0.756048	0.081244	0.224958	-0.304768	-1.055654	0.272978	0.168208	-0.101517
ATRIP	-0.11203	-0.315699	0.176007	-0.497573	1.614682	0.419569	0.314869	-0.243432	-0.579337	0.039571	-0.919585	-0.210807	0.124603	-0.023337	-0.077685	1.442827	-0.58284	0.084189	0.938621	-0.29087	-0.148155	-0.821972	-0.345177	-0.327419	-0.756847	-0.01705	-0.358642	-0.314217	-0.808545	-0.273122	-0.321629	0.042571	-0.5007	-0.21846	-0.642256	-0.244224	-0.140168	-0.078745	-0.032231	-0.48302	-0.276593	0.569865	-0.515107	-0.661838	0.36315	-0.021607	-0.145355	-0.490993	-0.231077
ATRN	0.09023	0.271913	-0.07414	-0.501695	0.698394	-0.124011	0.031781	0.570679	0.807773	0.94842	-0.532762	-0.377979	0.248629	-0.1849	0.005152	1.244807	0.56579	-0.270212	0.81912	-0.04027	0.319333	-0.343116	-0.074478	-0.345855	-0.261386	-0.041291	0.203175	0.70916	-0.062676	-0.499001	-0.304548	0.008972	-0.736743	-0.35572	-0.784807	0.045147	0.280073	-0.264043	-0.551586	-0.185468	-0.192698	0.067644	-0.372941	-0.191414	0.152416	0.199856	-0.426664	-0.140145	0.02346
ATRX	0.282091	-0.124963	-0.173971	-0.27876	-0.290055	-0.252784	-0.214732	-0.325533	-0.097117	0.470927	-0.283891	0.52679	-0.138085	-0.093316	0.174034	-0.330825	-0.088285	-0.257356	-0.046864	0.338835	0.268942	0.026947	0.095079	-0.111301	0.100649	-0.102028	0.145441	0.144422	-0.197545	0.021043	0.506558	-0.011605	0.170567	-0.087566	0.271155	0.057873	-0.016606	-0.312801	-0.202421	-0.154881	0.117575	-0.029928	0.118568	0.644969	0.191806	0.122804	0.019412	0.057823	-0.281191
ATXN1	0.623812	-0.111622	-0.07206	-0.940234	-2.295962	-0.043062	-0.666377	-0.010751	0.375342	-0.968424	0.136877	-0.265651	0.392692	-0.721233	0.443351	0.137348	-0.955089	-0.506435	0.318585	0.542241	0.079416	1.163023	0.687319	0.326317	0.509173	0.563505	0.688546	0.013877	-1.158161	-0.007308	1.781841	-1.209579	-0.589416	0.122541	0.862028	0.020418	-0.098366	0.276198	0.409478	-0.628981	-0.324625	0.620473	0.691189	0.70135	0.027037	-0.409744	-0.031103	-0.112804	0.150957
ATXN10	0.07981	0.278967	0.521036	-0.163625	-0.680869	-0.528314	0.086114	-0.019548	-0.176761	0.687701	0.085557	0.605873	-0.029336	-0.395323	0.060194	-0.169489	-0.060382	-0.191221	0.84464	0.349033	0.498119	0.77166	-0.080387	0.011965	0.574512	-0.046802	0.557504	0.435322	0.111968	0.238548	0.49383	0.29878	0.540789	0.389353	0.362124	-0.082807	-0.036437	0.457279	-0.14168	0.262165	0.167	0.144464	0.308237	0.580494	-0.083993	0.123119	0.145203	0.127389	0.419754
ATXN2	0.273944	-0.08296	0.223077	-0.340435	0.773701	0.3139	1.169909	0.47571	-0.766484	0.201029	0.287391	0.439873	0.147291	0.060352	-0.039239	0.007084	-0.087694	0.042187	0.67565	-0.013328	0.369954	-0.007133	0.284907	0.188292	0.218836	0.452246	0.141611	0.017396	0.213764	0.333914	0.045655	0.103919	-0.102453	0.395061	-0.084419	0.518168	0.34806	0.24568	0.102154	0.210059	-0.366346	0.088642	0.418404	0.306318	-0.427904	-0.04085	0.370959	0.137254	0.189209
ATXN2L	-0.375956	-0.426078	-0.238958	-0.514517	0.170297	0.536513	1.03105	-0.06433	-0.389599	-0.118893	-0.252557	0.087538	-0.127577	-0.555895	-0.1507	0.081784	-0.24688	0.440781	0.194605	-0.279805	0.345645	0.179236	0.153609	0.185637	0.140748	0.049279	0.111677	-0.616258	0.298255	0.258942	-0.049905	0.062118	0.1613	-0.434633	-0.261122	0.137996	-0.015158	0.187383	-0.991816	-0.018371	-0.254553	0.180475	0.503358	-0.349431	0.245433	0.052051	0.151464	-0.057671	-0.096421
ATXN3	-0.019035	-0.168747	0.314666	0.640785	0.853916	0.379502	0.835513	-0.040615	-0.182989	-0.537527	-0.062723	0.003697	-0.230007	-0.66055	0.106259	0.903409	0.328407	-0.273534	0.146298	-0.233958	0.197474	-0.601705	-0.339473	0.486241	0.180732	0.065139	-0.731479	-0.038855	0.268906	0.492975	-0.170374	-0.088245	-0.50738	0.258113	-0.099968	0.146839	-0.487934	-0.082176	0.047954	0.297562	-0.145104	-0.181004	0.161773	-0.551843	-0.110427	-0.27121	0.616241	0.297562	0.194576
ATXN7L1	0.052164	0.099716	-0.063515	0.527072	0.16955	0.424325	0.066009	-0.299777	-0.004231	-0.148646	0.059351	-0.030277	-0.072296	0.005521	0.069143	0.004608	0.086927	0.062346	0.060047	0.034357	0.183182	0.105126	0.329291	-0.293614	0.094565	0.109724	0.290066	-0.012722	-0.206513	0.004148	0.212854	0.022958	-0.029575	-0.157449	0.169458	0.214849	-0.100309	0.009564	-0.028805	-0.271734	0.053265	0.170528	0.029204	0.098972	0.163879	-0.010699	-0.022453	0.203074	0.060679
ATXN7L2	0.081354	-0.203103	0.102658	-0.395152	0.422721	0.621717	0.946661	0.005977	-0.346869	-0.303189	-0.328357	-0.241922	0.409044	0.116339	-0.245504	0.153795	-0.116188	-0.500178	0.075908	-0.315157	0.39767	-0.308972	-0.228918	0.073633	-0.258573	-0.067083	0.178925	-0.064767	-0.105278	0.207045	0.02864	0.978604	0.208958	0.161926	-0.203884	-0.086278	0.015934	-0.178671	0.142944	0.158211	-0.417227	0.078836	0.105756	0.110302	-0.059969	0.898777	0.074972	-0.460468	-0.031139
AUP1	0.180961	-0.177197	-0.177197	-0.354979	0.952448	0.442208	0.937932	0.316595	0.072313	0.348346	-0.476802	-0.025982	-0.057142	0.576692	-0.560129	0.800812	-0.069966	-0.782329	0.868093	0.08903	-0.682949	-0.488531	-0.2659	-0.04689	-0.043809	0.170816	-0.320024	0.016316	0.740732	-0.204288	-0.305354	0.428668	-0.26114	-0.154598	0.171991	-0.27964	-0.474084	-0.175743	-0.152296	-0.207784	0.000569	0.030298	-0.216101	-0.503195	0.148577	0.023649	0.188861	-0.606944	-0.356597
AURKA	-0.23214	-0.12809	-0.282035	-0.449001	1.420357	-0.762255	-0.630149	-0.358677	0.611271	-0.247945	-0.257008	-0.892038	0.353718	0.128934	-1.130041	-0.35479	-0.081487	0.064092	0.0473	-0.432308	0.227378	-1.01967	-0.146649	-1.163606	-1.463346	-1.437214	-1.527751	-0.559539	0.707218	0.024531	-1.948511	-0.118847	-1.885021	-1.428719	-0.258845	-0.727912	0.819228	-1.358488	-0.109675	0.165663	-0.249509	0.009348	-1.71598	-1.663692	0.161354	0.348892	-0.064614	-0.801111	-1.491752
AURKAIP1	-0.181463	-0.450576	0.200351	-0.121415	-0.663956	0.422933	0.102815	-0.193255	-0.045835	-0.902551	-0.117247	0.180196	-0.082881	0.260622	-0.607819	-0.248507	-0.504249	0.180196	-0.877525	-0.260028	-0.142797	-0.372541	-0.621411	-0.827351	0.021665	-0.496034	-0.250483	-0.121415	0.295767	-0.225098	-0.276684	-0.226921	-0.164947	-0.160898	0.005166	-0.391954	-0.356151	-0.065671	-0.029855	0.149816	0.078309	0.378205	-0.219302	-0.231038	0.357475	-0.05018	-0.087097	-0.563657	-0.282532
AURKB	-0.503646	-0.618378	-0.161547	0.335614	2.298999	0.463245	-0.00234	-0.27162	0.220496	-0.182343	-1.286116	-0.209699	1.056743	0.056242	-1.268829	-0.062414	-0.432382	-0.092762	0.297175	-0.710976	-0.68156	-0.906996	-0.409075	-1.512814	-1.766612	-0.981522	-2.172539	-1.308989	0.695711	0.259278	-2.173236	-0.675835	-2.28375	-2.381103	-0.052801	-0.642995	-0.088718	-1.47275	-0.838389	-0.043649	-0.17436	0.884581	-1.8229	-1.826093	-0.784332	-0.624885	0.754074	-0.406352	-2.418042
AURKC	0.13304	-0.0906	-0.093538	-0.091067	-0.005793	-0.324803	-0.323653	-0.234249	-0.07281	-0.130335	-0.074675	-0.382751	-0.041113	0.075748	0.070942	-0.089579	-0.30849	0.780226	-0.270399	0.031049	-0.094783	-0.214401	0.062638	-0.287193	0.061137	-0.246716	-0.241367	-0.120021	-0.214072	-0.065268	-0.107132	-0.09589	-0.292395	-0.071251	-0.069654	-0.225327	0.002955	-0.234532	-0.081759	-0.018941	0.062354	-0.000484	-0.049675	0.081144	0.151146	-0.286431	1.565167	-0.074456	0.525058
AUTS2	0.127882	0.569248	-0.375787	-1.025071	0.847331	-2.211233	1.792589	-2.847545	-0.664646	-2.118657	0.572225	1.437982	0.480345	-1.052985	0.672462	1.301968	-0.988947	-0.187708	-1.642983	-0.291132	-0.878137	-0.104365	0.101407	-0.005344	-0.030076	0.570495	0.772489	-0.074805	-2.200771	-0.703901	1.060443	-0.690917	0.218667	0.795268	0.663626	1.317194	-0.57508	0.633873	0.456053	0.089298	-0.148493	-1.073446	0.428109	0.424561	-0.730333	0.14096	0.020626	0.505571	0.139988
AVEN	-0.605275	-0.771296	0.380417	-0.325389	0.768501	-0.126696	-0.820922	-0.737799	0.748467	0.451155	-0.236948	0.054262	-0.220294	-0.074825	-0.322916	0.164557	-0.100648	-0.51956	0.208593	-0.408054	0.067954	-0.306022	0.065627	-0.134659	0.084037	-0.068276	0.493561	-0.247692	0.024496	0.43435	-0.317276	0.391116	1.244243	-0.312255	-0.010368	-0.155782	0.153797	-0.134881	-0.046258	0.059951	0.197126	-0.303383	0.420285	0.387899	-0.192335	0.172494	0.754681	-0.553126	-0.029107
AVIL	0.04093	-0.090816	0.038517	-0.101948	0.892952	0.437192	-0.147382	0.217037	0.092454	0.002514	-0.075589	-0.099526	-0.130389	0.668995	-0.226114	0.235736	-0.217183	0.698129	0.340337	-0.338685	0.64107	0.011988	-0.012716	-0.067552	-0.097573	-0.042342	-0.420146	-0.287384	0.033815	0.367495	-0.350421	-0.33056	-0.000777	-0.322479	-0.168619	-0.003686	-0.117218	-0.131672	-0.218924	0.123736	-0.310277	-0.082492	0.219459	-0.140875	0.329942	-0.174002	-0.280798	-0.601009	-0.039197
AVPI1	-0.163963	0.144577	0.649748	-0.027642	-0.42061	0.124414	-0.628121	0.627098	-0.71834	-0.479488	0.503383	0.930119	0.342094	1.381158	-0.273563	0.83571	0.779799	-0.95373	0.455009	0.223757	1.147045	0.074552	-0.603734	0.832006	-0.795207	-0.158683	-0.248812	0.155898	-0.500448	0.552385	0.785335	-0.583429	-0.677585	-0.375834	0.729945	1.07981	1.324993	0.952822	0.133588	-0.591706	-0.584583	-0.408266	0.819468	0.548861	-0.791193	-0.252124	1.670312	-0.349475	0.036431
AXIN1	-0.243736	-0.474042	-0.05781	-0.455268	0.035064	0.807005	0.948912	0.178211	-0.384218	0.103917	-0.402423	0.181444	0.419258	0.073323	-0.050339	-0.181728	0.11652	-0.583345	-0.459459	0.064732	-0.131041	-0.545579	-0.51103	-0.078296	-0.174348	0.079592	-0.088509	-0.31747	-0.058206	0.257826	0.256514	0.279456	-0.061651	0.114961	-0.002696	-0.049948	0.191799	-0.736256	0.0822	0.051387	-0.030077	0.25241	-0.03122	-0.496584	-0.034961	0.138241	0.484267	-0.542699	-0.159075
AXIN2	0.011303	0.294212	0.396558	-0.976788	-0.170181	-1.625321	0.847025	2.177198	-0.082087	-0.005494	-0.140094	0.976111	1.087004	2.2403	0.252316	1.075296	-0.942533	-0.897011	0.443002	0.187925	-1.065544	0.923243	0.622742	0.381271	0.400679	0.708229	-0.131706	0.907225	-0.53561	-0.363011	0.209661	-1.209252	-0.763807	0.562988	-0.632067	-0.575605	-0.748854	-0.160262	0.946462	-0.265067	-0.588855	-0.94337	-0.216347	-1.032943	-0.313274	-0.563706	1.170054	-1.008567	0.251035
AXL	0.050544	0.725788	-1.296596	-0.402518	0.757186	-0.732542	0.601737	-1.234785	0.618113	-0.953054	0.287218	-0.41506	1.015598	0.607749	0.115714	1.419423	0.071992	0.107088	0.604719	-0.612868	-0.635479	-0.061944	-0.387808	-0.603696	-0.793676	0.853062	-1.180304	-0.482977	-0.859596	-0.011119	-0.483908	-0.760411	-0.330752	-0.928354	0.013993	-1.266509	0.006384	-0.758155	-0.769485	-0.708603	0.094972	-0.690316	-0.707026	-1.527194	-1.404418	-0.013727	-1.753829	-0.272239	-0.4926
AZGP1	0.287114	0.281549	0.006285	0.426357	3.35518	1.426017	0.281012	1.308827	-0.265454	0.118206	-0.545274	-0.58086	1.285889	-0.272386	-0.098107	0.79958	-0.136534	-0.561132	-0.511277	0.4238	-0.353511	-0.049748	-0.158943	-0.55219	0.228344	-0.366589	0.031971	0.136366	-0.006445	-0.028827	-0.209557	0.145378	-0.526771	0.281745	-0.071389	-0.448128	-0.173422	-0.573913	0.582514	-0.139567	-0.203222	0.251236	0.111206	-0.150229	-0.222433	-0.240073	-0.484586	0.878139	-0.414441
AZI2	0.00864	0.334159	-0.025633	-0.274206	-0.229964	0.193738	-0.274618	-0.727611	-0.211089	0.776449	0.394373	-0.060072	-0.076256	0.052188	0.19406	-0.418195	-0.089562	0.762878	0.162418	0.174377	0.43574	0.246698	0.069811	0.115709	0.117049	0.092322	-0.147107	0.176121	-0.647487	0.089663	0.394373	-0.208413	0.063111	0.344401	0.106913	0.072445	-0.314433	0.103269	0.249403	0.13615	-0.222893	-0.148451	0.212532	0.497071	-0.141642	-0.074332	-0.454192	-0.052195	0.158692
AZIN1	0.700939	-0.08234	0.483332	-0.001059	-0.156061	0.261976	-2.438005	-0.126416	0.171166	1.045879	0.428556	-0.688165	-1.491575	0.029262	0.62078	-1.136758	0.167092	0.228383	0.238238	0.622911	-0.760392	1.653205	-1.571138	0.176591	-0.225115	-0.630591	0.222943	-1.125011	1.20074	0.184376	0.693437	1.149799	-1.18881	-0.324544	-0.287842	-0.823534	0.398781	-0.568433	-0.717867	0.586586	1.484047	0.687686	1.033404	1.538986	-0.315639	1.083305	0.066813	0.165197	-1.904799
B2M	0.185863	0.128417	-0.437459	0.961621	-0.954994	0.113046	-0.503323	-1.107922	0.475215	-0.058785	-0.173207	0.041738	0.407519	0.274829	-0.082162	0.544666	0.243128	0.258871	-0.446244	0.335574	0.128417	0.086536	0.650939	0.430207	0.196386	0.313758	-0.832387	-0.077252	0.313758	-0.185923	0.149395	-0.756156	0.390898	-0.526038	0.390898	-0.628136	0.28	-0.646415	0.248279	0.941477	0.760981	-0.126855	-0.29894	0.070518	-0.185923	0.39653	0.243128	-0.321561	-0.62511
B3GALNT1	0.582433	0.733269	0.603248	-1.092956	-0.477179	1.025442	-0.38816	-0.475271	-1.333377	2.051923	1.056924	-0.947086	1.528532	-1.532169	1.633873	0.242896	0.443473	-0.241514	2.255192	0.191168	-0.061467	1.197869	1.537657	1.111596	1.580771	-0.569641	0.73711	1.503138	0.253191	1.710376	-0.128965	1.200326	1.559868	1.384862	1.553579	1.002763	0.070112	1.739872	2.270672	0.119199	-0.477179	-0.764844	0.98809	0.732043	-0.324029	-1.359863	0.79315	0.108148	1.050815
B3GALNT2	-0.127584	-0.208462	0.382989	0.042356	0.060196	-0.516373	-0.307735	-0.345362	-0.164969	-0.274129	-0.155713	-0.437315	0.033959	0.429095	-0.287321	-0.149528	0.368715	-0.188263	0.431663	-0.377552	-0.26514	-0.453195	-0.077703	0.120178	-0.402742	-0.109678	-0.156107	-0.264056	-0.407793	-0.373142	-0.208709	-0.174528	-0.768589	0.207459	-0.351109	-0.006686	0.060855	-0.19559	-0.073395	-0.212047	-0.223699	0.005885	-0.107654	-0.285401	-0.320043	-0.190902	0.321561	-0.210786	-0.386549
B3GALT2	-0.025002	0.223978	0.03824	-0.008409	0.016666	-0.136563	-0.164186	-0.075588	0.062642	-0.074759	-0.261629	-0.072165	-0.235721	-0.288065	-0.02445	0.020294	-0.293221	-0.13076	0.408579	0.07701	-0.113641	0.35596	-0.137033	-0.082535	-0.023645	-0.106016	-0.12923	0.251849	-0.200283	-0.336068	-0.019003	0.202878	-0.106795	-0.090109	0.010874	0.326057	0.110115	-0.25339	0.141081	-0.139412	0.121602	0.08499	-0.181957	-0.206886	-0.168349	0.01256	0.100095	0.146623	-0.387134
B3GALT4	0.176819	0.110917	0.496144	0.100219	0.533267	-0.138683	0.95435	-0.06874	0.237464	-0.432104	0.327911	0.346768	-0.485361	0.607979	-0.301243	0.095959	-0.509315	0.300173	-0.070245	-0.213678	-0.132574	-0.237561	0.247374	0.159938	0.532239	0.228098	0.716087	-0.264506	0.177403	0.560818	-0.041481	0.097307	1.018405	0.142775	0.149212	0.109057	-0.577794	0.473172	0.72249	0.371228	-0.025162	-0.034889	0.493789	-0.389642	0.261082	-0.254026	0.100219	-0.091491	0.271873
B3GALT5	-0.194047	-0.033424	-0.473939	0.397638	0.210296	-0.023058	-0.157163	0.337616	-0.029518	-0.088194	-0.313514	-0.057302	0.187471	-0.023921	0.113988	-0.126403	-0.018075	0.129205	-0.031838	0.065733	0.051613	-0.246149	0.205186	-0.143119	0.037354	0.228449	0.023446	0.012162	-0.017607	-0.153264	0.311828	-0.13607	-0.11179	0.046942	0.081044	-0.140957	0.016819	0.192037	-0.024038	0.123422	-0.23738	0.502556	-0.193524	0.077542	0.059826	-0.140182	0.019678	0.191858	0.055101
B3GALT6	0.060879	0.049931	-0.357116	-0.652033	0.579161	-0.806326	0.560662	-0.290105	-0.181461	-0.647659	0.226193	-0.320374	0.652461	0.100821	-0.132835	0.563627	-0.533944	0.839361	0.014782	-0.003642	0.341048	-0.363053	-0.692311	-1.030651	-0.192592	-0.156237	-0.137326	-0.250456	0.098	-0.05829	-0.048354	0.122634	0.202948	0.123221	-0.585435	-0.467502	-1.013331	-0.619436	-0.405453	-0.2378	0.141657	0.475045	-0.207709	0.016381	-0.37881	-0.122424	-0.750117	-0.307045	0.25177
B3GAT1	-0.116307	-0.252956	-0.270271	0.12552	-0.139105	-0.262201	-0.465797	0.576976	-0.247596	-0.078971	0.807323	0.286933	-0.021842	1.28247	-0.035022	0.392907	-0.234258	-0.45937	-0.011777	1.747073	-0.319231	-0.120974	-0.029435	-0.224071	0.311422	0.274489	0.08721	-0.05695	-0.216201	-0.279797	-0.3475	-0.182858	0.424364	-0.421457	0.248259	-0.326737	-0.243112	-0.387747	-0.294354	0.308904	0.262202	-0.515434	0.030962	0.130409	-0.159772	-0.459466	-0.188022	0.196757	0.016713
B3GNT2	0.124673	0.360832	0.051932	0.519774	-1.380232	-0.472955	-0.541277	-0.069789	0.34357	0.31632	-0.088399	-0.774949	0.119553	-0.096966	-0.101257	-1.346101	0.631922	0.346162	-1.400311	-0.186382	-0.231652	0.241908	-0.014184	-0.148371	-0.491217	-0.463409	0.513723	0.097496	0.019628	-0.145018	-0.702495	-0.227896	-0.262273	0.045475	0.445453	0.253494	0.320908	0.047139	0.107718	-0.448065	0.194136	-0.126139	0.494549	-0.014432	0.215968	0.175165	0.204354	0.20894	-0.137808
B3GNT3	-0.455792	-0.209362	0.296348	-0.037268	0.26495	0.4282	-0.196644	0.283502	0.000998	0.370494	-0.493646	-0.244006	-0.15252	0.026154	-0.008082	0.504874	-0.116059	0.082107	1.188595	-0.010039	0.638978	-0.16052	0.05862	-0.042516	0.025882	-0.270374	-0.333207	0.021731	-0.312605	0.200559	0.024341	0.325972	0.460371	-0.171666	-0.096077	-0.174274	0.30404	-0.053003	0.363717	0.258895	0.010053	0.280442	0.086237	0.41933	-0.477433	0.356758	0.310396	0.033515	-0.284622
B3GNT4	-0.017576	-0.152437	0.231184	-0.088183	-0.057875	0.015399	-0.387402	-0.145897	-0.183331	-0.214148	-0.140085	0.099393	-0.166076	-0.086695	-0.087788	-0.253057	0.053707	-0.032103	-0.144242	-0.065714	-0.004544	0.054159	-0.249499	-0.291178	0.407861	-0.098407	0.111427	-0.001183	0.087512	-0.267026	-0.193151	0.008318	0.419245	-0.346869	0.316941	0.143431	-0.27048	-0.107546	-0.011481	0.089665	0.057452	0.072241	-0.020334	-0.115694	-0.050891	-0.058839	0.444502	0.271125	-0.31307
B3GNT5	-0.394922	-0.940059	-0.300037	-0.489624	-1.850106	-0.171631	-1.155964	0.210772	-0.210496	-0.232899	-0.12086	0.416615	-0.440759	-0.754334	-0.311842	-1.551158	0.239902	-0.696348	-1.264084	0.281249	-0.46605	1.09347	0.004341	-0.150052	0.024286	-0.712468	1.010805	-0.87163	-0.479163	-0.262705	-0.033773	-0.272029	0.864924	-0.418929	0.853293	-0.324229	-0.271348	0.174857	0.326105	-0.327008	-0.559682	-0.070483	0.362283	1.796099	0.083772	-0.57715	0.396735	-0.182602	-0.390052
B3GNT6	0.189073	0.412098	0.125381	0.134366	-0.881339	-0.062121	-0.669565	-0.240294	-0.063718	0.382347	0.048117	-0.128825	-0.261783	-0.637558	0.006339	-0.238417	0.066125	-0.021872	-0.622056	-0.074114	-0.089488	0.419697	0.006144	-0.217332	0.094164	0.422699	-0.028322	0.181453	-0.32481	-0.247374	0.368975	0.043587	-0.268255	-0.106654	0.039425	-0.204329	-0.689071	-0.128239	0.273975	-0.32481	-0.2719	-0.350851	-0.035932	-0.173888	-0.201011	-0.026423	-0.518086	-0.36422	-0.148701
B3GNT8	0.234511	0.310465	0.051507	0.024974	0.062119	0.071457	1.251015	-0.157229	-0.053584	0.047633	-0.373393	-0.723651	0.078836	-0.360442	0.388624	0.029371	-0.282292	-0.600043	0.136703	-0.056738	-0.200162	-0.125809	0.144044	0.277067	-0.202529	-0.300822	0.1605	0.245913	0.299251	0.574797	0.833592	0.232673	0.721612	0.286591	-0.268632	-0.025534	-0.327338	0.153828	0.126471	-0.329906	-0.302873	-0.26302	0.563134	0.062866	-0.039771	-0.029296	-0.053329	-0.235344	0.190162
B3GNTL1	-0.028367	-0.067173	-0.0507	-0.367642	0.605902	-0.190013	1.11052	-0.278392	-0.101254	-0.083056	-0.336953	-0.064739	0.170117	-0.54743	0.227379	0.693677	-0.046596	0.177417	0.234277	-0.553034	0.132291	-0.254787	0.05575	0.138345	0.152805	0.043255	0.434773	0.007748	-0.361708	0.145651	0.055917	0.1454	-0.284728	0.123102	-0.597046	-0.467583	-0.201665	0.118571	-0.026894	-0.111978	-0.210647	0.021395	-0.017586	-0.191491	-0.367898	0.120465	-0.221455	0.091857	0.340313
B4GALNT1	-0.105616	0.064717	-0.552892	-0.000445	-0.074315	0.093689	-0.14285	-0.105732	0.203024	-0.020151	-0.444956	-0.313199	0.000741	-0.382513	-0.150541	0.350294	0.100389	-0.401404	-0.467008	0.188576	-0.200489	0.05382	-0.133971	-0.186903	-0.236071	0.076542	0.48406	-0.181051	-0.219907	-0.010186	-0.068424	0.009162	-0.368989	-0.217726	-0.013036	-0.042899	-0.229321	-0.461714	-0.016983	-0.057446	-0.360253	-0.130794	-0.099736	0.320508	-0.185408	-0.052586	-0.119421	-0.150333	-0.364607
B4GALNT4	-0.165281	-0.031965	0.564947	-0.261268	1.55881	-0.542489	-0.114452	-0.210942	-0.610137	-0.525547	-0.304517	-0.403196	1.287126	-0.336926	-0.43576	-0.639642	-0.812871	-0.305752	0.043988	-0.522184	-0.181458	-0.269924	-0.685697	-0.541466	-0.83587	-0.581671	0.519086	-0.569162	0.242566	0.071566	-0.757165	-0.561884	-0.606944	0.063049	-0.275745	-0.646651	-0.472204	-0.638557	-0.522053	1.024571	-0.141141	-0.200463	-0.573553	-0.216553	-0.109877	1.519481	-0.508925	-0.606186	-0.671863
B4GALT1	0.366751	-0.444933	-0.55598	-0.201872	1.607493	-0.175091	0.218317	-0.151235	-0.092398	-0.477208	1.037895	1.036407	-0.512805	0.779059	-0.430865	1.722377	-0.874531	0.121982	1.242045	0.340203	0.304405	0.016926	-0.853186	-0.725296	-0.193025	-0.49095	-0.34134	-0.162684	-0.024347	-0.604246	0.316875	-0.380927	0.502947	-0.546316	-0.390894	0.113821	0.244644	-0.509633	-0.280913	0.147603	-0.384117	-0.047029	0.168134	0.193477	-0.433105	-0.699729	0.050667	-0.450272	-0.361439
B4GALT2	-0.004416	-0.359191	0.357651	0.060436	0.077238	0.182827	-0.060074	-0.27489	-0.122288	0.136655	0.227622	-0.227556	-0.168238	-0.155299	-0.266094	-0.218253	0.097327	-0.210295	0.389949	0.000168	0.028787	-0.094388	-0.006302	0.292802	-0.013789	-0.249436	0.21051	-0.08325	0.307349	-0.01972	-0.170069	-0.036274	0.279264	-0.636262	-0.306276	0.347932	-0.476636	-0.723323	0.235315	0.16402	-0.302928	0.049921	-0.085862	-0.324537	-0.040442	0.41947	0.23943	-0.030107	-0.449009
B4GALT3	-0.270176	-0.289383	0.471771	-0.418752	0.38617	0.364341	-0.670544	-0.204622	-0.033262	0.319177	-0.040704	-0.287805	0.377525	0.064965	-0.816145	0.237202	-0.573718	0.553913	0.747882	-0.223286	-0.404672	-0.630931	0.124614	-0.125347	-0.438873	0.009536	-0.162156	-0.139213	0.541112	-0.658668	-0.737525	-0.242142	-0.73283	0.075972	-0.315177	-0.55342	0.175164	-0.497345	-0.5157	0.125316	0.08371	-0.41377	-0.520506	-0.530117	0.740566	-0.365959	-0.512671	-0.280354	-0.544106
B4GALT4	0.036277	-0.071749	0.073692	0.568307	-0.485203	0.116734	-0.212423	0.391876	0.36129	1.001702	-0.018947	-0.153574	0.402125	1.363224	-0.051246	-0.424949	0.263529	0.11018	0.091141	0.327446	0.30341	-0.14378	-0.065464	-0.637359	0.262074	-1.090281	0.23777	-0.192843	0.437676	-0.413627	-0.332779	-0.345345	-0.391453	0.009116	-0.160472	0.637892	-0.201918	-0.249258	0.249027	-0.008477	0.339253	0.034907	0.281793	0.129602	0.267511	-0.195578	0.402405	0.392815	-0.370785
B4GALT5	-0.196466	0.172955	-0.788909	0.128316	-0.124437	-0.731359	0.361973	-0.676065	0.660078	-0.446419	-1.195571	-0.445239	1.062744	-0.030448	-0.214814	0.060409	0.411258	1.570975	-0.513748	-0.229614	0.227373	-0.246261	0.197093	-0.051589	1.48E-02	-0.412399	0.352824	-0.035962	-0.214814	-0.363632	-0.488673	-0.451493	0.270491	-0.263466	-0.11429	0.361973	0.681253	0.271458	0.311096	-0.206569	0.024602	-0.03204	-0.181379	0.238481	-0.869902	0.607418	-0.512567	-0.035115	0.043758
B4GALT6	0.792466	0.282158	-0.142633	-0.442494	-0.51102	-0.602779	-0.25323	-0.155853	-0.201452	0.024352	-0.295118	0.13221	-0.475258	0.891112	-0.061697	-0.440224	-0.331176	-0.055445	-0.143054	0.16586	-0.005646	0.337492	-0.201648	-0.444062	-0.232628	-0.16504	-0.085023	-0.078004	-0.494271	-0.324144	-0.376262	-0.220905	0.405889	-0.201637	0.073194	-0.373474	-0.485472	-0.316132	0.169314	-0.569781	0.176163	-0.407321	0.211946	0.076343	-0.465168	-0.250567	0.023437	-0.248494	0.087603
B4GALT7	-0.360749	-0.223631	0.101317	0.050778	0.340336	-0.112295	0.428796	0.245184	-0.305421	0.664059	-0.513846	0.268796	0.457143	-0.743076	0.188437	0.370966	-0.708327	-0.646098	-0.404629	0.475698	0.173029	-0.254471	0.548866	0.113282	0.866206	0.234006	0.189245	0.431819	0.046944	-0.087204	0.34932	-0.271065	-0.954583	0.695381	0.233641	0.408939	0.511238	0.834737	0.495579	0.358443	0.248408	0.552839	-0.036715	0.187661	0.248045	0.60628	-0.13913	0.256697	0.584528
BAALC	0.042734	0.104654	0.697494	-0.248419	-0.259714	-0.452932	-0.260703	-0.204422	0.140064	-0.037257	0.025617	-0.219112	0.08021	-0.102082	-0.119814	0.453116	0.757169	-0.169584	0.132253	0.015664	1.895411	-0.120731	-0.205894	0.678586	0.055096	-0.049741	-0.261973	-0.292216	1.531875	0.641018	-0.192153	-0.180203	-0.133524	-0.121887	0.084545	1.247875	-0.03739	-0.090406	-0.138036	0.069189	0.045769	-0.08242	0.517987	0.165208	-0.112685	-0.322723	0.208976	-0.160502	-0.170356
BAAT	0.007443	-0.165999	0.095281	-0.031836	0.001037	-0.022026	-0.231034	0.112919	-0.027873	0.224141	-0.170517	-0.039274	-0.016572	-0.017933	-0.172473	0.035088	-0.186995	0.349785	-0.104422	-0.269719	0.149976	-0.229977	0.033422	0.099929	-0.013149	0.001465	-0.236201	-0.075715	-0.056693	-0.178602	-0.165498	-0.017216	-0.065597	-0.475851	0.087123	-0.126287	-0.180375	-0.080075	-0.046589	-0.210976	-0.277889	0.003524	-0.160927	-0.188623	-0.061394	0.00634	0.005046	-0.010798	-0.255144
BACE1	0.063018	-0.096145	-0.194891	-0.236935	-0.636861	-0.922721	-0.443728	-0.06558	-0.189227	0.23227	-0.131579	0.008452	-0.105379	-0.162183	-0.255084	0.534787	-0.153868	-0.172803	0.014994	-0.255022	-0.192647	0.223497	-0.609752	-0.221737	0.16	0.319978	-0.409927	-0.288076	-0.498323	-0.52454	0.164958	0.194775	-0.425088	-0.34549	0.002899	-0.424108	-0.310454	-0.308485	-0.322336	-0.479125	0.179603	-0.528811	-0.34245	0.57194	-0.288766	-0.317058	-0.510177	-0.239963	-0.270863
BACE2	-0.059368	0.391104	0.56869	-0.422631	-0.581121	-0.14972	-0.553145	-0.058734	0.681804	-0.400018	-0.373153	-0.606072	-0.381681	0.132215	-0.35254	-0.19194	0.394676	-0.418042	0.014447	-0.587767	0.119109	-0.355782	-0.263907	0.658975	0.235303	-0.841045	0.241236	0.100679	0.958506	-0.010049	-0.131481	-0.239758	-0.44405	-0.420615	0.570156	0.516234	-0.42765	-0.500911	0.135931	-0.135577	-0.160827	-0.074681	0.163824	0.1247	-0.030894	-0.668104	0.250762	-0.192788	-0.209782
BACH2	0.153522	-0.096178	-0.382443	-0.008813	-0.296479	-0.113167	-0.273961	0.011668	0.502658	-0.306847	-0.277914	-0.087877	-0.023211	-0.099714	-0.182403	0.051414	-0.242246	-0.079674	-0.354416	-0.175574	-0.453109	0.286442	0.119599	-0.403842	-0.358639	0.586988	-0.358268	-0.25156	0.120581	-0.126354	-0.135104	-0.160016	-0.215561	-0.324408	0.181518	-0.362273	-0.132687	-0.201921	-0.029344	-0.19971	0.224507	-0.370915	-0.028493	-0.016957	0.044293	-0.117541	-0.319336	-0.123278	-0.286396
[truncated: 10,294 more rows]
[truncated: 175 more columns]
