# Supplementary material for: Development and Validation of a Six-Gene Prognostic Signature for Bladder Cancer
Source: Front Genet. 2021 Dec 6;12:758612. doi: 10.3389/fgene.2021.758612 (PMC8685517; doi:10.3389/fgene.2021.758612)
Supplement: Supplementary file 1 [file DataSheet2.ZIP › raw data/data/down.txt]

ID	logFC
SYTL1	-1.011063819
ABCG1	-1.006600664
BTBD16	-2.392405039
BCAS1	-1.5168226
ST3GAL5	-1.174875194
PROM2	-1.275633983
CDC42EP5	-1.311320547
CRTAC1	-2.900899289
VSIG2	-1.394780548
ENTPD3	-1.237262249
FAM3B	-1.379007207
IRS1	-1.194244268
PLCD3	-1.024866718
SSH3	-1.058939132
CAPNS2	-1.743293967
CLCA4	-2.245490938
C10orf99	-1.836850082
SMAD6	-1.312927967
TMPRSS4	-1.381237424
C15orf52	-1.345171869
SORL1	-1.050050586
CTSE	-1.798274986
SPOCD1	-1.419669141
FABP6	-1.287350175
SERPINB5	-1.283203921
SYT8	-1.070311818
GKN1	-1.665272027
ANXA10	-2.38138332
ALDH1L1	-1.458635918
UGT1A1	-1.096510325
ABCC3	-1.047366233
FGFR3	-1.37923443
BMP7	-1.114785226
SOX15	-1.59581864
CAPN9	-1.285041505
CYP2J2	-1.042676906
LAMB3	-1.00018022
KRT13	-1.880273197
HOXD1	-1.222293921
TESC	-1.44690253
DHRS2	-1.095998484
CYP24A1	-1.213313388
HOXB5	-1.232051679
CYP4F22	-1.118986027
HOXB8	-1.29542187
PLA2G10	-1.052897684
PSCA	-1.393070386
INA	-1.192888013
AKR1C2	-1.045611271
FABP4	-1.442392614
TH	-1.027503252
UGT1A10	-1.05636473
PNCK	-1.088564024
PLA2G2A	-1.130504205
