# Supplementary material for: Development and Validation of a Six-Gene Prognostic Signature for Bladder Cancer
Source: Front Genet. 2021 Dec 6;12:758612. doi: 10.3389/fgene.2021.758612 (PMC8685517; doi:10.3389/fgene.2021.758612)
Supplement: Supplementary file 1 [file DataSheet2.ZIP › raw data/data/female.txt]

id	futime	fustat	risk
GSM814060	0.449315069	1	high
GSM814070	2.131506849	0	low
GSM814071	5.575342466	0	low
GSM814072	0.090410959	0	low
GSM814085	8.142465753	0	high
GSM814095	7.117808219	0	low
GSM814098	6.156164383	0	low
GSM814100	7.383561644	0	low
GSM814102	6.016438356	0	low
GSM814117	3.156164383	0	low
GSM814123	6.616438356	0	low
GSM814126	7.202739726	0	high
GSM814133	4.112328768	0	low
GSM814156	6.553424658	0	low
GSM814160	5.923287671	0	low
GSM814171	5.893150685	0	high
GSM814172	1.717808219	1	high
GSM814174	1.224657534	0	low
GSM814175	2.8	0	low
GSM814176	5.82739726	0	high
GSM814185	2.569863013	0	high
GSM814189	4.797260274	0	low
GSM814194	4.534246575	0	low
GSM814196	4.224657534	0	low
GSM814200	1.142465753	0	low
GSM814203	5.443835617	0	low
GSM814205	5.323287671	0	low
GSM814217	4.967123288	0	high
GSM814226	1.764383562	0	low
GSM814228	4.528767123	0	low
GSM814234	4.58630137	0	low
GSM814237	4.260273973	0	high
GSM814248	3.421917808	0	high
GSM814251	3.391780822	0	high
GSM814252	3.087671233	0	low
GSM814260	3.923287671	0	high
GSM814261	3.509589041	0	low
GSM814264	3.728767123	0	low
GSM814265	3.619178083	0	high
GSM814266	3.438356164	0	low
GSM814269	1.298630137	1	high
GSM814274	3.326027398	0	low
GSM814278	2.893150685	0	high
GSM814280	2.947945206	0	high
GSM814281	2.109589041	0	low
GSM814289	0.684931507	1	high
GSM814292	2.780821918	0	high
GSM814296	0.134246575	0	low
GSM814302	1.397260274	0	high
GSM814306	2.457534247	0	low
GSM814312	2.120547945	0	high
GSM814316	1.983561644	0	high
GSM814317	1.750684932	0	high
GSM814323	1.701369863	0	low
GSM814324	1.712328768	0	high
GSM814328	1.657534247	0	high
GSM814331	1.473972603	0	high
GSM814336	1.353424658	0	low
GSM814337	1.438356164	0	low
GSM814349	0.041666667	0	high
GSM814353	0.912328768	1	high
