# Supplementary material for: Development and Validation of a Six-Gene Prognostic Signature for Bladder Cancer
Source: Front Genet. 2021 Dec 6;12:758612. doi: 10.3389/fgene.2021.758612 (PMC8685517; doi:10.3389/fgene.2021.758612)
Supplement: Supplementary file 1 [file DataSheet2.ZIP › raw data/data/gene p less E-6.txt]

CDK4
TMEM154
PMEPA1
GUCY1A2
NNMT
E2F7
ZNF415
LAMA1
HTR2A
S100P
ITPKA
ACSL5
TMC4
NUAK1
VSIG2
COL1A1
CTHRC1
CDCA4
BTG2
PGM2L1
COL11A1
DENND2D
THOP1
TNFRSF6B
TTYH3
AP2S1
BCAT1
COL8A1
CBX2
TBC1D16
TGFBR3
CTRC
COL5A1
SSH3
C10orf99
SNCG
BCAS1
CD109
VCAN
TROAP
TRIM47
POLD1
COL5A2
SLFN11
DHRS2
BDKRB1
BDKRB2
SULF1
MMD
YIF1B
GFPT2
RNF24
FOXD1
MAP7
MEX3B
BTBD16
VASH1
FAM101B
CD276
SLC22A16
