# Supplementary material for: Development and Validation of a Six-Gene Prognostic Signature for Bladder Cancer
Source: Front Genet. 2021 Dec 6;12:758612. doi: 10.3389/fgene.2021.758612 (PMC8685517; doi:10.3389/fgene.2021.758612)
Supplement: Supplementary file 1 [file DataSheet2.ZIP › raw data/data/GSE32894 expTime.txt]

id	futime	fustat	A2M	A4GALT	AAAS	AACS	AADAC	AADACL2	AADACL4	AADAT	AAK1	AAMP	AARS	AARS2	AARSD1	AASDH	AASDHPPT	AASS	AATF	ABAT	ABCA1	ABCA10	ABCA13	ABCA2	ABCA3	ABCA4	ABCA5	ABCA6	ABCA7	ABCA8	ABCA9	ABCB10	ABCB4	ABCB7	ABCC1	ABCC10	ABCC11	ABCC12	ABCC2	ABCC3	ABCC4	ABCC5	ABCC6	ABCC8	ABCC9	ABCD1	ABCD3	ABCD4	ABCE1	ABCF1	ABCF2	ABCG1	ABCG2	ABCG4	ABCG5	ABHD1	ABHD10	ABHD11	ABHD12	ABHD14A	ABHD2	ABHD3	ABHD4	ABHD5	ABHD6	ABHD8	ABI2	ABI3	ABI3BP	ABL1	ABL2	ABLIM1	ABLIM2	ABLIM3	ABO	ABR	ABT1	ABTB1	ABTB2	ACAA1	ACAA2	ACACA	ACACB	ACAD10	ACAD11	ACAD8	ACAD9	ACADL	ACADM	ACADS	ACADSB	ACAT1	ACAT2	ACBD3	ACBD4	ACBD5	ACBD6	ACBD7	ACD	ACE2	ACIN1	ACLY	ACMSD	ACO1	ACO2	ACOT1	ACOT11	ACOT2	ACOT4	ACOT7	ACOT8	ACOT9	ACOX1	ACOX2	ACOX3	ACOXL	ACP1	ACPP	ACPT	ACRBP	ACRC	ACRV1	ACSBG2	ACSF3	ACSL1	ACSL3	ACSL4	ACSL5	ACSM3	ACSS1	ACSS2	ACTA2	ACTB	ACTC1	ACTG1	ACTG2	ACTL6A	ACTL7B	ACTL8	ACTN2	ACTN4	ACTR10	ACTR1A	ACTR1B	ACTR3	ACTR3B	ACTR5	ACTR6	ACTR8	ACVR1	ACVR1B	ACVR1C	ACVR2A	ACVR2B	ACY1	ACY3	ACYP1	ADA	ADAD2	ADAL	ADAM10	ADAM11	ADAM12	ADAM15	ADAM17	ADAM19	ADAM2	ADAM22	ADAM28	ADAM32	ADAM33	ADAM7	ADAM8	ADAM9	ADAMDEC1	ADAMTS1	ADAMTS13	ADAMTS19	ADAMTS2	ADAMTS3	ADAMTS5	ADAMTS6	ADAMTS8	ADAMTS9	ADAMTSL1	ADAMTSL2	ADAMTSL3	ADAMTSL4	ADAMTSL5	ADAR	ADARB1	ADAT1	ADCK1	ADCK2	ADCK4	ADCK5	ADCY1	ADCY3	ADCY6	ADCY7	ADCY9	ADCYAP1	ADD1	ADD3	ADH1A	ADH1C	ADH4	ADH5	ADH6	ADHFE1	ADIPOQ	ADIPOR1	ADK	ADM	ADM2	ADNP	ADO	ADORA1	ADORA2B	ADORA3	ADPGK	ADPRH	ADPRHL1	ADRA1A	ADRA1B	ADRA1D	ADRA2A	ADRA2B	ADRB1	ADRB2	ADRM1	ADSL	ADSS	ADSSL1	AEBP1	AEBP2	AES	AFAP1	AFAP1L1	AFAP1L2	AFF1	AFF2	AFF3	AFF4	AFM	AFMID	AFP	AFTPH	AGA	AGER	AGGF1	AGK	AGL	AGMAT	AGPAT1	AGPAT2	AGPAT3	AGPAT4	AGPAT5	AGPAT6	AGPAT9	AGPS	AGR3	AGRN	AGRP	AGTPBP1	AGTR2	AGTRAP	AHCTF1	AHCY	AHCYL1	AHCYL2	AHDC1	AHI1	AHNAK	AHSA1	AHSA2	AHSG	AIF1	AIFM1	AIFM2	AIFM3	AIG1	AIM1	AIM1L	AIM2	AJAP1	AK1	AK2	AK3	AKAP1	AKAP10	AKAP11	AKAP12	AKAP13	AKAP7	AKAP8	AKAP8L	AKNA	AKR1A1	AKR1B1	AKR1B10	AKR1C2	AKR1C3	AKR1C4	AKR7A2	AKT1	AKT1S1	AKT2	AKTIP	ALAD	ALAS1	ALB	ALCAM	ALDH1A1	ALDH1A2	ALDH1B1	ALDH1L1	ALDH1L2	ALDH2	ALDH3A1	ALDH3A2	ALDH3B1	ALDH3B2	ALDH4A1	ALDH6A1	ALDH7A1	ALDH9A1	ALDOA	ALDOB	ALDOC	ALG1	ALG10B	ALG11	ALG12	ALG13	ALG14	ALG2	ALG3	ALG5	ALG6	ALG8	ALG9	ALK	ALKBH1	ALKBH2	ALKBH4	ALKBH5	ALKBH7	ALKBH8	ALMS1	ALOX12	ALOX12B	ALOX15	ALOX15B	ALOX5	ALOX5AP	ALOXE3	ALPL	ALPP	ALPPL2	ALS2	ALS2CL	ALS2CR11	AMACR	AMD1	AMDHD1	AMDHD2	AMFR	AMH	AMICA1	AMMECR1	AMMECR1L	AMN1	AMOT	AMOTL2	AMPD1	AMPD3	AMPH	AMT	AMTN	AMY1B	AMY1C	AMY2A	AMY2B	AMZ2	ANAPC1	ANAPC10	ANAPC11	ANAPC13	ANAPC4	ANAPC5	ANG	ANGEL1	ANGEL2	ANGPT1	ANGPT2	ANGPTL1	ANGPTL2	ANGPTL4	ANGPTL6	ANK1	ANK2	ANK3	ANKFY1	ANKH	ANKHD1	ANKHD1-EIF4EBP3	ANKK1	ANKMY1	ANKMY2	ANKRA2	ANKRD1	ANKRD10	ANKRD12	ANKRD13A	ANKRD13B	ANKRD13D	ANKRD16	ANKRD17	ANKRD20A1	ANKRD22	ANKRD24	ANKRD26	ANKRD27	ANKRD28	ANKRD29	ANKRD30A	ANKRD30B	ANKRD33	ANKRD34B	ANKRD35	ANKRD36B	ANKRD37	ANKRD39	ANKRD40	ANKRD46	ANKRD49	ANKRD54	ANKRD6	ANKRD9	ANKS1B	ANKS3	ANKZF1	ANLN	ANP32B	ANP32C	ANPEP	ANTXR1	ANXA10	ANXA11	ANXA13	ANXA2	ANXA3	ANXA4	ANXA5	ANXA6	ANXA7	ANXA8	AOAH	AOC2	AOC3	AOX1	AP1B1	AP1G2	AP1M1	AP1M2	AP1S1	AP1S2	AP1S3	AP2A2	AP2B1	AP2M1	AP2S1	AP3B1	AP3B2	AP3D1	AP3M1	AP3M2	AP3S2	AP4B1	AP4E1	AP4M1	AP4S1	APAF1	APBA3	APBB1	APBB1IP	APBB2	APBB3	APC	APCDD1	APCDD1L	APCS	APEH	APEX1	APEX2	APH1A	APH1B	APIP	APITD1	APLN	APLP1	APLP2	APOA1	APOA1BP	APOA2	APOB	APOBEC2	APOBEC3A	APOBEC3C	APOBEC3F	APOBEC3G	APOBEC3H	APOC1	APOC2	APOD	APOE	APOL1	APOL2	APOL3	APOL4	APOL6	APOLD1	APOM	APOO	APOOL	APP	APPBP2	APPL1	APPL2	APRT	APTX	AQP1	AQP11	AQP12A	AQP2	AQP3	AQP6	AQP7	AQP9	AQR	AR	ARAF	ARC	ARCN1	ARF1	ARF3	ARF4	ARF5	ARF6	ARFGAP1	ARFGAP2	ARFGAP3	ARFGEF1	ARFGEF2	ARFIP1	ARFIP2	ARFRP1	ARG2	ARGLU1	ARHGAP1	ARHGAP10	ARHGAP11A	ARHGAP12	ARHGAP17	ARHGAP18	ARHGAP19	ARHGAP20	ARHGAP22	ARHGAP23	ARHGAP24	ARHGAP25	ARHGAP26	ARHGAP28	ARHGAP29	ARHGAP30	ARHGAP4	ARHGAP6	ARHGAP9	ARHGDIA	ARHGDIB	ARHGDIG	ARHGEF1	ARHGEF10L	ARHGEF11	ARHGEF15	ARHGEF16	ARHGEF17	ARHGEF18	ARHGEF2	ARHGEF3	ARHGEF4	ARHGEF5	ARHGEF6	ARHGEF7	ARHGEF9	ARID1A	ARID2	ARID3A	ARID3B	ARID4A	ARID4B	ARID5A	ARID5B	ARIH1	ARIH2	ARL13B	ARL15	ARL16	ARL2	ARL2BP	ARL3	ARL4A	ARL4C	ARL4D	ARL5A	ARL5B	ARL6	ARL6IP1	ARL6IP4	ARL6IP5	ARL6IP6	ARL8A	ARL8B	ARL9	ARMC1	ARMC10	ARMC5	ARMC6	ARMC7	ARMC8	ARMC9	ARMCX1	ARMCX2	ARMCX4	ARMCX5	ARMCX6	ARNT	ARNT2	ARPC1A	ARPC2	ARPC3	ARPC4	ARPC5	ARRB1	ARRDC1	ARRDC2	ARRDC4	ARSA	ARSB	ARSD	ARSG	ARSJ	ARSK	ART3	ARTN	ARV1	ARX	AS3MT	ASAH1	ASB1	ASB10	ASB11	ASB12	ASB13	ASB2	ASB3	ASB5	ASB7	ASB8	ASB9	ASCC1	ASCC2	ASCC3	ASCL1	ASCL2	ASF1A	ASF1B	ASGR1	ASH2L	ASIP	ASL	ASMTL	ASNS	ASPA	ASPH	ASPHD1	ASPRV1	ASPSCR1	ASS1	ASTE1	ASTN1	ASTN2	ASXL1	ASXL2	ATAD1	ATAD3A	ATE1	ATF1	ATF2	ATF3	ATF4	ATF5	ATF6	ATF7IP	ATF7IP2	ATG10	ATG12	ATG16L1	ATG16L2	ATG2A	ATG2B	ATG3	ATG4C	ATG4D	ATG5	ATG7	ATG9A	ATG9B	ATHL1	ATIC	ATL3	ATM	ATMIN	ATN1	ATOH8	ATOX1	ATP10B	ATP10D	ATP11B	ATP11C	ATP12A	ATP13A2	ATP13A3	ATP13A4	ATP13A5	ATP1A1	ATP1A2	ATP1A3	ATP1A4	ATP1B1	ATP1B2	ATP1B3	ATP2A2	ATP2A3	ATP2B4	ATP2C1	ATP2C2	ATP5A1	ATP5B	ATP5C1	ATP5D	ATP5F1	ATP5G1	ATP5G2	ATP5G3	ATP5H	ATP5I	ATP5J	ATP5O	ATP5S	ATP6AP1	ATP6AP2	ATP6V0A1	ATP6V0A2	ATP6V0A4	ATP6V0B	ATP6V0C	ATP6V0D1	ATP6V0D2	ATP6V0E1	ATP6V0E2	ATP6V1A	ATP6V1B2	ATP6V1C1	ATP6V1C2	ATP6V1D	ATP6V1E1	ATP6V1G1	ATP6V1G2	ATP7B	ATP8A1	ATP8A2	ATP8B1	ATP8B2	ATP8B3	ATP8B4	ATP9B	ATPAF1	ATPAF2	ATPIF1	ATRIP	ATRN	ATRX	ATXN1	ATXN10	ATXN2	ATXN2L	ATXN3	ATXN7L1	ATXN7L2	AUP1	AURKA	AURKAIP1	AURKB	AURKC	AUTS2	AVEN	AVIL	AVPI1	AXIN1	AXIN2	AXL	AZGP1	AZI2	AZIN1	B2M	B3GALNT1	B3GALNT2	B3GALT2	B3GALT4	B3GALT5	B3GALT6	B3GAT1	B3GNT2	B3GNT3	B3GNT4	B3GNT5	B3GNT6	B3GNT8	B3GNTL1	B4GALNT1	B4GALNT4	B4GALT1	B4GALT2	B4GALT3	B4GALT4	B4GALT5	B4GALT6	B4GALT7	BAALC	BAAT	BACE1	BACE2	BACH2	BAD	BAG1	BAG3	BAG4	BAG5	BAHD1	BAIAP2	BAIAP2L1	BAIAP2L2	BAK1	BAMBI	BANF1	BANK1	BANP	BAP1	BARX1	BARX2	BASP1	BATF	BATF2	BATF3	BAX	BAZ1A	BAZ1B	BAZ2A	BAZ2B	BBC3	BBOX1	BBS1	BBS10	BBS2	BBS4	BBS5	BBS7	BBS9	BBX	BCAM	BCAN	BCAP29	BCAR1	BCAR3	BCAS1	BCAS2	BCAT1	BCAT2	BCCIP	BCDIN3D	BCHE	BCKDHA	BCKDHB	BCKDK	BCL10	BCL11A	BCL11B	BCL2	BCL2A1	BCL2L1	BCL2L10	BCL2L11	BCL2L12	BCL2L15	BCL2L2	BCL3	BCL6	BCL6B	BCL7A	BCL7B	BCL7C	BCL9	BCL9L	BCLAF1	BCOR	BCORL1	BCR	BCS1L	BDH1	BDH2	BDKRB1	BDKRB2	BDNF	BDP1	BECN1	BEGAIN	BEST1	BEST4	BET1	BEX1	BFSP1	BGLAP	BHLHB9	BHMT	BICD1	BID	BIK	BIN1	BIN3	BIRC2	BIRC3	BIRC5	BIRC6	BIVM	BLCAP	BLK	BLM	BLMH	BLOC1S2	BLVRA	BLVRB	BMF	BMI1	BMP1	BMP2	BMP3	BMP4	BMP5	BMP6	BMP7	BMPR1A	BMPR2	BMS1	BMX	BNC1	BNC2	BNIP1	BNIP2	BNIP3	BNIP3L	BNIPL	BOC	BOK	BOLA1	BOLA2	BOLA3	BOP1	BPGM	BPHL	BPNT1	BPTF	BRAF	BRAP	BRCA1	BRCA2	BRCC3	BRD1	BRD2	BRD3	BRD4	BRD7	BRD8	BRD9	BRDT	BRE	BRF1	BRF2	BRI3	BRI3BP	BRIP1	BRMS1	BRMS1L	BRPF1	BRPF3	BRSK2	BRWD1	BRWD3	BSCL2	BSDC1	BSG	BSN	BST1	BST2	BTAF1	BTBD1	BTBD11	BTBD16	BTBD3	BTBD6	BTBD7	BTD	BTF3	BTF3L4	BTG1	BTG2	BTG3	BTK	BTLA	BTN2A2	BTN3A1	BTN3A2	BTNL2	BTNL3	BTNL9	BUB1B	BUB3	BUD13	BUD31	BVES	BYSL	BZW1	BZW2	C10orf10	C10orf107	C10orf11	C10orf12	C10orf128	C10orf2	C10orf32	C10orf35	C10orf67	C10orf76	C10orf82	C10orf88	C10orf99	C11orf16	C11orf31	C11orf45	C11orf49	C11orf53	C11orf54	C11orf57	C11orf58	C11orf63	C11orf68	C11orf70	C11orf73	C11orf74	C11orf80	C12orf10	C12orf29	C12orf4	C12orf43	C12orf45	C12orf54	C12orf56	C12orf65	C14orf1	C14orf119	C14orf132	C14orf142	C14orf159	C14orf166	C14orf169	C14orf2	C14orf37	C14orf79	C14orf80	C14orf93	C15orf39	C15orf40	C15orf41	C15orf43	C15orf48	C15orf52	C16orf13	C16orf45	C16orf52	C16orf54	C16orf58	C16orf59	C16orf62	C16orf70	C16orf72	C16orf86	C17orf49	C17orf53	C17orf58	C17orf62	C17orf67	C17orf75	C17orf80	C17orf82	C18orf21	C18orf25	C18orf54	C18orf8	C19orf12	C19orf18	C19orf24	C19orf25	C19orf33	C19orf43	C19orf44	C19orf45	C19orf47	C19orf48	C19orf52	C19orf53	C19orf54	C19orf57	C1D	C1GALT1	C1GALT1C1	C1orf101	C1orf105	C1orf106	C1orf110	C1orf112	C1orf115	C1orf116	C1orf122	C1orf127	C1orf131	C1orf159	C1orf162	C1orf168	C1orf186	C1orf198	C1orf21	C1orf210	C1orf216	C1orf27	C1orf35	C1orf43	C1orf50	C1orf52	C1orf53	C1orf54	C1orf56	C1orf61	C1orf74	C1orf87	C1QA	C1QB	C1QBP	C1QC	C1QL1	C1QTNF1	C1QTNF3	C1QTNF5	C1QTNF6	C1QTNF7	C1R	C1RL	C1S	C2	C20orf194	C20orf195	C20orf196	C20orf197	C20orf24	C20orf27	C20orf62	C21orf2	C21orf33	C21orf58	C21orf59	C21orf91	C22orf23	C22orf29	C22orf34	C22orf39	C2CD2	C2CD2L	C2orf15	C2orf16	C2orf40	C2orf42	C2orf44	C2orf47	C2orf48	C2orf49	C2orf50	C3	C3AR1	C3orf14	C3orf17	C3orf18	C3orf33	C3orf36	C3orf38	C3orf58	C3orf62	C3orf67	C4BPB	C4orf19	C4orf22	C4orf26	C4orf27	C4orf29	C4orf32	C5	C5AR1	C5orf15	C5orf22	C5orf24	C5orf28	C5orf30	C5orf34	C6	C6orf10	C6orf106	C6orf120	C6orf141	C6orf15	C6orf165	C6orf203	C6orf222	C6orf25	C6orf47	C6orf48	C6orf52	C6orf62	C6orf89	C7	C7orf25	C7orf26	C7orf43	C7orf49	C7orf50	C7orf55	C7orf57	C8orf31	C8orf33	C8orf4	C8orf44	C8orf48	C8orf58	C8orf59	C8orf76	C9orf106	C9orf114	C9orf116	C9orf117	C9orf135	C9orf142	C9orf152	C9orf156	C9orf16	C9orf24	C9orf3	C9orf40	C9orf43	C9orf64	C9orf66	C9orf72	C9orf78	C9orf85	C9orf89	C9orf91	CA1	CA11	CA12	CA13	CA14	CA2	CA4	CA5B	CA6	CA8	CA9	CAB39	CAB39L	CABLES1	CABLES2	CABP4	CABP7	CACHD1	CACNA1B	CACNA1C	CACNA1D	CACNA1H	CACNA2D2	CACNA2D3	CACNA2D4	CACNB2	CACNB4	CACNG3	CACNG6	CACYBP	CADM1	CADM2	CADM3	CADPS	CADPS2	CALB1	CALB2	CALCOCO1	CALCOCO2	CALCRL	CALD1	CALM1	CALM2	CALM3	CALML3	CALML4	CALML5	CALN1	CALR	CALU	CAMK1D	CAMK1G	CAMK2A	CAMK2B	CAMK2D	CAMK2N1	CAMK2N2	CAMKK2	CAMKV	CAMLG	CAMP	CAMTA1	CAND1	CANT1	CANX	CAP1	CAP2	CAPG	CAPN1	CAPN10	CAPN11	CAPN12	CAPN13	CAPN14	CAPN2	CAPN3	CAPN5	CAPN7	CAPN9	CAPNS1	CAPNS2	CAPRIN1	CAPRIN2	CAPS	CAPZA1	CAPZA2	CAPZB	CARD10	CARD11	CARD14	CARD6	CARD9	CARM1	CARS	CARS2	CASC1	CASC3	CASC4	CASC5	CASK	CASKIN2	CASP14	CASP2	CASP3	CASP4	CASP5	CASP6	CASP8	CASP9	CASQ2	CASR	CAST	CASZ1	CAT	CATSPER1	CATSPER3	CATSPERB	CAV1	CAV2	CBFA2T2	CBFB	CBL	CBLB	CBLL1	CBLN1	CBLN2	CBLN4	CBR3	CBS	CBX1	CBX2	CBX3	CBX4	CBX6	CBX7	CBX8	CBY1	CC2D1A	CC2D1B	CCAR1	CCBL1	CCBL2	CCDC101	CCDC102A	CCDC103	CCDC106	CCDC107	CCDC109B	CCDC112	CCDC115	CCDC12	CCDC120	CCDC121	CCDC126	CCDC130	CCDC136	CCDC137	CCDC138	CCDC14	CCDC140	CCDC142	CCDC144A	CCDC146	CCDC148	CCDC149	CCDC15	CCDC17	CCDC18	CCDC22	CCDC24	CCDC25	CCDC28A	CCDC28B	CCDC3	CCDC34	CCDC43	CCDC47	CCDC50	CCDC51	CCDC53	CCDC58	CCDC59	CCDC6	CCDC60	CCDC62	CCDC66	CCDC69	CCDC71	CCDC74A	CCDC8	CCDC80	CCDC81	CCDC82	CCDC84	CCDC85A	CCDC85B	CCDC86	CCDC88B	CCDC89	CCDC90B	CCDC91	CCDC92	CCDC96	CCDC97	CCHCR1	CCK	CCL11	CCL13	CCL15	CCL17	CCL18	CCL19	CCL2	CCL20	CCL21	CCL23	CCL24	CCL26	CCL28	CCL3	CCL3L1	CCL4L2	CCL5	CCL7	CCL8	CCM2	CCNA2	CCNB1	CCNB1IP1	CCNB2	CCNB3	CCNC	CCND1	CCND2	CCND3	CCNDBP1	CCNE1	CCNF	CCNG1	CCNG2	CCNH	CCNI	CCNK	CCNL1	CCNO	CCNT1	CCNT2	CCNY	CCPG1	CCR1	CCR10	CCR2	CCR3	CCR6	CCR7	CCR9	CCS	CCT2	CCT3	CCT4	CCT5	CCT6A	CCT6B	CCT7	CCT8	CD109	CD14	CD151	CD160	CD163	CD164	CD164L2	CD19	CD1A	CD1B	CD1C	CD1D	CD2	CD200	CD200R1	CD207	CD209	CD22	CD226	CD24	CD244	CD247	CD248	CD27	CD274	CD276	CD28	CD2AP	CD2BP2	CD300A	CD300C	CD302	CD33	CD34	CD36	CD37	CD3E	CD3EAP	CD3G	CD4	CD40	CD40LG	CD44	CD47	CD5	CD53	CD55	CD58	CD59	CD6	CD63	CD68	CD69	CD7	CD70	CD72	CD74	CD79A	CD79B	CD80	CD81	CD82	CD83	CD84	CD86	CD8A	CD9	CD93	CD96	CD99L2	CDA	CDAN1	CDC123	CDC14A	CDC14B	CDC16	CDC20	CDC20B	CDC23	CDC25A	CDC25C	CDC34	CDC37	CDC37L1	CDC40	CDC42	CDC42BPA	CDC42BPB	CDC42EP1	CDC42EP2	CDC42EP3	CDC42EP4	CDC42EP5	CDC42SE1	CDC42SE2	CDC5L	CDC6	CDC7	CDCA2	CDCA3	CDCA4	CDCA5	CDCA7	CDCA8	CDCP1	CDH1	CDH10	CDH11	CDH12	CDH13	CDH15	CDH18	CDH19	CDH2	CDH23	CDH24	CDH26	CDH3	CDH5	CDH6	CDH7	CDH8	CDIPT	CDK10	CDK2	CDK2AP2	CDK3	CDK4	CDK5	CDK5R1	CDK5RAP1	CDK5RAP2	CDK5RAP3	CDK6	CDK7	CDK8	CDK9	CDKAL1	CDKL1	CDKL3	CDKN1A	CDKN1B	CDKN1C	CDKN2A	CDKN2AIP	CDKN2B	CDKN2C	CDKN2D	CDKN3	CDO1	CDR2	CDRT1	CDRT4	CDS1	CDS2	CDSN	CDT1	CDV3	CDX2	CDYL	CEACAM1	CEACAM21	CEACAM3	CEACAM5	CEACAM6	CEBPA	CEBPB	CEBPD	CEBPG	CEBPZ	CECR1	CECR5	CECR6	CEL	CELSR1	CELSR2	CELSR3	CEND1	CENPA	CENPB	CENPE	CENPF	CENPH	CENPI	CENPJ	CENPK	CENPL	CENPM	CENPN	CENPO	CENPP	CENPQ	CEP135	CEP152	CEP164	CEP192	CEP250	CEP290	CEP350	CEP55	CEP57	CEP63	CEP70	CEP72	CEPT1	CERCAM	CERK	CERKL	CES1	CES2	CETN2	CFB	CFD	CFDP1	CFH	CFHR3	CFHR4	CFI	CFL1	CFL2	CFLAR	CFP	CFTR	CGA	CGB5	CGB8	CGGBP1	CGN	CGNL1	CGRRF1	CH25H	CHAC1	CHAF1A	CHAF1B	CHAT	CHCHD1	CHCHD3	CHCHD5	CHCHD6	CHCHD7	CHD1	CHD1L	CHD3	CHD4	CHD5	CHD6	CHD7	CHD9	CHEK1	CHERP	CHFR	CHGA	CHGB	CHIC2	CHKA	CHKB	CHL1	CHM	CHML	CHMP1A	CHMP1B	CHMP2A	CHMP2B	CHMP4A	CHMP4B	CHMP4C	CHMP5	CHMP6	CHMP7	CHN1	CHN2	CHODL	CHORDC1	CHP2	CHPF	CHPT1	CHRAC1	CHRD	CHRDL1	CHRDL2	CHRFAM7A	CHRNA1	CHRNA10	CHRNA5	CHRNA6	CHRNA7	CHRNA9	CHRNB1	CHRNB3	CHST1	CHST10	CHST12	CHST13	CHST14	CHST2	CHST3	CHST4	CHST6	CHST7	CHST8	CHST9	CHSY1	CHSY3	CHTF18	CHUK	CHURC1	CIAO1	CIAPIN1	CIB1	CIB2	CIB4	CIC	CIDEA	CIDEB	CIITA	CILP	CINP	CIRBP	CIRH1A	CISD2	CISH	CIT	CITED2	CITED4	CKAP2	CKAP2L	CKAP4	CKAP5	CKB	CKLF	CKM	CKMT1A	CKMT1B	CKMT2	CKS1B	CKS2	CLASP1	CLASP2	CLC	CLCA2	CLCA4	CLCC1	CLCF1	CLCN2	CLCN3	CLCN6	CLCN7	CLCNKA	CLDN1	CLDN10	CLDN11	CLDN12	CLDN14	CLDN15	CLDN16	CLDN18	CLDN19	CLDN20	CLDN22	CLDN23	CLDN3	CLDN5	CLDN8	CLDN9	CLDND1	CLEC10A	CLEC12A	CLEC16A	CLEC1A	CLEC2A	CLEC2B	CLEC2D	CLEC3B	CLEC4A	CLEC5A	CLEC7A	CLECL1	CLIC1	CLIC2	CLIC3	CLIC4	CLIC5	CLIC6	CLINT1	CLIP1	CLIP3	CLIP4	CLK1	CLK2	CLK3	CLK4	CLMN	CLN3	CLN5	CLN6	CLN8	CLNS1A	CLOCK	CLP1	CLPP	CLPTM1	CLPTM1L	CLPX	CLRN1	CLSTN1	CLSTN2	CLSTN3	CLTA	CLTB	CLTC	CLTCL1	CLU	CLUAP1	CLUL1	CLYBL	CMAS	CMBL	CMIP	CMKLR1	CMPK1	CMPK2	CMTM1	CMTM2	CMTM3	CMTM4	CMTM6	CMTM7	CMTM8	CMYA5	CNBP	CNDP1	CNDP2	CNFN	CNGA1	CNGB1	CNGB3	CNIH2	CNIH3	CNIH4	CNKSR1	CNKSR3	CNN2	CNN3	CNNM1	CNNM2	CNNM3	CNNM4	CNOT1	CNOT2	CNOT4	CNOT7	CNOT8	CNPY3	CNPY4	CNTD1	CNTLN	CNTN2	CNTN3	CNTN4	CNTN6	CNTNAP1	CNTNAP2	CNTNAP3	CNTNAP3B	CNTNAP4	CNTNAP5	CNTROB	COASY	COBL	COBLL1	COCH	COG1	COG2	COG3	COG4	COG5	COG6	COG7	COG8	COIL	COL10A1	COL11A1	COL12A1	COL14A1	COL15A1	COL16A1	COL17A1	COL18A1	COL1A1	COL1A2	COL20A1	COL21A1	COL22A1	COL23A1	COL27A1	COL2A1	COL3A1	COL4A1	COL4A2	COL4A3	COL4A3BP	COL4A4	COL4A5	COL4A6	COL5A1	COL5A2	COL5A3	COL6A1	COL6A2	COL6A3	COL7A1	COL8A1	COL8A2	COL9A1	COL9A2	COL9A3	COLEC11	COLEC12	COLQ	COMMD1	COMMD10	COMMD2	COMMD3	COMMD5	COMMD6	COMMD8	COMP	COMT	COMTD1	COPB1	COPB2	COPE	COPS2	COPS3	COPS4	COPS5	COPS6	COPS7A	COPS7B	COPS8	COPZ1	COPZ2	COQ10A	COQ10B	COQ2	COQ3	COQ5	COQ6	COQ7	COQ9	CORIN	CORO1A	CORO1B	CORO1C	CORO2A	CORO2B	CORO7	COTL1	COX10	COX11	COX15	COX19	COX4I1	COX5A	COX5B	COX6A1	COX6C	COX7A1	COX7A2	COX7B2	COX7C	CPA3	CPA4	CPA6	CPAMD8	CPB1	CPB2	CPD	CPE	CPEB1	CPEB2	CPEB3	CPEB4	CPLX1	CPLX2	CPLX3	CPM	CPNE1	CPNE3	CPNE8	CPNE9	CPS1	CPSF1	CPSF2	CPSF3L	CPSF4	CPSF6	CPT1A	CPT1B	CPT1C	CPT2	CPVL	CPXM1	CPXM2	CPZ	CR2	CRABP1	CRABP2	CRADD	CRAMP1L	CRAT	CRB3	CRBN	CRCT1	CREB3	CREB3L2	CREB3L3	CREB3L4	CREB5	CREBL2	CREBZF	CREG1	CREG2	CRELD1	CRELD2	CREM	CRH	CRHBP	CRHR1	CRIP1	CRIP2	CRISP2	CRISPLD1	CRISPLD2	CRK	CRKL	CRLF1	CRLF3	CRLS1	CRMP1	CRNKL1	CRNN	CROCC	CROT	CRTAC1	CRTAP	CRTC1	CRTC2	CRY1	CRY2	CRYAB	CRYBA2	CRYBB2	CRYGS	CRYL1	CRYM	CRYZ	CRYZL1	CS	CSAD	CSAG1	CSDE1	CSE1L	CSF1R	CSF2	CSF2RA	CSF3	CSGALNACT2	CSHL1	CSK	CSMD1	CSMD2	CSMD3	CSN1S1	CSNK1A1	CSNK1A1L	CSNK1D	CSNK1E	CSNK1G1	CSNK1G2	CSNK1G3	CSNK2A1	CSNK2A2	CSNK2B	CSPG4	CSPG5	CSRP2	CSRP2BP	CST1	CST2	CST3	CST4	CST5	CST6	CST7	CST9	CSTA	CSTB	CSTF1	CSTF2	CSTF3	CSTL1	CTAG1A	CTAG1B	CTAG2	CTAGE5	CTAGE6	CTBP1	CTBP2	CTCF	CTDSP1	CTDSP2	CTDSPL2	CTF1	CTGF	CTHRC1	CTLA4	CTNNA1	CTNNAL1	CTNNB1	CTNNBIP1	CTNND1	CTNND2	CTNS	CTR9	CTRC	CTRL	CTSA	CTSB	CTSC	CTSD	CTSE	CTSF	CTSG	CTSH	CTSK	CTSO	CTSS	CTSW	CTSZ	CTTN	CTTNBP2	CTTNBP2NL	CTXN1	CUBN	CUEDC1	CUEDC2	CUL1	CUL2	CUL3	CUL4A	CUL4B	CUL7	CUTA	CUTC	CUX1	CUX2	CUZD1	CWC15	CWF19L1	CWF19L2	CX3CL1	CX3CR1	CXADR	CXCL1	CXCL10	CXCL12	CXCL13	CXCL14	CXCL16	CXCL17	CXCL2	CXCL3	CXCL5	CXCL6	CXCL9	CXCR3	CXCR4	CXCR6	CXorf23	CXorf38	CXorf40A	CXorf40B	CXorf56	CXorf57	CXXC1	CXXC4	CXXC5	CYB561	CYB561D2	CYB5A	CYB5B	CYB5D1	CYB5D2	CYB5R1	CYB5R2	CYB5R3	CYB5R4	CYBA	CYBB	CYBRD1	CYCS	CYFIP1	CYFIP2	CYGB	CYHR1	CYLC2	CYLD	CYP11A1	CYP19A1	CYP1A2	CYP1B1	CYP20A1	CYP21A2	CYP24A1	CYP26A1	CYP27A1	CYP27B1	CYP27C1	CYP2C18	CYP2C8	CYP2C9	CYP2E1	CYP2J2	CYP2S1	CYP2U1	CYP2W1	CYP3A7	CYP46A1	CYP4B1	CYP4F11	CYP4F2	CYP4F22	CYP4F3	CYP4F8	CYP4X1	CYP4Z1	CYP51A1	CYP7B1	CYSLTR1	CYSLTR2	DAAM1	DAAM2	DAB2	DAB2IP	DACH1	DACT1	DACT2	DACT3	DAD1	DAG1	DAGLA	DAGLB	DALRD3	DAP3	DAPK1	DAPK2	DAPK3	DAPL1	DAPP1	DARS2	DAXX	DAZ4	DAZAP1	DAZAP2	DBI	DBN1	DBNDD1	DBNDD2	DBNL	DBP	DBR1	DBT	DCBLD1	DCBLD2	DCDC2	DCDC5	DCHS1	DCK	DCLK1	DCLK2	DCLRE1A	DCLRE1B	DCLRE1C	DCN	DCP1B	DCP2	DCPS	DCTD	DCTN1	DCTN2	DCTN3	DCTN4	DCTN5	DCTN6	DCUN1D2	DCUN1D3	DCUN1D4	DCUN1D5	DCXR	DDA1	DDAH1	DDAH2	DDB1	DDB2	DDHD1	DDHD2	DDIT3	DDIT4	DDIT4L	DDN	DDOST	DDT	DDX10	DDX17	DDX18	DDX19A	DDX19B	DDX20	DDX21	DDX23	DDX24	DDX27	DDX28	DDX31	DDX3X	DDX3Y	DDX41	DDX42	DDX46	DDX47	DDX49	DDX5	DDX50	DDX51	DDX55	DDX56	DDX58	DDX59	DDX6	DDX60	DEAF1	DECR1	DECR2	DEDD	DEDD2	DEF8	DEFA6	DEFB1	DEFB103B	DEFB119	DEFB123	DEFB126	DEGS1	DEGS2	DEK	DENND1A	DENND1B	DENND1C	DENND2A	DENND2D	DENND3	DENND4A	DENND4C	DENR	DEPDC1	DEPDC5	DEPDC7	DERL2	DERL3	DES	DET1	DEXI	DFFA	DFFB	DFNA5	DFNB31	DGAT1	DGAT2	DGCR14	DGCR2	DGCR6	DGCR8	DGKA	DGKD	DGKE	DGKG	DGKH	DGKQ	DGUOK	DHCR24	DHDDS	DHDH	DHFR	DHFRL1	DHODH	DHPS	DHRS12	DHRS13	DHRS2	DHRS3	DHRS4	DHRS4L2	DHRS7B	DHRS9	DHRSX	DHTKD1	DHX15	DHX16	DHX29	DHX30	DHX32	DHX33	DHX34	DHX35	DHX36	DHX38	DHX40	DHX57	DHX58	DHX8	DHX9	DIABLO	DIAPH1	DIAPH2	DIAPH3	DICER1	DIDO1	DIO1	DIO2	DIP2A	DIP2B	DIP2C	DIRAS2	DIRAS3	DIRC2	DIS3	DIS3L	DIS3L2	DISC1	DISP1	DIXDC1	DKC1	DKK1	DKK2	DKK4	DLAT	DLC1	DLD	DLG1	DLG2	DLG4	DLG5	DLGAP2	DLGAP4	DLK1	DLK2	DLL1	DLL3	DLST	DLX1	DLX3	DLX5	DMAP1	DMBX1	DMD	DMGDH	DMKN	DMPK	DMRT2	DMRT3	DMRTA1	DMRTA2	DMTF1	DMWD	DMXL1	DMXL2	DNA2	DNAH1	DNAH2	DNAH5	DNAH7	DNAI2	DNAJA1	DNAJA2	DNAJA3	DNAJA4	DNAJB1	DNAJB11	DNAJB12	DNAJB13	DNAJB14	DNAJB5	DNAJB6	DNAJB9	DNAJC1	DNAJC10	DNAJC11	DNAJC12	DNAJC13	DNAJC14	DNAJC16	DNAJC17	DNAJC18	DNAJC19	DNAJC21	DNAJC3	DNAJC4	DNAJC5	DNAJC5B	DNAJC7	DNAJC8	DNAJC9	DNAL1	DNAL4	DNALI1	DNASE1	DNASE1L1	DNASE1L2	DNASE2	DNASE2B	DNER	DNM1	DNM1L	DNM2	DNM3	DNMT1	DNMT3A	DNMT3B	DNPEP	DNTT	DNTTIP1	DNTTIP2	DOCK1	DOCK10	DOCK11	DOCK2	DOCK3	DOCK5	DOCK6	DOCK7	DOCK8	DOCK9	DOHH	DOK1	DOK2	DOK3	DOK4	DOK5	DOK6	DOK7	DOLK	DOLPP1	DONSON	DOPEY1	DOPEY2	DOT1L	DPAGT1	DPCR1	DPEP1	DPEP2	DPEP3	DPF2	DPH1	DPH2	DPH3	DPH5	DPM1	DPM2	DPP10	DPP3	DPP4	DPP6	DPP7	DPP8	DPP9	DPRX	DPT	DPY19L1	DPY19L2	DPY19L3	DPY19L4	DPYD	DPYSL2	DPYSL3	DPYSL4	DQX1	DR1	DRD1	DRD2	DRD3	DRG1	DSC1	DSC2	DSC3	DSCAM	DSCC1	DSCR3	DSE	DSEL	DSG1	DSG2	DSG3	DSN1	DSP	DST	DSTN	DTD1	DTL	DTNA	DTNB	DTNBP1	DTWD1	DTWD2	DTX1	DTX2	DTX3	DTX3L	DTX4	DUOX1	DUOX2	DUOXA1	DUOXA2	DUS1L	DUS3L	DUS4L	DUSP1	DUSP10	DUSP11	DUSP12	DUSP14	DUSP16	DUSP18	DUSP19	DUSP2	DUSP22	DUSP23	DUSP26	DUSP27	DUSP28	DUSP3	DUSP5	DUSP6	DUSP7	DUSP8	DUSP9	DUT	DVL1	DVL2	DYDC2	DYM	DYNC1H1	DYNC1I1	DYNC1I2	DYNC1LI1	DYNC1LI2	DYNLL2	DYNLRB1	DYNLRB2	DYNLT1	DYNLT3	DYRK1A	DYRK1B	DYRK2	DYRK4	DZIP1	DZIP3	E2F2	E2F3	E2F4	E2F5	E2F6	E2F7	E4F1	EAF1	EAF2	EARS2	EBAG9	EBF1	EBF3	EBI3	EBNA1BP2	EBPL	ECD	ECE1	ECE2	ECH1	ECHDC1	ECHDC2	ECHS1	ECM1	ECM2	ECT2	EDAR	EDARADD	EDC3	EDC4	EDEM1	EDEM2	EDF1	EDIL3	EDN1	EDN2	EDNRA	EDNRB	EEA1	EED	EEF1A1	EEF1B2	EEF1D	EEF1E1	EEF2	EEF2K	EEFSEC	EFCAB1	EFCAB2	EFCAB3	EFCAB6	EFCAB7	EFEMP1	EFEMP2	EFHB	EFHC1	EFHC2	EFHD1	EFHD2	EFNA4	EFNB1	EFNB2	EFNB3	EFR3A	EFS	EFTUD1	EFTUD2	EGFL6	EGFL7	EGFL8	EGFLAM	EGFR	EGLN1	EGLN2	EGLN3	EGR1	EGR2	EGR3	EHBP1	EHD1	EHD3	EHD4	EHF	EHHADH	EHMT1	EHMT2	EI24	EID1	EID2	EID2B	EID3	EIF1	EIF1AD	EIF1AX	EIF1AY	EIF1B	EIF2A	EIF2AK2	EIF2AK3	EIF2AK4	EIF2B1	EIF2B2	EIF2B4	EIF2B5	EIF2S1	EIF2S2	EIF2S3	EIF3A	EIF3B	EIF3D	EIF3E	EIF3F	EIF3G	EIF3H	EIF3I	EIF3K	EIF4A1	EIF4A2	EIF4A3	EIF4B	EIF4E2	EIF4E3	EIF4EBP1	EIF4EBP2	EIF4ENIF1	EIF4G1	EIF4G2	EIF4G3	EIF4H	EIF5	EIF5A	EIF5A2	EIF5B	EIF6	ELAC1	ELAC2	ELAVL1	ELAVL2	ELAVL3	ELF1	ELF2	ELF3	ELF4	ELF5	ELFN2	ELK1	ELK3	ELK4	ELL	ELL2	ELL3	ELMO1	ELMO2	ELMO3	ELMOD2	ELOF1	ELOVL1	ELOVL2	ELOVL3	ELOVL4	ELOVL6	ELOVL7	ELP2	ELP3	ELP4	EMCN	EMD	EME1	EMG1	EMID1	EMILIN1	EMILIN2	EMILIN3	EML1	EML3	EML4	EMP1	EMP2	EMP3	EMX1	EMX2	EN1	EN2	ENAH	ENC1	ENDOD1	ENDOG	ENG	ENO1	ENO2	ENO3	ENOPH1	ENOSF1	ENOX1	ENPEP	ENPP1	ENPP2	ENPP3	ENPP4	ENPP5	ENPP6	ENSA	ENTPD1	ENTPD2	ENTPD3	ENTPD5	ENTPD6	ENTPD7	ENTPD8	EOMES	EP300	EP400	EPAS1	EPB41	EPB41L1	EPB41L2	EPB41L4A	EPB41L4B	EPB41L5	EPC1	EPC2	EPDR1	EPHA1	EPHA10	EPHA2	EPHA3	EPHA4	EPHA5	EPHA8	EPHB1	EPHB2	EPHB3	EPHB6	EPHX1	EPHX2	EPM2A	EPM2AIP1	EPN1	EPN3	EPRS	EPS15	EPS15L1	EPS8	EPS8L1	EPS8L3	EPYC	ERAL1	ERAP2	ERBB2IP	ERBB3	ERBB4	ERC1	ERC2	ERCC1	ERCC3	ERCC5	ERCC6	ERCC8	EREG	ERF	ERG	ERGIC1	ERGIC2	ERH	ERICH1	ERLIN1	ERLIN2	ERMAP	ERMP1	ERN1	ERN2	ERP27	ERRFI1	ESAM	ESCO1	ESCO2	ESD	ESM1	ESPL1	ESR1	ESR2	ESRRA	ESRRG	ETAA1	ETFA	ETFB	ETFDH	ETHE1	ETNK1	ETNK2	ETS1	ETS2	ETV2	ETV3	ETV4	ETV5	ETV6	ETV7	EVC	EVI2A	EVI2B	EVI5	EVI5L	EVL	EVPL	EVX1	EWSR1	EXO1	EXOC1	EXOC2	EXOC3	EXOC4	EXOC5	EXOC6	EXOC7	EXOSC1	EXOSC10	EXOSC2	EXOSC3	EXOSC4	EXOSC5	EXOSC6	EXOSC8	EXOSC9	EXPH5	EXT2	EXTL2	EXTL3	EYA3	EYA4	EZH1	EZH2	F10	F12	F13A1	F2R	F2RL1	F2RL2	F3	F5	F8	F8A1	F8A3	FA2H	FAAH2	FABP4	FABP5	FABP6	FABP7	FADD	FADS1	FADS6	FAF1	FAH	FAHD1	FAHD2A	FAIM	FAIM2	FAM101A	FAM101B	FAM102A	FAM102B	FAM103A1	FAM104B	FAM105A	FAM107A	FAM107B	FAM109A	FAM110B	FAM111A	FAM111B	FAM114A1	FAM117A	FAM118B	FAM120B	FAM122A	FAM124B	FAM126B	FAM127A	FAM127B	FAM129B	FAM129C	FAM131A	FAM131B	FAM132A	FAM133A	FAM133B	FAM134A	FAM134C	FAM135A	FAM136A	FAM149A	FAM150A	FAM156A	FAM19A3	FAM19A4	FAM20C	FAM21C	FAM24B	FAM35A	FAM3B	FAM3C	FAM3D	FAM43A	FAM43B	FAM45A	FAM46A	FAM46C	FAM49A	FAM50A	FAM53A	FAM53B	FAM53C	FAM57A	FAM58A	FAM63A	FAM63B	FAM64A	FAM65A	FAM69A	FAM69B	FAM71A	FAM71E1	FAM73B	FAM78B	FAM81A	FAM83A	FAM83B	FAM83C	FAM83D	FAM83E	FAM83F	FAM83H	FAM84B	FAM86B1	FAM89A	FAM89B	FAM90A1	FAM91A1	FAM92A1	FAM96A	FAM96B	FAM98A	FAM98C	FAM9C	FANCA	FANCB	FANCC	FANCD2	FANCF	FANCG	FANCI	FANCL	FANK1	FARP1	FARS2	FARSA	FASLG	FASN	FASTK	FASTKD1	FASTKD3	FASTKD5	FAT3	FAT4	FAU	FBL	FBLIM1	FBLN1	FBLN2	FBLN5	FBLN7	FBN1	FBN2	FBP1	FBP2	FBXL12	FBXL13	FBXL14	FBXL15	FBXL16	FBXL17	FBXL2	FBXL20	FBXL21	FBXL3	FBXL5	FBXL6	FBXL7	FBXL8	FBXO11	FBXO15	FBXO16	FBXO17	FBXO18	FBXO2	FBXO21	FBXO22	FBXO27	FBXO3	FBXO30	FBXO31	FBXO32	FBXO33	FBXO34	FBXO38	FBXO4	FBXO42	FBXO43	FBXO44	FBXO46	FBXO5	FBXO6	FBXO7	FBXO8	FBXO9	FBXW10	FBXW2	FBXW4	FBXW5	FBXW7	FBXW9	FCAMR	FCER1A	FCER2	FCGBP	FCGR2A	FCGR2B	FCGR3B	FCGRT	FCHO1	FCHO2	FCN1	FCN2	FCN3	FCRL2	FCRL3	FCRL4	FCRL5	FCRLA	FCRLB	FDFT1	FDPS	FDX1L	FECH	FEM1A	FEM1B	FEM1C	FEN1	FER	FERMT1	FERMT2	FES	FEZ1	FEZ2	FFAR2	FGA	FGB	FGD1	FGD3	FGD4	FGF1	FGF11	FGF12	FGF13	FGF18	FGF19	FGF2	FGF20	FGF23	FGF3	FGF4	FGF6	FGF7	FGF9	FGFBP1	FGFBP2	FGFBP3	FGFR1	FGFR1OP2	FGFR3	FGFR4	FGFRL1	FGG	FGL1	FGL2	FGR	FH	FHDC1	FHIT	FHL1	FHL2	FHL3	FHL5	FHOD1	FHOD3	FIBCD1	FIBIN	FIBP	FICD	FIG4	FIGF	FIGN	FIGNL1	FILIP1	FILIP1L	FIP1L1	FIS1	FIZ1	FJX1	FKBP10	FKBP11	FKBP14	FKBP15	FKBP1A	FKBP2	FKBP3	FKBP4	FKBP5	FKBP7	FKBP8	FKBP9	FKBPL	FKRP	FLAD1	FLCN	FLI1	FLII	FLNA	FLNB	FLNC	FLOT1	FLOT2	FLRT2	FLRT3	FLVCR1	FLYWCH1	FLYWCH2	FMNL2	FMNL3	FMO1	FMO2	FMO4	FMOD	FMR1NB	FN1	FN3KRP	FNBP1	FNBP1L	FNDC1	FNDC3A	FNDC4	FNDC5	FNIP1	FNTA	FNTB	FOLH1	FOLR1	FOLR2	FOLR3	FOS	FOSB	FOSL1	FOSL2	FOXA1	FOXA2	FOXA3	FOXC1	FOXC2	FOXD1	FOXD2	FOXD4	FOXD4L1	FOXE1	FOXF1	FOXF2	FOXH1	FOXJ1	FOXJ2	FOXL2	FOXM1	FOXN2	FOXN4	FOXO1	FOXO3	FOXO4	FOXP1	FOXP2	FOXP3	FOXP4	FOXQ1	FOXRED1	FOXRED2	FPGS	FPGT	FPR2	FRAS1	FRAT1	FRAT2	FREM1	FREM2	FRG1	FRK	FRMD3	FRMD4A	FRMD4B	FRMD5	FRMD6	FRMD7	FRMPD1	FRMPD3	FRMPD4	FRRS1	FRS2	FRS3	FRY	FRYL	FRZB	FSBP	FSCN2	FSD1	FSD1L	FSHB	FSIP1	FST	FSTL3	FSTL5	FTCD	FTH1	FTL	FUBP1	FUCA1	FUCA2	FUK	FUNDC1	FUNDC2	FURIN	FUT1	FUT11	FUT2	FUT3	FUT4	FUT6	FUT8	FUZ	FXR1	FXR2	FXYD1	FXYD2	FXYD3	FXYD4	FXYD5	FXYD6	FYB	FYCO1	FYN	FYTTD1	FZD1	FZD2	FZD3	FZD4	FZD5	FZD6	FZD7	FZD8	FZD9	FZR1	G0S2	G3BP2	G6PD	GAA	GAB1	GAB2	GAB3	GABARAPL2	GABBR2	GABPA	GABPB2	GABRA3	GABRB3	GABRE	GABRG2	GABRP	GABRR1	GAD1	GADD45A	GADD45B	GADD45G	GADD45GIP1	GAGE1	GAGE12G	GAGE12I	GAGE4	GAGE5	GAGE6	GAGE7	GAK	GAL	GAL3ST1	GAL3ST2	GAL3ST4	GALC	GALE	GALK1	GALK2	GALM	GALNS	GALNT1	GALNT10	GALNT11	GALNT12	GALNT13	GALNT14	GALNT3	GALNT4	GALNT5	GALNT6	GALNT7	GALR2	GALT	GAMT	GANAB	GAP43	GAPDH	GAPVD1	GARNL3	GARS	GART	GAS1	GAS2	GAS2L1	GAS2L2	GAS6	GAS7	GAS8	GAST	GATA5	GATA6	GATAD1	GATAD2A	GATAD2B	GATM	GATS	GBA	GBA2	GBA3	GBAS	GBE1	GBGT1	GBP1	GBP2	GBP3	GBP4	GBP6	GC	GCA	GCAT	GCC1	GCC2	GCDH	GCG	GCGR	GCH1	GCHFR	GCLC	GCLM	GCM1	GCNT1	GCNT2	GCNT3	GDA	GDAP1	GDAP2	GDE1	GDF10	GDF11	GDF9	GDI1	GDI2	GDNF	GDPD2	GDPD3	GDPD4	GDPD5	GEM	GEMIN4	GEMIN5	GEMIN6	GEMIN8	GEN1	GFER	GFI1	GFM1	GFM2	GFOD1	GFOD2	GFPT2	GFRA1	GFRA2	GFRA4	GGA1	GGA2	GGA3	GGCX	GGH	GGNBP2	GGPS1	GGT1	GGT5	GGT6	GGT7	GGTLC1	GHDC	GHITM	GHR	GHRHR	GHRL	GIMAP1	GIMAP2	GIMAP4	GIMAP5	GIMAP7	GIMAP8	GINS1	GINS3	GIPC1	GIPC2	GIT1	GIT2	GJA1	GJA4	GJA5	GJB1	GJB2	GJB3	GJB4	GJB5	GJB6	GJB7	GJC1	GJC2	GJC3	GJD3	GK	GK2	GK5	GKAP1	GKN1	GLA	GLB1	GLCCI1	GLCE	GLDN	GLE1	GLG1	GLI1	GLI2	GLI3	GLI4	GLIPR1	GLIS3	GLMN	GLO1	GLOD4	GLRB	GLRX	GLRX2	GLRX5	GLS2	GLT1D1	GLT8D1	GLT8D2	GLTP	GLTSCR1	GLTSCR2	GLUD1	GLUD2	GLUL	GLYCTK	GMCL1	GMDS	GMEB1	GMEB2	GMFG	GMIP	GML	GMNN	GMPPA	GMPPB	GMPR	GMPR2	GNA11	GNA12	GNA13	GNA14	GNA15	GNAI1	GNAI2	GNAI3	GNAL	GNAO1	GNAQ	GNAS	GNAT1	GNAT3	GNAZ	GNB1	GNB1L	GNB2	GNB2L1	GNB4	GNB5	GNE	GNG10	GNG11	GNG12	GNG13	GNG4	GNG5	GNG7	GNGT2	GNL1	GNL2	GNL3	GNL3L	GNLY	GNPAT	GNPDA1	GNPDA2	GNPNAT1	GNPTAB	GNPTG	GNRH1	GNS	GOLGA2	GOLGA3	GOLGA4	GOLGA5	GOLGA6B	GOLGA7	GOLGA8A	GOLGA8B	GOLGB1	GOLM1	GOLPH3	GOLPH3L	GOLT1B	GON4L	GORASP1	GORASP2	GOSR1	GOSR2	GOT1	GOT2	GP1BA	GP6	GPA33	GPAA1	GPAM	GPATCH1	GPATCH2	GPATCH3	GPATCH8	GPBAR1	GPBP1	GPBP1L1	GPC1	GPC2	GPC4	GPC5	GPC6	GPD1L	GPD2	GPHA2	GPHN	GPIHBP1	GPKOW	GPLD1	GPM6A	GPM6B	GPNMB	GPR1	GPR119	GPR12	GPR137	GPR137C	GPR143	GPR149	GPR160	GPR161	GPR162	GPR18	GPR180	GPR19	GPR27	GPR3	GPR34	GPR35	GPR37L1	GPR55	GPR63	GPR65	GPR68	GPR78	GPR84	GPR87	GPR89B	GPRASP2	GPRC5A	GPRC5B	GPRC5C	GPRIN1	GPRIN3	GPS1	GPSM1	GPSM3	GPT	GPT2	GPX1	GPX3	GPX4	GPX7	GRAMD1A	GRAMD2	GRAMD4	GRAP2	GRASP	GRB10	GRB14	GRB2	GRB7	GREB1	GREM1	GREM2	GRHL1	GRHL3	GRHPR	GRIA3	GRIK1	GRIK2	GRIN1	GRIN2B	GRIN3B	GRINA	GRIP1	GRIPAP1	GRK5	GRK6	GRM2	GRM3	GRM4	GRM5	GRM8	GRN	GRP	GRPEL1	GRPEL2	GRTP1	GRWD1	GSC	GSG1L	GSG2	GSK3A	GSK3B	GSN	GSPT1	GSPT2	GSR	GSS	GSTA1	GSTA2	GSTA4	GSTA5	GSTCD	GSTK1	GSTM1	GSTM2	GSTM3	GSTM4	GSTM5	GSTO2	GSTP1	GSTT1	GSTT2	GSTZ1	GSX1	GTDC1	GTF2A1	GTF2A2	GTF2B	GTF2E1	GTF2E2	GTF2F1	GTF2F2	GTF2H1	GTF2H2	GTF2H3	GTF2H4	GTF2H5	GTF2I	GTF2IRD1	GTF2IRD2B	GTF3A	GTF3C1	GTF3C2	GTF3C3	GTF3C5	GTF3C6	GTPBP10	GTPBP2	GTPBP3	GTPBP4	GTPBP6	GTPBP8	GTSCR1	GTSE1	GUCA1A	GUCA1C	GUCA2A	GUCA2B	GUCY1A2	GUCY1B3	GUF1	GUK1	GULP1	GUSB	GYG2	GYLTL1B	GYPC	GYS1	GZF1	GZMA	GZMH	GZMK	GZMM	H1F0	H1FX	H2AFB1	H2AFJ	H2AFV	H2AFY	H2AFY2	H2AFZ	H2BFM	H2BFWT	H3F3A	H3F3B	H6PD	HABP2	HABP4	HACE1	HACL1	HADH	HADHA	HAGH	HAGHL	HAMP	HAND1	HAP1	HAPLN1	HAPLN2	HAPLN3	HARS	HARS2	HAS1	HAS2	HAS3	HAT1	HAVCR2	HAX1	HBA2	HBE1	HBG1	HBP1	HBQ1	HBS1L	HCCS	HCFC1	HCFC1R1	HCFC2	HCK	HCLS1	HCN3	HCST	HDAC1	HDAC11	HDAC2	HDAC3	HDAC4	HDAC6	HDAC8	HDAC9	HDC	HDDC2	HDDC3	HDGF	HDHD2	HDHD3	HDLBP	HEATR1	HEATR3	HEATR6	HEBP1	HEBP2	HECA	HECTD1	HECTD2	HECTD3	HECW2	HEG1	HELLS	HELZ	HEMK1	HEPACAM	HEPH	HERC1	HERC3	HERC4	HERC5	HERC6	HERPUD2	HES1	HES2	HES4	HES5	HES6	HESX1	HEXDC	HEXIM1	HEXIM2	HEY1	HEY2	HEYL	HFE	HFM1	HGF	HGS	HGSNAT	HHAT	HHATL	HHEX	HHIP	HHIPL2	HHLA3	HIAT1	HIATL1	HIBADH	HIBCH	HIC1	HIC2	HIF1A	HIF1AN	HIF3A	HIGD1A	HIGD1B	HIGD2A	HINT2	HINT3	HIP1	HIP1R	HIPK2	HIRIP3	HIST1H1A	HIST1H1B	HIST1H1C	HIST1H1D	HIST1H1E	HIST1H2AB	HIST1H2AC	HIST1H2AD	HIST1H2AE	HIST1H2AG	HIST1H2AI	HIST1H2AM	HIST1H2BB	HIST1H2BC	HIST1H2BD	HIST1H2BE	HIST1H2BF	HIST1H2BG	HIST1H2BH	HIST1H2BI	HIST1H2BJ	HIST1H2BK	HIST1H2BM	HIST1H3A	HIST1H3C	HIST1H3D	HIST1H3F	HIST1H3G	HIST1H3H	HIST1H3J	HIST1H4A	HIST1H4E	HIST1H4H	HIST1H4K	HIST2H2AA3	HIST2H2AB	HIST2H2AC	HIST2H2BE	HIST2H2BF	HIST2H3C	HIST3H2A	HIST3H2BB	HIVEP1	HIVEP2	HJURP	HK1	HK2	HK3	HKDC1	HKR1	HLA-A	HLA-B	HLA-C	HLA-DMA	HLA-DMB	HLA-DOA	HLA-DOB	HLA-DPA1	HLA-DPB1	HLA-DQB1	HLA-DQB2	HLA-DRA	HLA-DRB1	HLA-DRB3	HLA-DRB4	HLA-DRB5	HLA-E	HLA-F	HLA-G	HLCS	HLF	HLTF	HLX	HM13	HMBOX1	HMBS	HMCN1	HMG20A	HMG20B	HMGA1	HMGA2	HMGB1	HMGB2	HMGB3	HMGCR	HMGCS1	HMGN1	HMGN2	HMGN3	HMGN4	HMMR	HMOX1	HMOX2	HMX2	HN1L	HNF4G	HNMT	HNRNPA0	HNRNPA1	HNRNPA3	HNRNPAB	HNRNPD	HNRNPF	HNRNPH2	HNRNPU	HOMER1	HOMER2	HOMEZ	HOOK1	HOOK2	HOOK3	HOPX	HORMAD1	HOXA1	HOXA10	HOXA11	HOXA13	HOXA2	HOXA3	HOXA4	HOXA5	HOXA9	HOXB1	HOXB13	HOXB3	HOXB4	HOXB5	HOXB6	HOXB7	HOXB8	HOXC10	HOXC11	HOXC13	HOXC4	HOXC6	HOXC8	HOXC9	HOXD1	HOXD10	HOXD11	HOXD12	HOXD13	HOXD3	HOXD4	HOXD8	HOXD9	HP1BP3	HPCAL1	HPCAL4	HPDL	HPN	HPRT1	HPS1	HPS3	HPS4	HPS5	HPS6	HPSE	HR	HRAS	HRASLS	HRC	HRH1	HS1BP3	HS2ST1	HS3ST2	HS3ST3A1	HS3ST5	HS3ST6	HS6ST1	HS6ST2	HSBP1	HSCB	HSD11B1L	HSD17B1	HSD17B11	HSD17B12	HSD17B13	HSD17B3	HSD17B4	HSD17B6	HSD17B7	HSD17B8	HSD3B1	HSD3B7	HSDL2	HSF1	HSF2	HSF4	HSFY2	HSH2D	HSP90AA1	HSP90AB1	HSPA12B	HSPA14	HSPA1A	HSPA1B	HSPA1L	HSPA2	HSPA4	HSPA4L	HSPA5	HSPA6	HSPA8	HSPA9	HSPB1	HSPB2	HSPB3	HSPB6	HSPB8	HSPBAP1	HSPBP1	HSPD1	HSPE1	HSPG2	HSPH1	HTATIP2	HTR1F	HTR2A	HTR2B	HTR2C	HTR3A	HTR3C	HTR3E	HTR6	HTR7	HTRA1	HTRA2	HUS1B	HUWE1	HYAL1	HYAL2	HYAL3	HYAL4	HYDIN	HYI	HYLS1	HYOU1	HYPK	IARS	IARS2	IBTK	ICA1	ICA1L	ICAM2	ICAM4	ICK	ICMT	ICOS	ICOSLG	ID1	ID2	ID3	ID4	IDE	IDH1	IDH2	IDH3A	IDH3B	IDH3G	IDI1	IDS	IDUA	IER2	IER3	IER3IP1	IER5	IER5L	IFI16	IFI35	IFI44	IFI44L	IFI6	IFIH1	IFIT1	IFIT2	IFIT3	IFIT5	IFITM1	IFITM2	IFITM3	IFNA10	IFNA4	IFNAR1	IFNAR2	IFNGR1	IFNGR2	IFRD1	IFRD2	IFT122	IFT140	IFT172	IFT52	IFT74	IFT81	IFT88	IGBP1	IGF1	IGF1R	IGF2	IGF2BP1	IGF2BP2	IGFBP1	IGFBP2	IGFBP3	IGFBP4	IGFBP5	IGFBP6	IGFBPL1	IGFL1	IGFL2	IGFL3	IGHMBP2	IGSF1	IGSF10	IGSF11	IGSF21	IGSF22	IGSF3	IGSF6	IGSF8	IGSF9	IGSF9B	IHH	IK	IKBKB	IKBKE	IKBKG	IKZF1	IKZF3	IKZF4	IKZF5	IL10	IL10RA	IL10RB	IL11	IL11RA	IL12A	IL12RB1	IL13RA1	IL13RA2	IL15	IL15RA	IL17B	IL17C	IL17D	IL17RA	IL17RB	IL17RC	IL17RD	IL17RE	IL18	IL18BP	IL18R1	IL18RAP	IL19	IL1A	IL1B	IL1R2	IL1RAP	IL1RL2	IL1RN	IL20RA	IL20RB	IL21R	IL22RA1	IL22RA2	IL23A	IL24	IL27RA	IL2RA	IL2RB	IL2RG	IL32	IL3RA	IL4I1	IL4R	IL5RA	IL6	IL6R	IL6ST	IL7	IL7R	ILF2	ILF3	ILKAP	ILVBL	IMMT	IMP3	IMPA1	IMPAD1	IMPDH1	IMPDH2	IMPG2	INA	INADL	INCA1	INF2	ING1	ING2	ING3	ING4	ING5	INHA	INHBB	INMT	INPP1	INPP4A	INPP5A	INPP5D	INPPL1	INS	INSIG1	INSIG2	INSL6	INSM1	INSM2	INSR	INTS1	INTS10	INTS12	INTS2	INTS3	INTS4	INTS5	INTS6	INTS7	INTS8	INTS9	INTU	IPMK	IPO11	IPO13	IPO4	IPO7	IPO8	IPO9	IPP	IPPK	IQCB1	IQCC	IQCD	IQCE	IQCG	IQCH	IQCK	IQGAP1	IQGAP2	IQGAP3	IQSEC2	IRAK1BP1	IRAK2	IRAK3	IRAK4	IREB2	IRF1	IRF2	IRF2BP1	IRF2BP2	IRF3	IRF4	IRF5	IRF6	IRF7	IRF8	IRF9	IRS1	IRX1	IRX2	IRX4	IRX5	IRX6	ISCA1	ISCU	ISG20	ISL1	ISL2	ISLR	ISLR2	ISOC1	ISOC2	ISY1	ISYNA1	ITCH	ITFG1	ITFG2	ITGA1	ITGA10	ITGA11	ITGA2	ITGA3	ITGA4	ITGA5	ITGA7	ITGA8	ITGAE	ITGAL	ITGAM	ITGAX	ITGB1	ITGB1BP1	ITGB2	ITGB3	ITGB3BP	ITGB5	ITGB6	ITGB7	ITGB8	ITGBL1	ITIH3	ITIH4	ITIH5	ITK	ITM2B	ITM2C	ITPA	ITPK1	ITPKA	ITPKB	ITPKC	ITPR1	ITPR2	ITSN1	IVD	IVL	IVNS1ABP	IWS1	IYD	JAG1	JAG2	JAK1	JAK2	JAKMIP2	JAM2	JAM3	JARID2	JAZF1	JDP2	JMJD1C	JMJD4	JMY	JOSD1	JPH1	JPH2	JPH3	JRK	JRKL	JSRP1	JUP	KALRN	KANK1	KANK2	KARS	KATNAL1	KATNAL2	KATNB1	KAZALD1	KBTBD11	KBTBD2	KBTBD3	KBTBD4	KBTBD6	KBTBD7	KBTBD8	KCMF1	KCNA5	KCNA6	KCNA7	KCNAB1	KCNAB3	KCNB2	KCND1	KCND2	KCND3	KCNE4	KCNF1	KCNG1	KCNH2	KCNH3	KCNH4	KCNH8	KCNIP1	KCNIP3	KCNIP4	KCNJ13	KCNJ14	KCNJ15	KCNJ2	KCNJ4	KCNJ5	KCNJ8	KCNK1	KCNK10	KCNK12	KCNK13	KCNK15	KCNK17	KCNK2	KCNK3	KCNK4	KCNK5	KCNK6	KCNK7	KCNMA1	KCNMB1	KCNMB3	KCNMB4	KCNN2	KCNN3	KCNN4	KCNQ1	KCNQ2	KCNQ3	KCNRG	KCNS1	KCNT1	KCTD1	KCTD10	KCTD11	KCTD12	KCTD13	KCTD14	KCTD15	KCTD16	KCTD17	KCTD2	KCTD20	KCTD3	KCTD5	KCTD6	KCTD7	KCTD8	KCTD9	KDELC1	KDELC2	KDELR2	KDELR3	KDR	KEL	KHDRBS3	KHK	KHSRP	KIAA0020	KIAA0040	KIAA0100	KIAA0101	KIAA0141	KIAA0196	KIAA0226	KIAA0232	KIAA0319	KIAA0319L	KIAA0355	KIAA0391	KIAA0408	KIAA0430	KIAA0513	KIAA0556	KIAA0586	KIAA0753	KIAA0895	KIAA0907	KIAA0922	KIAA1024	KIAA1033	KIAA1107	KIAA1143	KIAA1161	KIAA1191	KIAA1210	KIAA1211	KIAA1217	KIAA1324	KIAA1324L	KIAA1328	KIAA1407	KIAA1429	KIAA1467	KIAA1468	KIAA1522	KIAA1524	KIAA1586	KIAA1644	KIAA1671	KIAA1715	KIAA1755	KIAA1958	KIAA2013	KIAA2022	KIAA2026	KIDINS220	KIF11	KIF13B	KIF15	KIF16B	KIF1A	KIF1B	KIF1C	KIF20A	KIF21A	KIF23	KIF24	KIF25	KIF27	KIF2A	KIF2C	KIF3A	KIF3B	KIF3C	KIF4A	KIF5B	KIF6	KIF7	KIFC2	KIR2DL3	KIR2DL4	KIR2DS3	KIRREL	KISS1	KISS1R	KIT	KLC1	KLC2	KLC3	KLC4	KLF10	KLF11	KLF12	KLF13	KLF15	KLF2	KLF4	KLF5	KLF6	KLF8	KLF9	KLHDC2	KLHDC3	KLHDC4	KLHDC7B	KLHDC8A	KLHDC8B	KLHDC9	KLHL12	KLHL13	KLHL14	KLHL15	KLHL17	KLHL18	KLHL2	KLHL20	KLHL21	KLHL22	KLHL23	KLHL24	KLHL26	KLHL28	KLHL3	KLHL30	KLHL31	KLHL4	KLHL5	KLHL6	KLHL7	KLHL8	KLHL9	KLK1	KLK10	KLK11	KLK12	KLK13	KLK3	KLK4	KLK5	KLK6	KLK7	KLK8	KLKB1	KLRC1	KLRD1	KLRF1	KLRG1	KMO	KNTC1	KPNA1	KPNA2	KPNA3	KPNA4	KPNA5	KPNA6	KPNB1	KPRP	KPTN	KRAS	KRBA2	KRCC1	KREMEN1	KREMEN2	KRI1	KRR1	KRT1	KRT10	KRT12	KRT13	KRT14	KRT15	KRT16	KRT17	KRT18	KRT19	KRT20	KRT23	KRT24	KRT27	KRT3	KRT33A	KRT33B	KRT34	KRT4	KRT5	KRT6B	KRT6C	KRT72	KRT74	KRT75	KRT78	KRT8	KRT80	KRT81	KRT83	KRT9	KRTAP19-5	KRTAP19-6	KRTAP3-1	KRTAP3-2	KRTAP4-1	KRTAP5-2	KRTAP9-8	KRTCAP2	KRTCAP3	KRTDAP	KSR1	KTI12	KTN1	KY	KYNU	L1CAM	L1TD1	L2HGDH	L3MBTL3	LACTB	LACTB2	LAD1	LAGE3	LAIR1	LAMA1	LAMA2	LAMA3	LAMA4	LAMA5	LAMB1	LAMB2	LAMB3	LAMC2	LAMC3	LAMP1	LAMP2	LANCL1	LANCL2	LAP3	LAPTM4A	LAPTM4B	LAPTM5	LARGE	LARP1	LARP4	LARP6	LARP7	LARS	LARS2	LAS1L	LASP1	LAT	LAT2	LATS1	LATS2	LAX1	LAYN	LBH	LBP	LBR	LCE2A	LCE2C	LCE3A	LCE3D	LCK	LCMT1	LCMT2	LCN2	LCN6	LCOR	LCP1	LCP2	LCTL	LDB2	LDB3	LDHB	LDHC	LDOC1	LDOC1L	LEF1	LEFTY1	LEFTY2	LEMD1	LEMD2	LEMD3	LENG1	LENG8	LENG9	LEO1	LEPR	LEPROT	LEPROTL1	LETM1	LETM2	LETMD1	LFNG	LGALS1	LGALS12	LGALS13	LGALS2	LGALS3	LGALS3BP	LGALS4	LGALS7	LGALS9	LGI2	LGI4	LGMN	LGR4	LGR6	LHB	LHFP	LHFPL1	LHFPL2	LHFPL3	LHPP	LHX1	LHX3	LHX4	LHX6	LHX8	LIAS	LIF	LIFR	LIG1	LIG3	LIG4	LILRA2	LILRA3	LILRA4	LILRA5	LILRB3	LILRB5	LIMA1	LIMK1	LIMK2	LIMS1	LIMS2	LIMS3	LIN28B	LIN37	LIN52	LIN54	LIN7B	LIN7C	LINGO1	LINGO2	LIPA	LIPE	LIPF	LIPG	LIPH	LIPT1	LITAF	LIX1L	LLGL1	LLGL2	LMAN1	LMAN1L	LMAN2	LMAN2L	LMBR1	LMBR1L	LMBRD1	LMCD1	LMF1	LMF2	LMNA	LMNB2	LMO1	LMO2	LMO3	LMO4	LMO7	LMOD1	LMOD3	LMTK2	LMTK3	LNP1	LNX1	LNX2	LOH12CR1	LONP1	LONP2	LONRF1	LONRF2	LONRF3	LOR	LOX	LOXHD1	LOXL1	LOXL3	LPAR1	LPAR4	LPCAT1	LPCAT2	LPGAT1	LPIN1	LPIN2	LPIN3	LPL	LPP	LPXN	LRAT	LRBA	LRCH2	LRCH3	LRCH4	LRFN2	LRG1	LRIG1	LRIG2	LRMP	LRP1	LRP10	LRP11	LRP1B	LRP4	LRP5	LRP5L	LRP8	LRPAP1	LRPPRC	LRRC1	LRRC14	LRRC15	LRRC17	LRRC18	LRRC19	LRRC20	LRRC23	LRRC25	LRRC26	LRRC28	LRRC29	LRRC3	LRRC31	LRRC34	LRRC36	LRRC37A	LRRC37B	LRRC38	LRRC3B	LRRC40	LRRC41	LRRC42	LRRC45	LRRC46	LRRC47	LRRC49	LRRC4C	LRRC56	LRRC57	LRRC58	LRRC59	LRRC6	LRRC61	LRRC8A	LRRC8B	LRRC8D	LRRC8E	LRRCC1	LRRFIP2	LRRIQ1	LRRK1	LRRK2	LRRN1	LRRN2	LRRN3	LRRTM4	LRTM1	LRWD1	LSAMP	LSG1	LSM10	LSM11	LSM12	LSM14B	LSM3	LSM4	LSM5	LSM6	LSM7	LSM8	LSP1	LSR	LSS	LST1	LTA	LTA4H	LTB4R	LTB4R2	LTBP1	LTBP3	LTBP4	LTBR	LTC4S	LTF	LTK	LTV1	LUC7L	LUC7L2	LUM	LUZP1	LUZP2	LXN	LY6E	LY6G5C	LY6G6C	LY6G6D	LY6H	LY6K	LY75	LY9	LY96	LYAR	LYG1	LYN	LYNX1	LYPD1	LYPD2	LYPD3	LYPD5	LYPD6	LYPLA1	LYPLA2	LYPLAL1	LYRM1	LYRM2	LYRM4	LYRM5	LYSMD1	LYSMD2	LYSMD3	LYSMD4	LYST	LZIC	LZTR1	LZTS1	LZTS2	MACF1	MACROD1	MACROD2	MAD2L1	MAD2L1BP	MAD2L2	MADD	MAEA	MAF	MAF1	MAFA	MAFB	MAFF	MAFG	MAGEA1	MAGEA10	MAGEA11	MAGEA12	MAGEA3	MAGEA4	MAGEA6	MAGEB2	MAGEB3	MAGEC1	MAGEC2	MAGED1	MAGED2	MAGEE1	MAGEF1	MAGEH1	MAGEL2	MAGI1	MAGI2	MAGI3	MAGOHB	MAGT1	MAK	MAL2	MALT1	MAMDC2	MAMDC4	MAML1	MAML2	MAML3	MAMLD1	MAN1A1	MAN1A2	MAN1B1	MAN1C1	MAN2B1	MAN2B2	MANBA	MANBAL	MANEA	MANEAL	MANSC1	MAOA	MAOB	MAP1A	MAP1B	MAP1LC3A	MAP1LC3B	MAP1S	MAP2	MAP2K1	MAP2K2	MAP2K3	MAP2K5	MAP2K6	MAP2K7	MAP3K1	MAP3K10	MAP3K11	MAP3K12	MAP3K13	MAP3K14	MAP3K15	MAP3K2	MAP3K3	MAP3K4	MAP3K5	MAP3K6	MAP3K8	MAP3K9	MAP4	MAP4K1	MAP4K2	MAP4K5	MAP6	MAP6D1	MAP7	MAP7D3	MAP9	MAPK1	MAPK10	MAPK11	MAPK12	MAPK13	MAPK14	MAPK15	MAPK3	MAPK4	MAPK6	MAPK7	MAPK8IP1	MAPK8IP2	MAPKAP1	MAPKAPK2	MAPKAPK3	MAPKAPK5	MAPKBP1	MAPRE1	MAPRE2	MAPRE3	MARCKSL1	MARCO	MARK1	MARK2	MARK3	MARK4	MARS	MARS2	MARVELD2	MARVELD3	MASP1	MAST1	MAST2	MAST3	MAST4	MASTL	MAT2A	MAT2B	MATK	MATN2	MATN3	MATN4	MATR3	MAX	MB	MBD1	MBD2	MBD3	MBD5	MBD6	MBIP	MBNL2	MBOAT1	MBOAT2	MBOAT7	MBP	MBTPS1	MBTPS2	MC1R	MCAM	MCAT	MCC	MCCC1	MCCC2	MCEE	MCF2	MCFD2	MCL1	MCM2	MCM3AP	MCM4	MCM6	MCM7	MCM8	MCOLN1	MCOLN2	MCOLN3	MCPH1	MCRS1	MCTP1	MCTP2	MCTS1	MDFI	MDFIC	MDGA1	MDH1	MDK	MDM1	MDM2	MDM4	MDN1	ME1	ME2	ME3	MEA1	MECP2	MECR	MED10	MED11	MED12	MED13	MED13L	MED15	MED16	MED18	MED19	MED20	MED21	MED22	MED23	MED24	MED26	MED27	MED28	MED29	MED30	MED4	MED6	MED8	MED9	MEF2A	MEF2C	MEF2D	MEFV	MEGF10	MEGF8	MEIG1	MEIS1	MEIS2	MEIS3	MELK	MEMO1	MEN1	MEOX1	MEOX2	MEP1A	MEP1B	MERTK	MESDC1	MEST	MET	METAP1	METAP2	METRN	METRNL	METTL10	METTL2A	METTL2B	METTL3	METTL4	METTL5	METTL6	METTL7A	METTL8	METTL9	MEX3B	MEX3C	MEX3D	MFAP1	MFAP2	MFAP3	MFAP3L	MFAP4	MFAP5	MFGE8	MFHAS1	MFI2	MFN1	MFN2	MFNG	MFSD1	MFSD10	MFSD11	MFSD3	MFSD5	MFSD7	MFSD9	MGAM	MGAT1	MGAT4A	MGAT4B	MGAT4C	MGAT5	MGAT5B	MGEA5	MGLL	MGMT	MGP	MGRN1	MGST1	MGST2	MGST3	MIA	MIB1	MICA	MICAL2	MICALCL	MICALL2	MICB	MID1	MID1IP1	MID2	MIDN	MIER1	MIER2	MIF4GD	MINA	MINK1	MINPP1	MIPEP	MIPOL1	MIS12	MITD1	MITF	MKI67	MKKS	MKL1	MKL2	MKLN1	MKNK1	MKNK2	MKRN1	MKRN3	MKS1	MKX	MLC1	MLF1	MLF2	MLH1	MLH3	MLKL	MLLT1	MLLT10	MLLT11	MLLT6	MLPH	MLX	MLXIPL	MLYCD	MMAA	MMAB	MMACHC	MMD	MME	MMEL1	MMP1	MMP10	MMP11	MMP12	MMP13	MMP14	MMP15	MMP16	MMP19	MMP2	MMP24	MMP25	MMP28	MMP3	MMP7	MMP9	MMRN1	MMRN2	MN1	MND1	MNDA	MNS1	MNT	MOAP1	MOCOS	MOCS1	MOCS3	MOGAT2	MON1A	MON1B	MON2	MORC3	MORC4	MORF4L1	MORF4L2	MORN1	MORN2	MORN3	MOSPD1	MOSPD2	MOSPD3	MOV10	MOXD1	MPDU1	MPDZ	MPEG1	MPHOSPH10	MPHOSPH6	MPHOSPH9	MPI	MPL	MPO	MPP1	MPP2	MPP3	MPP5	MPP6	MPP7	MPPE1	MPST	MPV17	MPV17L	MPZL1	MPZL2	MPZL3	MRAP	MRAS	MRC2	MRE11A	MREG	MRFAP1L1	MRGPRX3	MRM1	MRPL11	MRPL12	MRPL13	MRPL16	MRPL17	MRPL18	MRPL19	MRPL2	MRPL20	MRPL21	MRPL22	MRPL24	MRPL27	MRPL28	MRPL3	MRPL30	MRPL32	MRPL33	MRPL34	MRPL35	MRPL36	MRPL38	MRPL39	MRPL4	MRPL40	MRPL41	MRPL43	MRPL44	MRPL45	MRPL46	MRPL47	MRPL48	MRPL49	MRPL50	MRPL52	MRPL54	MRPL55	MRPL9	MRPS10	MRPS11	MRPS12	MRPS14	MRPS15	MRPS16	MRPS17	MRPS18A	MRPS18B	MRPS18C	MRPS21	MRPS22	MRPS23	MRPS24	MRPS25	MRPS26	MRPS27	MRPS28	MRPS30	MRPS31	MRPS33	MRPS5	MRPS6	MRRF	MRS2	MRTO4	MRVI1	MS4A1	MS4A14	MS4A15	MS4A4A	MS4A6A	MS4A6E	MSC	MSH2	MSH3	MSH5	MSH6	MSI1	MSI2	MSMB	MSN	MSR1	MSRB2	MSRB3	MST1	MST1R	MSTN	MSTO1	MSX1	MSX2	MT1A	MT1E	MT1F	MT1G	MT1H	MT1M	MT1X	MT2A	MT3	MT4	MTA1	MTA2	MTA3	MTAP	MTBP	MTCH1	MTCH2	MTF1	MTF2	MTFMT	MTFR1	MTG1	MTHFD1	MTHFD1L	MTHFD2	MTHFD2L	MTHFR	MTHFS	MTHFSD	MTIF2	MTIF3	MTL5	MTM1	MTMR1	MTMR10	MTMR11	MTMR12	MTMR14	MTMR2	MTMR3	MTMR4	MTMR6	MTMR7	MTMR9	MTO1	MTPN	MTR	MTRF1L	MTRR	MTSS1	MTUS1	MTX1	MTX2	MTX3	MUC1	MUC12	MUC13	MUC15	MUC17	MUC20	MUC4	MUC5AC	MUC6	MUM1	MURC	MUS81	MUSK	MUSTN1	MUT	MUTYH	MVD	MVK	MVP	MX1	MXD3	MXD4	MXI1	MXRA5	MXRA7	MXRA8	MYB	MYBPC1	MYBPC2	MYBPC3	MYBPHL	MYC	MYCBP	MYCN	MYCT1	MYD88	MYEF2	MYH11	MYH14	MYH15	MYH3	MYH4	MYH6	MYH7	MYH9	MYL2	MYL4	MYL5	MYL6B	MYL9	MYLIP	MYLK	MYNN	MYO16	MYO18A	MYO19	MYO1A	MYO1B	MYO1D	MYO1E	MYO1F	MYO1G	MYO3A	MYO3B	MYO5A	MYO6	MYO9B	MYOCD	MYOG	MYOM1	MYOM2	MYOM3	MYOT	MYOZ1	MYOZ3	MYPN	MYRIP	MYSM1	MYT1	MYT1L	MZF1	N4BP2	N4BP2L1	N4BP3	N6AMT1	N6AMT2	NAALAD2	NAALADL1	NAB1	NAB2	NADK	NADSYN1	NAE1	NAF1	NAGA	NAGK	NAGLU	NAGPA	NAGS	NAMPT	NANOS3	NANP	NAP1L1	NAP1L2	NAP1L3	NAP1L4	NAP1L5	NAPA	NAPEPLD	NAPG	NAPSA	NARS	NARS2	NAT1	NAT10	NAT14	NAT2	NAT6	NAT8B	NAT9	NAV1	NAV3	NBEA	NBEAL2	NBL1	NBN	NBPF10	NBPF14	NBPF20	NBPF3	NBPF9	NBR1	NCALD	NCAM1	NCAM2	NCAN	NCAPD2	NCAPD3	NCAPG	NCAPH	NCAPH2	NCBP1	NCBP2	NCDN	NCF1	NCF2	NCF4	NCK1	NCK2	NCKAP1L	NCKIPSD	NCL	NCOA1	NCOA2	NCOA3	NCOA4	NCOA5	NCOA6	NCOA7	NCOR2	NCSTN	NDC80	NDE1	NDEL1	NDFIP1	NDFIP2	NDN	NDNL2	NDP	NDRG2	NDRG3	NDUFA1	NDUFA10	NDUFA12	NDUFA13	NDUFA3	NDUFA4	NDUFA4L2	NDUFA5	NDUFA7	NDUFA8	NDUFA9	NDUFAF1	NDUFAF2	NDUFB1	NDUFB11	NDUFB4	NDUFB6	NDUFB8	NDUFC1	NDUFC2	NDUFS1	NDUFS2	NDUFS3	NDUFS5	NDUFS7	NDUFS8	NDUFV1	NDUFV3	NEB	NEBL	NECAB1	NECAB2	NECAB3	NECAP1	NECAP2	NEDD1	NEDD4	NEDD4L	NEDD8	NEDD9	NEFH	NEFL	NEGR1	NEIL2	NEIL3	NEK10	NEK11	NEK2	NEK3	NEK4	NEK6	NEK7	NEK8	NELL1	NELL2	NEO1	NES	NET1	NETO2	NEU1	NEURL2	NEUROD1	NEUROG2	NEXN	NF1	NFAM1	NFASC	NFAT5	NFATC1	NFATC2IP	NFATC3	NFATC4	NFE2	NFE2L1	NFE2L2	NFIA	NFIB	NFIC	NFIL3	NFIX	NFKB1	NFKB2	NFKBIA	NFKBIB	NFKBIE	NFKBIZ	NFRKB	NFS1	NFX1	NFXL1	NFYA	NFYB	NGB	NGDN	NGF	NGFR	NGFRAP1	NGLY1	NGRN	NHLH2	NHLRC2	NHLRC3	NHS	NID1	NID2	NIF3L1	NIN	NINJ2	NIP7	NIPA1	NIPA2	NIPBL	NIPSNAP1	NIPSNAP3A	NIPSNAP3B	NISCH	NIT1	NKAP	NKD1	NKD2	NKG7	NKIRAS1	NKIRAS2	NKPD1	NKRF	NKTR	NKX2-1	NKX2-2	NKX3-1	NLE1	NLGN1	NLGN2	NLGN3	NLGN4X	NLK	NLN	NLRC5	NLRP12	NLRP13	NLRP2	NLRP3	NLRP7	NLRX1	NMD3	NME1	NME1-NME2	NME2	NME3	NME4	NME5	NME6	NME7	NMI	NMNAT1	NMNAT2	NMNAT3	NMRAL1	NMT1	NMT2	NMUR2	NNAT	NNMT	NNT	NOB1	NOC2L	NOC4L	NOD2	NOG	NOL10	NOL11	NOL4	NOL6	NOL7	NOL8	NOL9	NOM1	NOMO1	NOMO2	NOMO3	NONO	NOS1AP	NOS3	NOSIP	NOSTRIN	NOTCH1	NOTCH2NL	NOTCH3	NOTCH4	NOV	NOX1	NOX4	NOX5	NOXA1	NOXO1	NPAS1	NPAS2	NPAS4	NPB	NPBWR2	NPC1	NPC2	NPEPL1	NPEPPS	NPFFR2	NPHP1	NPHP3	NPHS2	NPL	NPM2	NPNT	NPPA	NPPB	NPPC	NPR1	NPR3	NPSR1	NPTN	NPTX2	NPTXR	NPY	NPY5R	NQO1	NQO2	NR0B1	NR1D2	NR1H2	NR1H4	NR1I3	NR2C1	NR2C2	NR2E1	NR2E3	NR2F1	NR2F2	NR2F6	NR3C1	NR3C2	NR4A1	NR4A2	NR4A3	NRARP	NRAS	NRBP1	NRBP2	NRCAM	NRD1	NRF1	NRG1	NRG2	NRG4	NRGN	NRIP1	NRIP2	NRIP3	NRK	NRM	NRP1	NRSN2	NRTN	NRXN1	NRXN2	NRXN3	NSD1	NSDHL	NSF	NSFL1C	NSL1	NSMAF	NSMCE1	NSMCE2	NSMCE4A	NSUN2	NSUN3	NSUN4	NSUN5	NSUN6	NT5C2	NT5DC1	NT5DC2	NT5DC3	NT5E	NT5M	NTN4	NTNG1	NTRK1	NTRK2	NTRK3	NTS	NTSR1	NUAK1	NUAK2	NUB1	NUBP1	NUBP2	NUCB1	NUCB2	NUCKS1	NUDCD1	NUDCD2	NUDCD3	NUDT1	NUDT11	NUDT12	NUDT13	NUDT14	NUDT15	NUDT16	NUDT16L1	NUDT18	NUDT19	NUDT2	NUDT21	NUDT22	NUDT3	NUDT4	NUDT5	NUDT6	NUDT9	NUF2	NUFIP2	NUMA1	NUMB	NUMBL	NUP133	NUP153	NUP155	NUP160	NUP188	NUP205	NUP210	NUP214	NUP35	NUP37	NUP43	NUP50	NUP54	NUP62	NUP62CL	NUP85	NUP88	NUP98	NUPL1	NUPL2	NUSAP1	NUTF2	NVL	NWD1	NXF1	NXF3	NXN	NXNL1	NXPH1	NXPH3	NXPH4	NXT1	NXT2	OAF	OAS1	OAS2	OAS3	OASL	OAT	OAZ1	OAZ3	OBFC1	OBSCN	OCA2	OCEL1	OCIAD1	OCIAD2	OCLN	OCRL	ODAM	ODC1	ODF2	ODF2L	ODF4	OFD1	OGDH	OGDHL	OGFOD1	OGFR	OGFRL1	OGG1	OGN	OGT	OIP5	OLA1	OLFM1	OLFM4	OLFML1	OLFML2A	OLFML2B	OLFML3	OLR1	OMA1	OMD	ONECUT2	OPA1	OPA3	OPCML	OPLAH	OPN3	OPRK1	OPRM1	OR10H1	OR11G2	OR11L1	OR13A1	OR2A1	OR2A42	OR2A5	OR2AK2	OR2T1	OR2W5	OR4D1	OR4N2	OR51E1	OR51E2	OR51T1	OR52N2	OR56B1	OR6B1	OR6B3	OR7D2	OR7G2	OR8H3	ORAI1	ORAI2	ORAI3	ORAOV1	ORM1	ORM2	ORMDL1	ORMDL2	ORMDL3	OSBP	OSBP2	OSBPL10	OSBPL11	OSBPL1A	OSBPL2	OSBPL3	OSBPL5	OSBPL6	OSBPL7	OSBPL8	OSCAR	OSGEP	OSGEPL1	OSGIN2	OSM	OSR2	OSTF1	OSTM1	OTOF	OTUB1	OTUB2	OTUD1	OTUD4	OTUD6B	OTX1	OTX2	OVCA2	OVGP1	OVOL1	OVOL2	OXA1L	OXCT2	OXER1	OXGR1	OXR1	OXSM	OXT	OXTR	P2RX1	P2RX5	P2RX7	P2RY1	P2RY10	P2RY11	P2RY13	P2RY14	P2RY2	P2RY6	P2RY8	P4HA1	P4HA2	P4HB	PA2G4	PAAF1	PABPC1	PABPC3	PABPC4	PABPC5	PABPN1	PACRG	PACS1	PACS2	PACSIN1	PACSIN2	PACSIN3	PADI1	PADI2	PADI3	PAEP	PAF1	PAFAH1B1	PAFAH1B2	PAFAH1B3	PAFAH2	PAG1	PAGE1	PAGE2	PAGE2B	PAGE4	PAGE5	PAH	PAICS	PAIP2	PAK1	PAK1IP1	PAK2	PAK4	PAK6	PAK7	PALB2	PALLD	PAN2	PAN3	PANK1	PANK2	PANK4	PANX1	PANX2	PAOX	PAPD4	PAPD5	PAPLN	PAPOLA	PAPPA	PAPSS1	PAQR3	PAQR4	PAQR6	PAQR7	PAQR8	PARD3	PARD6A	PARD6B	PARD6G	PARK7	PARL	PARN	PARP1	PARP10	PARP12	PARP14	PARP15	PARP2	PARP3	PARP4	PARP6	PARP9	PARS2	PARVA	PARVB	PARVG	PASD1	PASK	PATL1	PATZ1	PAX3	PAX6	PAX7	PAX8	PAX9	PAXIP1	PBK	PBLD	PBRM1	PBX1	PBX2	PBX4	PC	PCBD1	PCBD2	PCBP1	PCBP2	PCBP4	PCCA	PCCB	PCDH1	PCDH10	PCDH12	PCDH17	PCDH18	PCDH19	PCDH20	PCDH7	PCDH9	PCDHA1	PCDHA2	PCDHA5	PCDHA9	PCDHAC1	PCDHAC2	PCDHB12	PCDHB13	PCDHB15	PCDHB2	PCDHB3	PCDHB4	PCDHB6	PCDHB8	PCDHGB4	PCDHGB6	PCF11	PCGF1	PCGF5	PCGF6	PCID2	PCK2	PCM1	PCMT1	PCMTD1	PCMTD2	PCNA	PCNX	PCNXL2	PCNXL3	PCOLCE	PCOLCE2	PCP4	PCP4L1	PCSK1	PCSK1N	PCSK4	PCSK5	PCSK6	PCSK7	PCSK9	PCTP	PCYOX1	PCYT2	PDAP1	PDCD10	PDCD2	PDCD2L	PDCD4	PDCD6	PDCD6IP	PDCD7	PDCL	PDCL3	PDDC1	PDE10A	PDE12	PDE1A	PDE1B	PDE2A	PDE3A	PDE4A	PDE4B	PDE4C	PDE4D	PDE4DIP	PDE5A	PDE6B	PDE6D	PDE6G	PDE8A	PDE9A	PDF	PDGFB	PDGFC	PDGFD	PDGFRA	PDGFRL	PDHA1	PDHB	PDHX	PDIA2	PDIA5	PDIA6	PDK1	PDK2	PDK3	PDK4	PDLIM1	PDLIM3	PDLIM4	PDLIM5	PDLIM7	PDPK1	PDPN	PDPR	PDRG1	PDS5A	PDS5B	PDSS1	PDSS2	PDXK	PDXP	PDYN	PDZD2	PDZD3	PDZD4	PDZD8	PDZK1	PDZK1IP1	PDZRN3	PDZRN4	PEA15	PEBP1	PEBP4	PECAM1	PEF1	PEG10	PEG3	PELI1	PELI2	PELO	PELP1	PEMT	PENK	PEPD	PER1	PER2	PER3	PERP	PES1	PEX1	PEX11A	PEX11B	PEX11G	PEX13	PEX14	PEX16	PEX19	PEX26	PEX5	PEX6	PEX7	PF4V1	PFAS	PFDN1	PFDN2	PFDN4	PFDN5	PFDN6	PFKFB2	PFKFB3	PFKFB4	PFKL	PFKP	PFN1	PFN2	PFN4	PGAM1	PGAM4	PGAM5	PGBD1	PGBD2	PGBD3	PGBD4	PGBD5	PGC	PGD	PGK1	PGLS	PGLYRP1	PGM1	PGM2	PGM2L1	PGM3	PGM5	PGPEP1	PGRMC1	PHACTR1	PHACTR2	PHACTR3	PHACTR4	PHB	PHB2	PHC1	PHC2	PHC3	PHEX	PHF1	PHF10	PHF11	PHF12	PHF13	PHF14	PHF19	PHF2	PHF20L1	PHF21A	PHF23	PHF3	PHF5A	PHF6	PHGDH	PHIP	PHKB	PHKG2	PHLDA1	PHLDA2	PHLDA3	PHLDB1	PHLDB2	PHLDB3	PHOSPHO2	PHPT1	PHTF1	PHYH	PHYHIP	PHYHIPL	PI15	PI16	PI3	PI4K2A	PI4KB	PIAS1	PIAS2	PIAS4	PIBF1	PICALM	PID1	PIGA	PIGB	PIGC	PIGF	PIGG	PIGH	PIGK	PIGL	PIGM	PIGN	PIGO	PIGP	PIGQ	PIGR	PIGS	PIGT	PIGU	PIGV	PIGW	PIGX	PIGY	PIGZ	PIH1D1	PIK3AP1	PIK3C2G	PIK3C3	PIK3CA	PIK3CB	PIK3CD	PIK3CG	PIK3IP1	PIK3R1	PIK3R2	PIK3R3	PIK3R4	PIK3R5	PILRA	PILRB	PIM2	PIM3	PIN1	PIN4	PINK1	PINX1	PIP4K2B	PIP4K2C	PIP5K1A	PIP5K1B	PIP5K1C	PIPOX	PIR	PISD	PITPNA	PITPNC1	PITPNM1	PITPNM2	PITRM1	PITX1	PITX2	PIWIL1	PIWIL2	PIWIL4	PJA1	PJA2	PKD1	PKD1L2	PKD2L1	PKHD1	PKHD1L1	PKIA	PKIB	PKIG	PKLR	PKMYT1	PKN1	PKN2	PKN3	PKNOX1	PKP1	PKP3	PKP4	PLA1A	PLA2G10	PLA2G12A	PLA2G2A	PLA2G2F	PLA2G3	PLA2G4A	PLA2G4B	PLA2G4F	PLA2G6	PLA2G7	PLA2R1	PLAA	PLAC1	PLAC8	PLAC8L1	PLAC9	PLAG1	PLAGL2	PLAT	PLAU	PLAUR	PLB1	PLCB1	PLCB2	PLCB4	PLCD1	PLCD3	PLCE1	PLCG1	PLCL1	PLCL2	PLCXD1	PLCXD3	PLD1	PLD2	PLD3	PLD5	PLEK	PLEKHA1	PLEKHA2	PLEKHA3	PLEKHA4	PLEKHA6	PLEKHA7	PLEKHB1	PLEKHB2	PLEKHF1	PLEKHF2	PLEKHG1	PLEKHG2	PLEKHG3	PLEKHG4	PLEKHG6	PLEKHG7	PLEKHH1	PLEKHH3	PLEKHJ1	PLEKHM1	PLEKHM2	PLEKHN1	PLEKHO1	PLEKHO2	PLGLB1	PLK1	PLK2	PLK3	PLK4	PLLP	PLN	PLOD1	PLOD2	PLOD3	PLP1	PLP2	PLRG1	PLS1	PLS3	PLSCR1	PLSCR3	PLSCR4	PLTP	PLXDC2	PLXNA1	PLXNA2	PLXNA3	PLXNB1	PLXNB2	PLXNB3	PLXND1	PM20D2	PMAIP1	PMEPA1	PMF1	PMFBP1	PML	PMM1	PMM2	PMP2	PMP22	PMPCA	PMPCB	PMS1	PMS2	PMVK	PNCK	PNKD	PNKP	PNLDC1	PNLIPRP3	PNMA1	PNMA2	PNMA3	PNMA5	PNMT	PNN	PNO1	PNOC	PNPLA2	PNPLA4	PNPLA6	PNPLA7	PNPLA8	PNPO	PNRC1	PNRC2	PODN	PODNL1	PODXL	PODXL2	POF1B	POFUT1	POFUT2	POGK	POGZ	POLA2	POLB	POLD1	POLD3	POLD4	POLDIP2	POLDIP3	POLE	POLE2	POLE3	POLE4	POLG2	POLH	POLI	POLK	POLL	POLM	POLN	POLQ	POLR1B	POLR1C	POLR1D	POLR1E	POLR2A	POLR2C	POLR2D	POLR2F	POLR2G	POLR2H	POLR2I	POLR2J	POLR2J3	POLR2K	POLR2L	POLR3A	POLR3B	POLR3C	POLR3D	POLR3F	POLR3GL	POLR3H	POLR3K	POLRMT	POMC	POMGNT1	POMP	POMT1	POMT2	POMZP3	PON2	PON3	POP1	POP4	POP5	POP7	POPDC2	POPDC3	POR	PORCN	POSTN	POT1	POU2F1	POU2F2	POU2F3	POU3F1	POU3F2	POU4F1	POU5F1	POU6F1	PPA1	PPA2	PPAN	PPAP2A	PPAP2B	PPAP2C	PPAPDC1A	PPAPDC1B	PPAPDC2	PPAPDC3	PPARA	PPARD	PPARG	PPARGC1A	PPAT	PPBP	PPCS	PPEF1	PPFIA1	PPFIA2	PPFIA4	PPFIBP1	PPFIBP2	PPHLN1	PPIA	PPIB	PPIC	PPIE	PPIH	PPIL3	PPIL6	PPM1A	PPM1B	PPM1D	PPM1E	PPM1G	PPM1H	PPM1M	PPME1	PPOX	PPP1CA	PPP1CC	PPP1R10	PPP1R11	PPP1R12A	PPP1R12B	PPP1R12C	PPP1R13B	PPP1R13L	PPP1R14A	PPP1R14B	PPP1R14C	PPP1R14D	PPP1R15A	PPP1R16A	PPP1R16B	PPP1R1B	PPP1R1C	PPP1R2	PPP1R3B	PPP1R3C	PPP1R3D	PPP1R3E	PPP1R3F	PPP1R8	PPP1R9A	PPP2CA	PPP2CB	PPP2R1B	PPP2R2A	PPP2R2B	PPP2R2C	PPP2R2D	PPP2R3A	PPP2R3B	PPP2R3C	PPP2R4	PPP2R5A	PPP2R5C	PPP2R5D	PPP2R5E	PPP3CA	PPP3CB	PPP3CC	PPP3R1	PPP4R1	PPP5C	PPP6C	PPRC1	PPT1	PPT2	PPTC7	PQBP1	PQLC1	PRAF2	PRAM1	PRAME	PRC1	PRCC	PRCP	PRDM1	PRDM4	PRDM6	PRDM7	PRDM8	PRDM9	PRDX2	PRDX5	PRDX6	PREB	PRELP	PREP	PREPL	PREX1	PRF1	PRG2	PRH1	PRICKLE1	PRICKLE2	PRICKLE3	PRICKLE4	PRIM1	PRIM2	PRKAA1	PRKAA2	PRKAB1	PRKAB2	PRKACB	PRKAG1	PRKAG2	PRKAR1A	PRKAR1B	PRKAR2A	PRKCA	PRKCD	PRKCDBP	PRKCE	PRKCH	PRKCI	PRKCQ	PRKCSH	PRKCZ	PRKD1	PRKD2	PRKD3	PRKDC	PRKG2	PRKRA	PRKRIP1	PRKRIR	PRKX	PRLR	PRMT1	PRMT2	PRMT3	PRND	PRNP	PROC	PROCA1	PROCR	PRODH	PROK1	PROK2	PROM1	PROM2	PROS1	PROSC	PROX1	PRPF19	PRPF3	PRPF31	PRPF38A	PRPF38B	PRPF39	PRPF4	PRPF40A	PRPF40B	PRPF4B	PRPF6	PRPF8	PRPH	PRPS1	PRPS2	PRPSAP1	PRR11	PRR12	PRR13	PRR14	PRR16	PRR18	PRR19	PRR3	PRR4	PRR5	PRR7	PRRC1	PRRG1	PRRG4	PRRT1	PRRT2	PRRT3	PRRX1	PRRX2	PRSS1	PRSS12	PRSS16	PRSS2	PRSS21	PRSS22	PRSS23	PRSS27	PRSS3	PRSS33	PRSS35	PRSS8	PRTFDC1	PRUNE	PRUNE2	PSAP	PSAT1	PSCA	PSD2	PSD3	PSEN1	PSEN2	PSENEN	PSG1	PSG3	PSG4	PSG5	PSG6	PSG7	PSG9	PSIP1	PSMA1	PSMA4	PSMA5	PSMA6	PSMA7	PSMB1	PSMB10	PSMB2	PSMB3	PSMB4	PSMB5	PSMB6	PSMB8	PSMB9	PSMC1	PSMC2	PSMC4	PSMC5	PSMC6	PSMD1	PSMD10	PSMD11	PSMD12	PSMD13	PSMD14	PSMD2	PSMD3	PSMD4	PSMD5	PSMD6	PSMD7	PSMD8	PSMD9	PSME1	PSME2	PSME3	PSME4	PSMG1	PSMG3	PSORS1C1	PSORS1C2	PSPC1	PSPH	PSRC1	PSTK	PSTPIP1	PSTPIP2	PTAFR	PTBP1	PTBP2	PTCD2	PTCD3	PTCH1	PTCHD1	PTCHD3	PTDSS1	PTDSS2	PTEN	PTER	PTGDS	PTGER1	PTGER2	PTGER3	PTGER4	PTGES	PTGES3	PTGFRN	PTGIS	PTGS1	PTGS2	PTH	PTH2R	PTHLH	PTK2	PTK6	PTK7	PTMA	PTMS	PTOV1	PTP4A1	PTP4A2	PTP4A3	PTPDC1	PTPN1	PTPN11	PTPN12	PTPN14	PTPN18	PTPN21	PTPN22	PTPN23	PTPN3	PTPN4	PTPN5	PTPN6	PTPN7	PTPN9	PTPRA	PTPRB	PTPRC	PTPRCAP	PTPRD	PTPRE	PTPRF	PTPRG	PTPRM	PTPRN	PTPRN2	PTPRO	PTPRQ	PTPRR	PTPRT	PTPRU	PTPRZ1	PTRF	PTRH1	PTRH2	PTS	PTTG1	PTTG1IP	PTTG2	PTX3	PUF60	PUM1	PUM2	PURA	PURB	PURG	PUS1	PUS3	PUS7	PUS7L	PUSL1	PVR	PVRIG	PVRL1	PVRL2	PVRL3	PVRL4	PWP1	PWP2	PWWP2A	PWWP2B	PXMP2	PXMP4	PXN	PYCARD	PYCR1	PYCRL	PYGB	PYGL	PYGM	PYGO2	PYHIN1	QARS	QDPR	QKI	QPCT	QPCTL	QPRT	QRICH1	QRSL1	QSOX1	QSOX2	QTRT1	QTRTD1	R3HCC1	R3HDM1	R3HDM2	RAB10	RAB11A	RAB11B	RAB11FIP1	RAB11FIP2	RAB11FIP3	RAB11FIP4	RAB11FIP5	RAB12	RAB13	RAB14	RAB15	RAB18	RAB1B	RAB20	RAB21	RAB22A	RAB23	RAB24	RAB25	RAB26	RAB27A	RAB2A	RAB2B	RAB31	RAB33A	RAB33B	RAB36	RAB37	RAB3B	RAB3C	RAB3GAP1	RAB3IL1	RAB3IP	RAB40C	RAB43	RAB4A	RAB4B	RAB5A	RAB5B	RAB5C	RAB6A	RAB6B	RAB7A	RAB7B	RAB8A	RAB9A	RAB9B	RABEP1	RABEP2	RABEPK	RABGAP1L	RABGGTA	RABGGTB	RABIF	RABL2A	RABL3	RAC1	RAC2	RAC3	RACGAP1	RAD1	RAD17	RAD21	RAD23A	RAD23B	RAD50	RAD51	RAD51AP1	RAD51C	RAD54B	RAD54L	RAD9A	RAE1	RAET1E	RAET1G	RAG1	RAI1	RAI14	RAI2	RALA	RALB	RALBP1	RALGDS	RALGPS1	RALGPS2	RALY	RALYL	RAMP1	RAMP3	RAN	RANBP1	RANBP10	RANBP2	RANBP3	RANBP3L	RANBP6	RANGAP1	RANGRF	RAP1A	RAP1B	RAP1GAP	RAP1GDS1	RAP2A	RAP2B	RAP2C	RAPGEF1	RAPGEF4	RAPGEF6	RAPGEFL1	RAPH1	RAPSN	RARA	RARB	RARG	RARRES1	RARRES3	RARS	RARS2	RASA1	RASA2	RASA3	RASA4	RASAL1	RASAL2	RASD1	RASEF	RASGRP1	RASGRP2	RASGRP3	RASIP1	RASL10A	RASL11A	RASSF1	RASSF2	RASSF4	RASSF6	RASSF7	RASSF8	RASSF9	RAVER1	RAVER2	RB1	RB1CC1	RBAK	RBBP4	RBBP5	RBBP6	RBBP7	RBBP8	RBBP9	RBCK1	RBKS	RBL1	RBL2	RBM10	RBM11	RBM12	RBM12B	RBM14	RBM15	RBM15B	RBM17	RBM18	RBM19	RBM20	RBM22	RBM23	RBM24	RBM25	RBM26	RBM28	RBM3	RBM33	RBM34	RBM38	RBM39	RBM4	RBM41	RBM42	RBM43	RBM45	RBM4B	RBM5	RBM6	RBM8A	RBMS1	RBMS2	RBMS3	RBMX2	RBMY1A1	RBMY1E	RBMY1J	RBP1	RBP7	RBPJ	RBPJL	RBPMS	RBX1	RC3H2	RCAN1	RCAN3	RCBTB1	RCBTB2	RCC2	RCE1	RCHY1	RCN1	RCN2	RCOR2	RCOR3	RCSD1	RD3	RDH10	RDH11	RDH12	RDH13	RDH14	RDH5	RDM1	RDX	REC8	RECK	RECQL	RECQL4	RECQL5	REEP1	REEP2	REEP3	REEP4	REEP5	REEP6	REG1A	REL	RELA	RELL2	RELN	RELT	REM1	REM2	REN	RENBP	REP15	REPIN1	REPS2	RER1	RERE	RERG	REST	RET	RETSAT	REV1	REXO1	REXO2	REXO4	RFC1	RFC2	RFC3	RFC4	RFC5	RFESD	RFFL	RFK	RFNG	RFTN1	RFTN2	RFWD2	RFWD3	RFX1	RFX2	RFX4	RFX5	RFXANK	RFXAP	RGAG4	RGL1	RGL4	RGMA	RGMB	RGN	RGPD1	RGS1	RGS10	RGS11	RGS12	RGS14	RGS17	RGS19	RGS20	RGS22	RGS4	RGS5	RGS6	RGS7	RGS7BP	RGS9BP	RHBDD1	RHBDF2	RHBDL1	RHBDL3	RHBG	RHCG	RHEB	RHEBL1	RHOA	RHOB	RHOBTB3	RHOC	RHOF	RHOG	RHOH	RHOJ	RHOT1	RHOT2	RHOV	RHPN1	RHPN2	RIBC1	RIC3	RIC8A	RIC8B	RICTOR	RIF1	RILP	RILPL1	RILPL2	RIMS2	RIMS3	RIMS4	RIN1	RIN2	RIN3	RING1	RINT1	RIOK1	RIOK2	RIOK3	RIPK2	RIPK3	RIPK4	RIT1	RLF	RLN1	RLN2	RLTPR	RMI1	RMND1	RMND5A	RMND5B	RNASE1	RNASE10	RNASE2	RNASE4	RNASE6	RNASE7	RNASEH1	RNASEH2B	RNASEH2C	RNASEL	RNASET2	RND1	RND2	RND3	RNF10	RNF103	RNF111	RNF113A	RNF121	RNF122	RNF123	RNF125	RNF126	RNF128	RNF13	RNF130	RNF135	RNF138	RNF14	RNF144B	RNF145	RNF146	RNF148	RNF149	RNF150	RNF157	RNF165	RNF166	RNF167	RNF169	RNF170	RNF175	RNF180	RNF181	RNF183	RNF185	RNF187	RNF19A	RNF19B	RNF2	RNF20	RNF212	RNF213	RNF214	RNF215	RNF216	RNF217	RNF24	RNF25	RNF26	RNF31	RNF34	RNF38	RNF39	RNF4	RNF43	RNF44	RNF6	RNF7	RNF8	RNFT1	RNGTT	RNH1	RNMT	RNMTL1	RNPC3	RNPEP	RNPEPL1	RNPS1	ROBO2	ROBO3	ROBO4	ROCK1	ROCK2	ROGDI	ROM1	ROPN1	ROPN1L	ROR1	ROR2	RORA	RORB	RORC	RP1L1	RP2	RP9	RPA1	RPA2	RPA3	RPA4	RPAIN	RPAP1	RPAP2	RPAP3	RPE	RPGR	RPGRIP1	RPH3AL	RPIA	RPL10L	RPL11	RPL12	RPL13	RPL13A	RPL14	RPL15	RPL17	RPL19	RPL22L1	RPL23	RPL23A	RPL26	RPL26L1	RPL27	RPL27A	RPL28	RPL29	RPL30	RPL31	RPL32	RPL34	RPL35A	RPL36	RPL36A	RPL37	RPL38	RPL39	RPL39L	RPL4	RPL41	RPL6	RPL7A	RPL7L1	RPL8	RPL9	RPLP0	RPLP1	RPN1	RPN2	RPP14	RPP25	RPP30	RPP38	RPRM	RPRML	RPS10	RPS11	RPS12	RPS13	RPS14	RPS15A	RPS18	RPS19	RPS20	RPS21	RPS23	RPS24	RPS25	RPS26	RPS27	RPS27A	RPS27L	RPS28	RPS29	RPS3	RPS3A	RPS4Y1	RPS5	RPS6	RPS6KA1	RPS6KA2	RPS6KA3	RPS6KA4	RPS6KA5	RPS6KB1	RPS6KB2	RPS6KC1	RPS6KL1	RPS7	RPS9	RPSA	RPTN	RPUSD1	RPUSD2	RPUSD3	RPUSD4	RRAD	RRAGA	RRAGB	RRAGC	RRAGD	RRAS	RRAS2	RRBP1	RRM1	RRM2	RRM2B	RRN3	RRP12	RRP15	RRP9	RRS1	RSAD2	RSBN1	RSBN1L	RSC1A1	RSF1	RSL1D1	RSPH1	RSPH3	RSPO1	RSPO3	RSPRY1	RSRC1	RSU1	RTEL1	RTF1	RTKN	RTKN2	RTN1	RTN2	RTN3	RTN4	RTN4IP1	RTN4R	RTN4RL1	RTTN	RUFY1	RUFY2	RUFY3	RUFY4	RUNDC1	RUNDC3A	RUNX1	RUNX2	RUNX3	RUSC1	RUVBL1	RWDD2A	RWDD2B	RWDD3	RXRA	RXRB	RYBP	RYK	RYR1	RYR2	RYR3	S100A1	S100A10	S100A11	S100A12	S100A13	S100A14	S100A16	S100A2	S100A3	S100A4	S100A6	S100A7	S100A7A	S100A8	S100A9	S100P	S100PBP	SAA1	SAA2	SAA4	SAAL1	SAC3D1	SACM1L	SACS	SAE1	SAFB	SAFB2	SAGE1	SALL2	SALL3	SALL4	SAMD1	SAMD10	SAMD11	SAMD13	SAMD14	SAMD3	SAMD4B	SAMD5	SAMD7	SAMD9L	SAMM50	SAMSN1	SAP130	SAP18	SAP30	SAP30L	SAR1A	SAR1B	SARM1	SARS	SARS2	SART1	SART3	SASH1	SASH3	SASS6	SAT1	SAT2	SATB1	SATB2	SATL1	SBDS	SBF1	SBF2	SBK1	SBNO1	SBSN	SCAF1	SCAMP1	SCAMP2	SCAMP3	SCAMP4	SCAMP5	SCAND1	SCAP	SCARA3	SCARA5	SCARF2	SCCPDH	SCD	SCD5	SCEL	SCFD1	SCFD2	SCG2	SCG3	SCGB1A1	SCGB1D1	SCGB1D2	SCGB2A1	SCGB3A1	SCGB3A2	SCGN	SCHIP1	SCLT1	SCLY	SCMH1	SCML1	SCML2	SCN11A	SCN1B	SCN2A	SCN2B	SCN3A	SCN4B	SCN5A	SCN9A	SCNM1	SCNN1A	SCNN1B	SCNN1D	SCO1	SCO2	SCOC	SCP2	SCPEP1	SCRG1	SCRIB	SCRN1	SCRN2	SCRN3	SCTR	SCUBE2	SCYL1	SCYL2	SCYL3	SDAD1	SDC1	SDC2	SDC3	SDC4	SDCBP2	SDCCAG3	SDCCAG8	SDF2	SDF2L1	SDF4	SDHA	SDHB	SDHC	SDHD	SDK2	SDPR	SDSL	SEC11A	SEC11C	SEC14L1	SEC14L2	SEC14L4	SEC14L5	SEC22A	SEC22B	SEC22C	SEC23A	SEC23B	SEC23IP	SEC24B	SEC24C	SEC24D	SEC31A	SEC31B	SEC61A1	SEC61A2	SEC61B	SEC61G	SEC62	SEC63	SECISBP2	SECTM1	SEH1L	SEL1L	SEL1L2	SELE	SELENBP1	SELL	SELP	SELPLG	SEMA3A	SEMA3B	SEMA3C	SEMA3E	SEMA3F	SEMA3G	SEMA4A	SEMA4B	SEMA4D	SEMA4F	SEMA4G	SEMA5A	SEMA5B	SEMA6A	SEMA6B	SEMA7A	SENP2	SENP3	SENP5	SENP7	SENP8	SEPHS1	SEPHS2	SEPN1	SEPP1	SEPSECS	SERBP1	SERF1B	SERF2	SERGEF	SERINC1	SERINC3	SERINC5	SERP1	SERP2	SERPINA1	SERPINA11	SERPINA3	SERPINA5	SERPINA7	SERPINA9	SERPINB1	SERPINB11	SERPINB13	SERPINB3	SERPINB4	SERPINB5	SERPINB6	SERPINB7	SERPINB8	SERPINB9	SERPIND1	SERPINE1	SERPINE2	SERPINF2	SERPING1	SERPINH1	SERTAD1	SERTAD2	SERTAD3	SERTAD4	SESN1	SESN2	SESN3	SESTD1	SET	SETBP1	SETD1A	SETD2	SETD3	SETD4	SETD6	SETD8	SETDB1	SETDB2	SETMAR	SETX	SEZ6	SF1	SF3A1	SF3A2	SF3A3	SF3B1	SF3B2	SF3B3	SF3B4	SF3B5	SFI1	SFMBT1	SFMBT2	SFPQ	SFRP2	SFT2D1	SFT2D2	SFT2D3	SFTPA1	SFTPD	SFXN2	SFXN3	SFXN4	SFXN5	SGCA	SGCD	SGCE	SGCG	SGIP1	SGK2	SGK3	SGMS1	SGMS2	SGOL1	SGOL2	SGPL1	SGPP1	SGSM1	SGSM2	SGSM3	SGTA	SGTB	SH2B2	SH2B3	SH2D1A	SH2D1B	SH2D2A	SH2D3A	SH2D3C	SH2D4A	SH2D5	SH2D6	SH3BGR	SH3BGRL	SH3BGRL2	SH3BGRL3	SH3BP1	SH3BP2	SH3BP4	SH3BP5L	SH3D19	SH3GL1	SH3GL2	SH3GL3	SH3GLB1	SH3KBP1	SH3PXD2A	SH3PXD2B	SH3RF1	SH3RF2	SH3TC1	SH3TC2	SH3YL1	SHARPIN	SHB	SHC1	SHC2	SHC3	SHCBP1	SHD	SHE	SHFM1	SHH	SHISA2	SHISA3	SHKBP1	SHMT1	SHMT2	SHOX2	SHPRH	SHROOM1	SHROOM2	SI	SIAE	SIAH1	SIAH2	SIDT1	SIDT2	SIGIRR	SIGLEC1	SIGLEC10	SIGLEC11	SIGLEC12	SIGLEC15	SIGLEC5	SIGLEC6	SIGLEC9	SIL1	SIM2	SIN3A	SIN3B	SIPA1	SIPA1L2	SIPA1L3	SIRPA	SIRPG	SIRT1	SIRT2	SIRT4	SIRT5	SIT1	SIX2	SIX3	SIX4	SIX5	SKAP1	SKAP2	SKI	SKIL	SKIV2L	SKIV2L2	SKP2	SLA	SLA2	SLAIN1	SLAMF1	SLAMF6	SLAMF7	SLAMF8	SLBP	SLC10A1	SLC10A2	SLC10A3	SLC10A4	SLC10A7	SLC11A1	SLC11A2	SLC12A2	SLC12A3	SLC12A6	SLC12A8	SLC12A9	SLC13A3	SLC13A4	SLC13A5	SLC14A1	SLC15A1	SLC15A4	SLC16A10	SLC16A14	SLC16A2	SLC16A4	SLC16A5	SLC16A6	SLC16A8	SLC16A9	SLC17A5	SLC17A6	SLC17A8	SLC18A1	SLC19A1	SLC19A3	SLC1A1	SLC1A2	SLC1A3	SLC1A4	SLC1A5	SLC1A7	SLC20A1	SLC22A1	SLC22A11	SLC22A15	SLC22A16	SLC22A17	SLC22A18AS	SLC22A4	SLC22A5	SLC23A1	SLC23A2	SLC23A3	SLC24A1	SLC24A3	SLC25A10	SLC25A11	SLC25A12	SLC25A13	SLC25A14	SLC25A15	SLC25A17	SLC25A18	SLC25A19	SLC25A20	SLC25A22	SLC25A23	SLC25A24	SLC25A25	SLC25A26	SLC25A27	SLC25A28	SLC25A29	SLC25A3	SLC25A32	SLC25A33	SLC25A34	SLC25A35	SLC25A36	SLC25A37	SLC25A38	SLC25A39	SLC25A4	SLC25A40	SLC25A42	SLC25A43	SLC25A46	SLC25A5	SLC26A10	SLC26A11	SLC26A2	SLC26A3	SLC26A4	SLC26A5	SLC26A6	SLC26A7	SLC26A8	SLC26A9	SLC27A1	SLC27A2	SLC27A3	SLC27A4	SLC27A5	SLC28A1	SLC28A2	SLC28A3	SLC29A1	SLC29A2	SLC29A3	SLC29A4	SLC2A1	SLC2A10	SLC2A11	SLC2A12	SLC2A14	SLC2A3	SLC2A4RG	SLC2A5	SLC2A6	SLC2A8	SLC2A9	SLC30A1	SLC30A2	SLC30A3	SLC30A4	SLC30A5	SLC30A6	SLC30A7	SLC30A9	SLC31A1	SLC31A2	SLC33A1	SLC34A1	SLC35A1	SLC35A2	SLC35A3	SLC35A5	SLC35B1	SLC35B2	SLC35B3	SLC35B4	SLC35C1	SLC35C2	SLC35D2	SLC35D3	SLC35E1	SLC35E2	SLC35E3	SLC35E4	SLC35F1	SLC35F2	SLC36A2	SLC37A1	SLC37A3	SLC37A4	SLC38A1	SLC38A10	SLC38A11	SLC38A2	SLC38A4	SLC38A5	SLC38A6	SLC38A7	SLC38A9	SLC39A10	SLC39A11	SLC39A13	SLC39A14	SLC39A3	SLC39A4	SLC39A5	SLC39A6	SLC39A7	SLC39A8	SLC39A9	SLC3A1	SLC3A2	SLC40A1	SLC41A1	SLC41A2	SLC41A3	SLC43A1	SLC43A2	SLC43A3	SLC44A1	SLC44A2	SLC44A3	SLC44A4	SLC44A5	SLC45A3	SLC45A4	SLC46A1	SLC46A2	SLC46A3	SLC47A1	SLC47A2	SLC4A11	SLC4A1AP	SLC4A3	SLC4A4	SLC4A8	SLC5A1	SLC5A6	SLC5A7	SLC6A1	SLC6A11	SLC6A12	SLC6A13	SLC6A14	SLC6A15	SLC6A16	SLC6A4	SLC6A6	SLC6A7	SLC6A9	SLC7A1	SLC7A10	SLC7A11	SLC7A2	SLC7A4	SLC7A5	SLC7A6OS	SLC7A8	SLC7A9	SLC8A2	SLC8A3	SLC9A1	SLC9A2	SLC9A3R1	SLC9A3R2	SLC9A4	SLC9A5	SLC9A6	SLC9A7	SLC9A8	SLC9A9	SLCO1A2	SLCO1B3	SLCO2A1	SLCO2B1	SLCO3A1	SLCO4A1	SLCO4C1	SLCO6A1	SLFN11	SLFN12	SLFN5	SLIT2	SLITRK5	SLK	SLMAP	SLMO1	SLN	SLTM	SLU7	SLURP1	SMAD2	SMAD3	SMAD4	SMAD5	SMAD6	SMAP1	SMAP2	SMARCA2	SMARCA5	SMARCAD1	SMARCAL1	SMARCB1	SMARCC1	SMARCC2	SMARCD1	SMARCD2	SMARCE1	SMC1A	SMC1B	SMC2	SMC3	SMC5	SMC6	SMG1	SMG6	SMG7	SMN1	SMNDC1	SMO	SMOC2	SMOX	SMPD1	SMPD2	SMPD3	SMPD4	SMPDL3A	SMPDL3B	SMPX	SMS	SMTN	SMTNL2	SMU1	SMUG1	SMURF1	SMYD2	SMYD3	SMYD5	SNAI2	SNAI3	SNAP23	SNAP25	SNAP29	SNAP91	SNAPC1	SNAPC2	SNAPC3	SNAPC4	SNAPC5	SNAPIN	SNCA	SNCG	SND1	SNF8	SNIP1	SNN	SNRK	SNRPA	SNRPA1	SNRPB	SNRPB2	SNRPC	SNRPD1	SNRPD2	SNRPD3	SNRPE	SNRPF	SNRPG	SNRPN	SNTA1	SNTB1	SNTB2	SNTG1	SNUPN	SNURF	SNW1	SNX11	SNX12	SNX13	SNX16	SNX17	SNX19	SNX2	SNX21	SNX24	SNX25	SNX27	SNX29	SNX3	SNX30	SNX31	SNX33	SNX4	SNX5	SNX6	SNX7	SNX8	SOAT1	SOBP	SOCS1	SOCS2	SOCS3	SOCS4	SOCS5	SOCS6	SOCS7	SOD1	SOD2	SOD3	SOHLH1	SOHLH2	SON	SORBS1	SORBS2	SORBS3	SORCS1	SORCS2	SORD	SORL1	SORT1	SOS1	SOS2	SOSTDC1	SOX11	SOX12	SOX13	SOX14	SOX15	SOX17	SOX2	SOX21	SOX8	SOX9	SP1	SP100	SP110	SP140	SP2	SP3	SP4	SP5	SP6	SPA17	SPACA3	SPAG1	SPAG16	SPAG17	SPAG4	SPAG6	SPAG7	SPAG8	SPAG9	SPANXA2	SPARC	SPARCL1	SPAST	SPATA13	SPATA17	SPATA18	SPATA2	SPATA20	SPATA2L	SPATA5L1	SPATA6	SPATA7	SPATS2	SPCS1	SPCS3	SPECC1	SPECC1L	SPEF2	SPEN	SPESP1	SPG11	SPG20	SPG21	SPG7	SPHAR	SPHK2	SPI1	SPIC	SPIN1	SPIN2B	SPIN3	SPIN4	SPINK1	SPINK2	SPINK4	SPINK5	SPINK7	SPINK8	SPINT1	SPINT2	SPIRE1	SPIRE2	SPN	SPNS1	SPNS3	SPOCD1	SPOCK1	SPOCK2	SPON1	SPON2	SPOP	SPP1	SPPL2A	SPPL2B	SPPL3	SPR	SPRED1	SPRED2	SPRR1A	SPRR1B	SPRR2A	SPRR2E	SPRR2F	SPRR2G	SPRR4	SPRY1	SPRY3	SPRY4	SPRYD3	SPRYD4	SPSB1	SPSB2	SPSB3	SPSB4	SPTBN1	SPTBN2	SPTLC1	SPTLC2	SPTY2D1	SQLE	SQRDL	SQSTM1	SRBD1	SRC	SRCAP	SRD5A1	SRD5A2	SRD5A3	SREBF1	SRF	SRFBP1	SRGAP1	SRGAP2	SRGN	SRI	SRL	SRM	SRP54	SRP68	SRP72	SRP9	SRPK1	SRPK2	SRPK3	SRPR	SRPRB	SRPX	SRPX2	SRR	SRRD	SRRM1	SRRM2	SRXN1	SRY	SS18	SS18L1	SS18L2	SSB	SSBP2	SSBP4	SSFA2	SSH1	SSH2	SSH3	SSNA1	SSPN	SSR1	SSR2	SSR4	SSSCA1	SSTR1	SSU72	SSX1	SSX2	SSX2IP	SSX3	SSX4	SSX5	ST13	ST14	ST18	ST3GAL1	ST3GAL2	ST3GAL3	ST3GAL5	ST3GAL6	ST5	ST6GAL1	ST6GALNAC1	ST6GALNAC2	ST6GALNAC4	ST6GALNAC5	ST6GALNAC6	ST7	ST7L	ST8SIA1	ST8SIA2	ST8SIA4	ST8SIA5	STAB1	STAB2	STAC	STAC2	STAG1	STAG2	STAG3	STAM	STAM2	STAMBP	STAMBPL1	STAP2	STARD10	STARD13	STARD3	STARD4	STARD5	STARD7	STARD8	STAT1	STAT2	STAT3	STAT4	STAT5A	STAT5B	STAT6	STAU1	STAU2	STBD1	STC1	STC2	STEAP1	STEAP4	STIM2	STIP1	STK10	STK11	STK11IP	STK16	STK17A	STK17B	STK19	STK24	STK25	STK3	STK31	STK32A	STK32C	STK33	STK35	STK36	STK38L	STK39	STK4	STMN1	STMN2	STMN4	STOM	STOML1	STOML2	STON1	STOX1	STOX2	STRA13	STRAP	STRN	STRN3	STRN4	STS	STT3A	STUB1	STX10	STX11	STX12	STX16	STX17	STX18	STX19	STX1A	STX2	STX3	STX4	STX5	STX6	STX7	STX8	STXBP1	STXBP3	STXBP4	STXBP5	STXBP6	STYK1	SUB1	SUCLA2	SUCLG1	SUCLG2	SUCNR1	SUDS3	SUFU	SULF1	SULF2	SULT1A1	SULT1A2	SULT1A3	SULT1B1	SULT1C2	SULT1C4	SULT1E1	SULT2A1	SULT2B1	SULT6B1	SUMF1	SUMF2	SUMO2	SUMO3	SUOX	SUPT16H	SUPT4H1	SUPT5H	SUPT6H	SUPV3L1	SURF1	SURF2	SURF4	SURF6	SUSD1	SUSD2	SUSD3	SUV39H1	SUV39H2	SUV420H1	SUZ12	SV2A	SV2C	SVIL	SVOPL	SWAP70	SYAP1	SYCE1	SYCP2	SYDE1	SYDE2	SYF2	SYMPK	SYN2	SYNCRIP	SYNE1	SYNE2	SYNGR1	SYNGR2	SYNGR3	SYNJ1	SYNJ2BP	SYNPO2	SYNPO2L	SYNPR	SYP	SYPL1	SYS1	SYT1	SYT11	SYT13	SYT15	SYT16	SYT17	SYT3	SYT4	SYT8	SYT9	SYTL1	SYTL2	SYTL3	SYTL4	SYTL5	SYVN1	TAC1	TAC3	TACC1	TACC3	TACR2	TACSTD2	TAF1	TAF10	TAF12	TAF15	TAF1A	TAF1B	TAF1C	TAF1L	TAF2	TAF4	TAF4B	TAF5	TAF5L	TAF6	TAF6L	TAF7	TAF7L	TAF9	TAGAP	TAGLN	TAGLN2	TAGLN3	TAL1	TALDO1	TANC1	TANK	TAOK1	TAOK2	TAP1	TAP2	TAPBP	TAPBPL	TAPT1	TARBP1	TARBP2	TARDBP	TARS	TARS2	TARSL2	TAS2R38	TASP1	TATDN1	TATDN2	TATDN3	TAX1BP1	TAX1BP3	TAZ	TBC1D1	TBC1D10A	TBC1D10B	TBC1D10C	TBC1D13	TBC1D14	TBC1D15	TBC1D16	TBC1D17	TBC1D19	TBC1D2	TBC1D20	TBC1D25	TBC1D3C	TBC1D4	TBC1D5	TBC1D7	TBC1D8	TBC1D8B	TBC1D9	TBC1D9B	TBCA	TBCB	TBCC	TBCCD1	TBCD	TBCE	TBCEL	TBK1	TBL1X	TBL1XR1	TBL2	TBP	TBPL1	TBPL2	TBRG4	TBX1	TBX15	TBX19	TBX2	TBX21	TBX22	TBX3	TBX6	TBXA2R	TC2N	TCAP	TCEA1	TCEA2	TCEA3	TCEAL2	TCEAL3	TCEAL4	TCEAL6	TCEAL7	TCEAL8	TCEB1	TCEB2	TCERG1	TCF12	TCF15	TCF19	TCF20	TCF21	TCF3	TCF7L1	TCF7L2	TCHH	TCHHL1	TCHP	TCIRG1	TCL1A	TCN1	TCN2	TCP1	TCP10L	TCP11	TCP11L1	TCTA	TCTEX1D1	TCTEX1D2	TCTN1	TCTN2	TDG	TDO2	TDP1	TDRD10	TDRD3	TDRD5	TDRD6	TDRD7	TDRKH	TEAD1	TEAD2	TEAD4	TECTA	TEF	TEK	TEKT1	TEKT3	TEKT5	TELO2	TEP1	TEPP	TERF1	TERF2	TERF2IP	TES	TESC	TESK1	TESK2	TEX10	TEX11	TEX14	TEX2	TEX261	TEX264	TEX9	TF	TFAM	TFAP2A	TFAP2B	TFAP2C	TFAP2E	TFB1M	TFCP2	TFCP2L1	TFDP1	TFDP2	TFE3	TFEB	TFF1	TFF2	TFG	TFIP11	TFPI	TFPT	TFRC	TG	TGDS	TGFA	TGFB1I1	TGFB3	TGFBI	TGFBR1	TGFBR2	TGFBR3	TGFBRAP1	TGIF1	TGIF2	TGM1	TGM2	TGM3	TGM5	TGOLN2	TH	THAP1	THAP10	THAP11	THAP6	THAP7	THBD	THBS1	THBS2	THBS3	THBS4	THEG	THEM4	THNSL1	THOC1	THOC2	THOC5	THOC6	THOC7	THOP1	THRA	THRAP3	THRSP	THSD1	THSD4	THSD7B	THTPA	THUMPD1	THUMPD2	THUMPD3	THY1	THYN1	TIA1	TIAL1	TIAM1	TICAM1	TICAM2	TIFA	TIGD1	TIGD2	TIGD3	TIGD5	TIGD7	TIMD4	TIMELESS	TIMM10	TIMM13	TIMM17A	TIMM22	TIMM23	TIMM44	TIMM8A	TIMM8B	TIMM9	TIMP1	TIMP2	TIMP3	TIMP4	TINF2	TIPARP	TIPIN	TIPRL	TIRAP	TJAP1	TJP1	TJP2	TJP3	TK2	TKT	TKTL1	TLCD1	TLE1	TLE4	TLE6	TLK2	TLL1	TLL2	TLN1	TLN2	TLR1	TLR10	TLR2	TLR3	TLR4	TLR5	TLR6	TLR7	TLR8	TLR9	TLX1	TLX2	TM2D1	TM2D2	TM2D3	TM4SF1	TM4SF18	TM4SF20	TM4SF4	TM6SF1	TM7SF2	TM7SF3	TM9SF1	TM9SF2	TM9SF3	TM9SF4	TMBIM1	TMBIM4	TMC4	TMC5	TMC6	TMC7	TMCC1	TMCC3	TMCO1	TMCO4	TMED1	TMED10	TMED2	TMED3	TMED4	TMED5	TMED6	TMED7	TMED9	TMEFF1	TMEFF2	TMEM100	TMEM101	TMEM104	TMEM105	TMEM106B	TMEM106C	TMEM108	TMEM110	TMEM115	TMEM119	TMEM120A	TMEM123	TMEM125	TMEM126B	TMEM127	TMEM128	TMEM129	TMEM131	TMEM132C	TMEM133	TMEM134	TMEM135	TMEM138	TMEM139	TMEM140	TMEM141	TMEM143	TMEM144	TMEM145	TMEM147	TMEM14A	TMEM14B	TMEM14C	TMEM151A	TMEM154	TMEM158	TMEM159	TMEM160	TMEM161A	TMEM163	TMEM165	TMEM168	TMEM17	TMEM171	TMEM175	TMEM176A	TMEM177	TMEM18	TMEM181	TMEM183A	TMEM184B	TMEM185A	TMEM189	TMEM189-UBE2V1	TMEM19	TMEM191B	TMEM192	TMEM198	TMEM199	TMEM2	TMEM200A	TMEM201	TMEM205	TMEM207	TMEM209	TMEM25	TMEM27	TMEM30A	TMEM30B	TMEM31	TMEM33	TMEM37	TMEM38B	TMEM39A	TMEM41A	TMEM41B	TMEM42	TMEM43	TMEM44	TMEM45A	TMEM45B	TMEM5	TMEM50A	TMEM50B	TMEM51	TMEM52	TMEM53	TMEM55A	TMEM55B	TMEM56	TMEM57	TMEM59	TMEM60	TMEM61	TMEM62	TMEM63A	TMEM63B	TMEM67	TMEM68	TMEM69	TMEM70	TMEM71	TMEM80	TMEM81	TMEM86A	TMEM87A	TMEM87B	TMEM88	TMEM9	TMEM97	TMEM98	TMEM99	TMF1	TMIE	TMLHE	TMOD1	TMOD3	TMOD4	TMPO	TMPRSS11A	TMPRSS11B	TMPRSS11D	TMPRSS13	TMPRSS2	TMPRSS3	TMPRSS4	TMPRSS6	TMPRSS7	TMSB4X	TMSB4Y	TMTC2	TMTC3	TMTC4	TMUB1	TMUB2	TNC	TNF	TNFAIP1	TNFAIP2	TNFAIP3	TNFAIP6	TNFAIP8	TNFAIP8L1	TNFAIP8L2	TNFAIP8L3	TNFRSF10A	TNFRSF10B	TNFRSF10C	TNFRSF10D	TNFRSF11A	TNFRSF11B	TNFRSF12A	TNFRSF13B	TNFRSF13C	TNFRSF14	TNFRSF17	TNFRSF18	TNFRSF19	TNFRSF1A	TNFRSF1B	TNFRSF21	TNFRSF25	TNFRSF6B	TNFSF10	TNFSF11	TNFSF12	TNFSF13	TNFSF13B	TNFSF14	TNFSF15	TNFSF18	TNFSF4	TNFSF8	TNFSF9	TNIK	TNIP1	TNIP3	TNK1	TNK2	TNKS1BP1	TNKS2	TNMD	TNNC2	TNNI3	TNNI3K	TNNT2	TNNT3	TNPO1	TNPO2	TNPO3	TNRC6A	TNRC6B	TNS3	TNS4	TOB1	TOB2	TOE1	TOLLIP	TOM1L1	TOM1L2	TOMM20	TOMM22	TOMM34	TOMM40	TOMM7	TOMM70A	TOP1	TOP1MT	TOP2A	TOP2B	TOP3A	TOP3B	TOPBP1	TOPORS	TOR1A	TOR1AIP1	TOR1AIP2	TOR1B	TOR3A	TOX	TOX4	TP53	TP53BP1	TP53BP2	TP53I11	TP53I13	TP53I3	TP53INP1	TP53INP2	TP53RK	TPCN1	TPCN2	TPD52	TPD52L1	TPD52L2	TPI1	TPK1	TPM1	TPM2	TPM3	TPM4	TPMT	TPP1	TPP2	TPPP	TPPP3	TPR	TPRG1	TPRG1L	TPRKB	TPSAB1	TPST1	TPST2	TPT1	TPTE2	TPX2	TRA2A	TRABD	TRADD	TRAF1	TRAF2	TRAF3IP2	TRAF3IP3	TRAF4	TRAF5	TRAF6	TRAFD1	TRAIP	TRAK1	TRAK2	TRAM1	TRAM1L1	TRAM2	TRAP1	TRAPPC1	TRAPPC2	TRAPPC2L	TRAPPC3	TRAPPC6A	TRAPPC6B	TRAT1	TRDMT1	TREM1	TREM2	TRERF1	TRIAP1	TRIB1	TRIB2	TRIB3	TRIM11	TRIM14	TRIM15	TRIM16	TRIM17	TRIM2	TRIM21	TRIM22	TRIM23	TRIM24	TRIM26	TRIM27	TRIM28	TRIM29	TRIM31	TRIM32	TRIM33	TRIM35	TRIM36	TRIM37	TRIM38	TRIM39	TRIM4	TRIM41	TRIM44	TRIM45	TRIM46	TRIM47	TRIM5	TRIM52	TRIM56	TRIM6	TRIM61	TRIM62	TRIM63	TRIM65	TRIM68	TRIM6-TRIM34	TRIM7	TRIM8	TRIM9	TRIML2	TRIO	TRIOBP	TRIP11	TRIP12	TRIP13	TRIP4	TRIP6	TRIT1	TRMT11	TRMT6	TRMU	TRNT1	TRO	TROAP	TROVE2	TRPA1	TRPC1	TRPC5	TRPC6	TRPM4	TRPM5	TRPM7	TRPM8	TRPV1	TRPV6	TRRAP	TRUB1	TSC1	TSC2	TSC22D1	TSC22D2	TSC22D3	TSC22D4	TSEN2	TSEN34	TSEN54	TSG101	TSGA10	TSGA10IP	TSHR	TSHZ1	TSHZ2	TSHZ3	TSKS	TSKU	TSN	TSNAX	TSNAXIP1	TSPAN1	TSPAN10	TSPAN12	TSPAN13	TSPAN14	TSPAN15	TSPAN17	TSPAN18	TSPAN3	TSPAN31	TSPAN32	TSPAN33	TSPAN4	TSPAN5	TSPAN6	TSPAN8	TSPAN9	TSPO	TSPYL1	TSPYL2	TSPYL4	TSPYL5	TSR1	TSR2	TSSC4	TSSK3	TST	TSTA3	TTC1	TTC13	TTC14	TTC16	TTC17	TTC21A	TTC23	TTC25	TTC26	TTC27	TTC28	TTC29	TTC3	TTC30A	TTC30B	TTC31	TTC4	TTC5	TTC7A	TTC7B	TTC8	TTC9C	TTF1	TTK	TTL	TTLL11	TTLL12	TTLL3	TTLL4	TTLL5	TTLL7	TTYH1	TTYH2	TTYH3	TUB	TUBA1A	TUBA1B	TUBA1C	TUBA3C	TUBA3E	TUBA4A	TUBAL3	TUBB	TUBB1	TUBB2B	TUBB3	TUBB6	TUBD1	TUBE1	TUBG1	TUBG2	TUBGCP2	TUBGCP3	TUBGCP4	TUBGCP5	TUBGCP6	TUFM	TUFT1	TULP3	TULP4	TUSC1	TUSC2	TUSC3	TUT1	TWF1	TWF2	TWIST1	TWIST2	TWISTNB	TWSG1	TXK	TXLNA	TXN	TXN2	TXNDC11	TXNDC12	TXNDC15	TXNDC16	TXNDC17	TXNDC5	TXNDC9	TXNIP	TXNL1	TXNL4A	TXNL4B	TXNRD1	TXNRD2	TYK2	TYRO3	TYROBP	TYSND1	TYW1	TYW3	U2AF1	U2AF1L4	U2AF2	UACA	UAP1	UAP1L1	UBA2	UBA52	UBA6	UBA7	UBAC2	UBAP2	UBB	UBD	UBE2A	UBE2B	UBE2C	UBE2D1	UBE2D2	UBE2D4	UBE2E2	UBE2E3	UBE2G1	UBE2G2	UBE2H	UBE2I	UBE2J1	UBE2J2	UBE2L3	UBE2L6	UBE2M	UBE2N	UBE2O	UBE2Q1	UBE2Q2	UBE2R2	UBE2T	UBE2V1	UBE2V2	UBE2W	UBE2Z	UBE3A	UBE3B	UBE3C	UBE4A	UBE4B	UBFD1	UBIAD1	UBL4A	UBL5	UBL7	UBOX5	UBP1	UBQLN1	UBQLN2	UBQLN3	UBQLN4	UBQLNL	UBR1	UBR2	UBR4	UBR5	UBTD1	UBTD2	UCHL1	UCHL3	UCHL5	UCK1	UCK2	UCN2	UCP1	UCP2	UCP3	UEVLD	UFD1L	UFM1	UFSP1	UFSP2	UGCG	UGDH	UGP2	UGT1A1	UGT1A10	UGT1A6	UGT1A7	UGT2A3	UGT2B10	UGT2B15	UGT2B17	UGT2B28	UGT2B7	UGT3A2	UGT8	UHRF1	UHRF1BP1L	UHRF2	UIMC1	ULBP1	ULK1	ULK2	ULK3	UMPS	UNC119	UNC13A	UNC13B	UNC13C	UNC13D	UNC45A	UNC50	UNC5A	UNC5B	UNC5C	UNC5CL	UNC93B1	UNG	UNKL	UPB1	UPF1	UPF2	UPF3A	UPF3B	UPK1A	UPK2	UPK3A	UPK3B	UPP1	UQCRB	UQCRC1	UQCRC2	UQCRFS1	UQCRH	UQCRQ	URM1	UROD	UROS	USE1	USF1	USF2	USH1C	USH1G	USMG5	USO1	USP1	USP10	USP11	USP12	USP13	USP15	USP19	USP21	USP22	USP24	USP25	USP26	USP3	USP30	USP31	USP32	USP33	USP34	USP35	USP36	USP37	USP38	USP39	USP4	USP40	USP42	USP46	USP47	USP48	USP49	USP5	USP53	USP54	USP6	USP7	USP8	USP9X	USPL1	UST	UTP14A	UTP14C	UTP15	UTP18	UTP3	UTP6	UTRN	UTS2	UTY	UVRAG	UXS1	UXT	VAC14	VAMP1	VAMP2	VAMP3	VAMP4	VAMP7	VANGL1	VANGL2	VAPA	VAPB	VARS	VARS2	VASH1	VASH2	VASN	VASP	VAT1	VAV1	VAV2	VAV3	VAX2	VBP1	VCAM1	VCAN	VCL	VCP	VCPIP1	VCX	VCX2	VCX3A	VCY	VCY1B	VDAC3	VEGFA	VEGFB	VEGFC	VENTX	VEPH1	VEZF1	VEZT	VGF	VGLL1	VGLL3	VGLL4	VHL	VILL	VIM	VIP	VIPR2	VIT	VKORC1	VKORC1L1	VMO1	VN1R1	VNN1	VNN2	VNN3	VPREB3	VPS11	VPS13A	VPS13B	VPS13D	VPS16	VPS18	VPS25	VPS26B	VPS28	VPS29	VPS33A	VPS33B	VPS35	VPS36	VPS37A	VPS37B	VPS37C	VPS37D	VPS39	VPS41	VPS45	VPS4A	VPS4B	VPS52	VPS54	VPS72	VPS8	VRK1	VRK2	VRK3	VSIG2	VSIG4	VSIG8	VSNL1	VSTM1	VSTM2L	VTCN1	VTI1B	VTN	VWA1	VWA2	VWC2	VWCE	VWF	WAC	WARS	WAS	WASF1	WASF2	WASL	WBP11	WBP2	WBP4	WBP5	WBSCR16	WBSCR22	WBSCR27	WBSCR28	WDFY1	WDFY2	WDFY3	WDHD1	WDR1	WDR12	WDR13	WDR18	WDR19	WDR20	WDR24	WDR25	WDR26	WDR27	WDR3	WDR33	WDR34	WDR35	WDR36	WDR37	WDR38	WDR4	WDR41	WDR43	WDR44	WDR45	WDR47	WDR48	WDR5	WDR53	WDR54	WDR55	WDR59	WDR5B	WDR6	WDR60	WDR61	WDR62	WDR63	WDR66	WDR7	WDR72	WDR73	WDR74	WDR75	WDR76	WDR77	WDR78	WDR81	WDR82	WDR86	WDR89	WDR90	WDR91	WDR92	WDSUB1	WEE1	WFDC1	WFDC10B	WFDC12	WFDC13	WFDC2	WFDC3	WFDC5	WFDC6	WFDC8	WFS1	WHSC1	WHSC1L1	WIBG	WIF1	WIPF2	WIPI1	WISP1	WISP3	WNK1	WNK2	WNK4	WNT10A	WNT10B	WNT11	WNT16	WNT2	WNT2B	WNT3	WNT4	WNT5A	WNT5B	WNT7A	WNT7B	WNT9B	WRB	WRN	WRNIP1	WSB1	WSB2	WSCD1	WT1	WTAP	WTIP	WWC1	WWC3	WWOX	WWP1	WWP2	WWTR1	XAB2	XAF1	XAGE1B	XAGE3	XCR1	XDH	XG	XK	XKR4	XKR6	XKRX	XPA	XPC	XPNPEP1	XPNPEP2	XPNPEP3	XPO1	XPO4	XPO5	XPO6	XPR1	XRCC1	XRCC3	XRCC6	XRCC6BP1	XRN2	XYLB	XYLT2	YAF2	YAP1	YARS	YARS2	YBX2	YEATS2	YEATS4	YES1	YIF1A	YIF1B	YIPF1	YIPF2	YIPF3	YIPF4	YIPF5	YIPF6	YKT6	YME1L1	YOD1	YPEL1	YPEL2	YPEL3	YPEL4	YPEL5	YRDC	YTHDC1	YTHDC2	YTHDF1	YTHDF2	YTHDF3	YWHAB	YWHAG	YWHAH	YWHAQ	YWHAZ	YY1	YY1AP1	ZADH2	ZAP70	ZBBX	ZBED1	ZBED2	ZBED4	ZBED5	ZBP1	ZBTB10	ZBTB11	ZBTB16	ZBTB17	ZBTB2	ZBTB20	ZBTB24	ZBTB25	ZBTB26	ZBTB3	ZBTB33	ZBTB34	ZBTB39	ZBTB4	ZBTB40	ZBTB41	ZBTB43	ZBTB45	ZBTB46	ZBTB47	ZBTB48	ZBTB5	ZBTB6	ZBTB7A	ZBTB7B	ZBTB9	ZC3H11A	ZC3H12A	ZC3H14	ZC3H18	ZC3H3	ZC3H6	ZC3H7A	ZC3H8	ZC3HAV1	ZC3HC1	ZCCHC11	ZCCHC12	ZCCHC14	ZCCHC17	ZCCHC3	ZCCHC6	ZCCHC7	ZCCHC8	ZCCHC9	ZCRB1	ZCWPW1	ZDHHC11	ZDHHC12	ZDHHC13	ZDHHC15	ZDHHC16	ZDHHC17	ZDHHC18	ZDHHC19	ZDHHC2	ZDHHC20	ZDHHC21	ZDHHC22	ZDHHC23	ZDHHC24	ZDHHC5	ZDHHC6	ZDHHC7	ZDHHC8	ZDHHC9	ZEB1	ZEB2	ZER1	ZFAND1	ZFAND2A	ZFAND2B	ZFAND3	ZFAND5	ZFAND6	ZFHX2	ZFHX4	ZFP1	ZFP14	ZFP2	ZFP3	ZFP30	ZFP36	ZFP36L1	ZFP37	ZFP42	ZFP57	ZFP90	ZFP91	ZFPL1	ZFPM1	ZFX	ZFY	ZFYVE16	ZFYVE19	ZFYVE26	ZFYVE27	ZFYVE9	ZGPAT	ZHX2	ZHX3	ZIC2	ZIK1	ZKSCAN2	ZKSCAN3	ZKSCAN4	ZKSCAN5	ZMAT1	ZMAT2	ZMAT3	ZMAT5	ZMIZ1	ZMIZ2	ZMPSTE24	ZMYM1	ZMYM2	ZMYM3	ZMYM4	ZMYM5	ZMYM6	ZMYND11	ZMYND12	ZMYND15	ZMYND19	ZMYND8	ZNF10	ZNF101	ZNF107	ZNF114	ZNF12	ZNF121	ZNF124	ZNF134	ZNF135	ZNF136	ZNF138	ZNF14	ZNF140	ZNF142	ZNF143	ZNF146	ZNF154	ZNF155	ZNF16	ZNF160	ZNF17	ZNF174	ZNF175	ZNF177	ZNF181	ZNF182	ZNF185	ZNF195	ZNF197	ZNF2	ZNF20	ZNF202	ZNF205	ZNF207	ZNF208	ZNF212	ZNF213	ZNF214	ZNF215	ZNF217	ZNF219	ZNF22	ZNF222	ZNF224	ZNF225	ZNF226	ZNF227	ZNF229	ZNF23	ZNF230	ZNF232	ZNF233	ZNF234	ZNF236	ZNF239	ZNF24	ZNF248	ZNF250	ZNF251	ZNF253	ZNF254	ZNF256	ZNF26	ZNF260	ZNF263	ZNF264	ZNF266	ZNF268	ZNF273	ZNF274	ZNF276	ZNF277	ZNF28	ZNF280A	ZNF280B	ZNF280D	ZNF281	ZNF282	ZNF283	ZNF286A	ZNF287	ZNF292	ZNF3	ZNF30	ZNF300	ZNF304	ZNF311	ZNF317	ZNF318	ZNF319	ZNF32	ZNF320	ZNF324	ZNF324B	ZNF326	ZNF329	ZNF330	ZNF331	ZNF333	ZNF334	ZNF335	ZNF337	ZNF33B	ZNF345	ZNF346	ZNF347	ZNF35	ZNF350	ZNF354A	ZNF358	ZNF362	ZNF365	ZNF366	ZNF37A	ZNF383	ZNF384	ZNF385A	ZNF385C	ZNF385D	ZNF395	ZNF397	ZNF398	ZNF404	ZNF407	ZNF408	ZNF410	ZNF415	ZNF416	ZNF417	ZNF418	ZNF419	ZNF420	ZNF423	ZNF425	ZNF426	ZNF428	ZNF429	ZNF43	ZNF430	ZNF431	ZNF432	ZNF433	ZNF436	ZNF438	ZNF439	ZNF442	ZNF444	ZNF446	ZNF45	ZNF451	ZNF454	ZNF462	ZNF467	ZNF468	ZNF469	ZNF470	ZNF471	ZNF473	ZNF483	ZNF484	ZNF485	ZNF486	ZNF490	ZNF491	ZNF493	ZNF500	ZNF501	ZNF502	ZNF503	ZNF507	ZNF511	ZNF512	ZNF512B	ZNF513	ZNF514	ZNF516	ZNF517	ZNF518A	ZNF518B	ZNF519	ZNF526	ZNF529	ZNF530	ZNF532	ZNF536	ZNF540	ZNF541	ZNF543	ZNF544	ZNF548	ZNF549	ZNF550	ZNF551	ZNF552	ZNF555	ZNF556	ZNF558	ZNF559	ZNF561	ZNF562	ZNF565	ZNF566	ZNF567	ZNF57	ZNF573	ZNF574	ZNF576	ZNF577	ZNF579	ZNF580	ZNF581	ZNF582	ZNF584	ZNF585A	ZNF586	ZNF589	ZNF593	ZNF594	ZNF596	ZNF600	ZNF605	ZNF606	ZNF607	ZNF608	ZNF609	ZNF610	ZNF611	ZNF613	ZNF614	ZNF615	ZNF616	ZNF618	ZNF620	ZNF621	ZNF622	ZNF623	ZNF626	ZNF627	ZNF630	ZNF641	ZNF644	ZNF646	ZNF649	ZNF653	ZNF654	ZNF655	ZNF658	ZNF660	ZNF662	ZNF664	ZNF667	ZNF668	ZNF669	ZNF670	ZNF671	ZNF672	ZNF675	ZNF679	ZNF680	ZNF683	ZNF684	ZNF687	ZNF688	ZNF689	ZNF692	ZNF695	ZNF696	ZNF701	ZNF703	ZNF704	ZNF706	ZNF707	ZNF708	ZNF711	ZNF714	ZNF717	ZNF720	ZNF721	ZNF74	ZNF746	ZNF747	ZNF750	ZNF75A	ZNF76	ZNF761	ZNF763	ZNF764	ZNF766	ZNF768	ZNF77	ZNF770	ZNF771	ZNF772	ZNF773	ZNF774	ZNF775	ZNF776	ZNF782	ZNF784	ZNF785	ZNF786	ZNF787	ZNF789	ZNF79	ZNF791	ZNF792	ZNF8	ZNF800	ZNF813	ZNF823	ZNF827	ZNF831	ZNF85	ZNF91	ZNF92	ZNF93	ZNFX1	ZNHIT1	ZNHIT3	ZNRD1	ZNRF2	ZNRF3	ZP1	ZP2	ZP3	ZPBP2	ZPLD1	ZRANB1	ZRANB2	ZSCAN1	ZSCAN18	ZSCAN2	ZSCAN21	ZSCAN29	ZSCAN4	ZSWIM4	ZSWIM5	ZSWIM6	ZUFSP	ZW10	ZWILCH	ZWINT	ZXDA	ZXDB	ZXDC	ZYG11B	ZYX	ZZEF1	ZZZ3
GSM814337	17.26027397	0	0.072268	1.115406	-0.167363	-0.001454	-0.772189	0.179927	0.043367	-0.005689	0.326985	0.327471	-0.059087	-0.497465	-0.06523	0.168319	-0.393648	1.643891	-0.006493	0.801783	-0.71317	0.135641	-0.655604	-0.198296	-0.531708	-0.089665	-0.450785	-0.109967	0.072395	-0.353905	-0.140177	0.156897	-0.303658	0.252686	0.085824	0.199634	0.267469	0.064655	-0.016506	1.128044	0.293778	0.16189	-0.115213	-0.16276	-0.208225	-0.039214	0.416664	0.088859	0.140809	0.08521	-0.074209	-0.42731	-0.292096	-0.00753	-0.039774	-0.094908	-0.314282	0.620657	0.410242	0.338758	-0.28305	-0.48639	-0.237203	0.412735	0.351776	0.038392	0.0236	0.078672	-0.302002	-1.157253	0.058658	0.079582	-0.03252	0.810709	-0.038954	-0.595231	-0.280891	-0.009177	0.249562	0.510198	-0.936434	-0.202546	-0.159506	-0.322583	0.357329	0.269	0.025246	-0.15026	0.310175	0.359353	0.013195	0.560497	0.039197	-0.003365	0.08	-0.263132	0.317926	0.025728	0.00984	0.138238	0.173171	-0.168035	0.009617	-0.197533	0.172666	0.082466	0.013025	-0.079984	0.924801	0.08293	0.353169	0.124472	-0.173224	-0.744348	0.870279	0.170201	0.276701	0.123478	-0.315473	-0.100978	0.317505	-0.316758	-0.039598	-0.182538	0.221401	0.60237	-0.114391	0.232927	-0.842583	0.016735	0.105913	-0.167337	0.356599	-0.242567	0.136709	-0.735612	-0.079692	-0.033555	-0.10296	-0.423532	-0.170203	0.422258	0.479699	0.069813	0.353002	0.110565	-0.149158	0.121603	-0.216331	0.476399	0.196811	-0.060931	-0.1005	-0.31355	1.631503	-0.125954	-0.180726	-0.000705	0.451008	0.038774	0.068263	-0.254987	0.183857	-0.101299	-0.078345	-0.752038	0.206811	-0.124571	-0.227634	0.025048	0.049629	-0.072001	-0.300401	-0.189205	-1.490688	0.471767	-0.229845	-0.361978	-0.211219	0.026688	0.085045	-0.155678	-0.299259	0.125684	0.292102	0.912904	-0.362609	-0.382323	-0.007279	-0.553999	-0.288965	0.147421	0.384022	-0.257378	-0.168753	0.058268	0.038932	-0.191453	0.055927	-0.289273	-0.17161	0.007242	0.118002	0.180957	-0.707751	-0.529601	-0.239203	0.098351	0.176781	0.22604	-0.050023	-0.020492	0.788356	0.992443	-0.048168	0.114794	0.198978	-0.165686	0.662646	-1.025432	-0.225386	-0.195492	0.042993	0.141426	-0.087487	-0.053487	0.003599	0.02772	-0.109386	-0.387215	0.118873	0.504024	-0.067841	0.116579	-0.759938	-0.416122	0.413102	-0.565227	-0.204613	-0.115805	-0.194578	-0.078123	-0.414657	0.116217	-0.551081	-0.069777	-0.125976	-0.165622	0.010366	0.055463	-0.131549	-0.273361	0.12329	-0.060948	0.066576	-0.304362	-0.164196	0.507465	0.252826	-0.064077	-0.253673	0.420044	-0.234366	0.304004	-0.170013	-0.525413	-0.369251	-0.035518	-0.341052	0.231598	0.054486	-0.25049	0.102565	0.101043	-0.330964	0.28265	0.358603	0.136923	-0.325532	0.252514	-0.14779	-0.066301	0.558085	0.075988	-0.147681	-0.359745	-0.259626	0.068297	0.262527	-0.535667	-0.001922	0.118981	-0.292481	-0.689421	-0.93255	1.325377	-0.129531	-0.237432	-0.845271	0.342688	0.878141	4.50718	2.071362	1.852378	2.22611	0.147341	-0.350304	0.192719	0.109968	0.423355	0.016855	-0.004156	0.0047	-0.151913	-1.232152	-0.216015	-0.887884	1.635839	0.037519	1.006385	-1.127008	-0.101735	-0.55803	-0.749068	1.032594	-0.138717	1.475709	-0.101162	1.098451	-0.128762	0.970267	0.48029	-0.092187	-1.102656	0.058888	0.037478	0.605375	0.040573	-0.032846	0.592297	0.101908	-0.028788	0.234899	0.031353	0.18926	0.039405	0.271445	-0.146001	0.428381	-0.40671	-0.022693	-0.058291	0.159616	-0.221408	0.277778	-0.793566	0.144365	-0.005939	0.52414	-0.374761	-0.14245	0.298062	0.036241	0.945721	0.610034	0.591177	-0.285705	0.365159	-0.36538	-0.201043	-0.376498	0.770184	-0.277887	0.172637	-0.286296	-0.095027	-0.165128	0.016823	0.136669	0.803099	-0.147924	-0.186984	0.132387	-1.149921	-0.819715	-0.169884	-0.215617	0.294558	0.147102	-0.066976	0.494402	0.012615	-0.052287	-0.193264	-0.044806	-0.432879	0.578593	-0.077275	-0.212988	0.186078	0.251694	-0.108543	-0.657632	-0.148271	-0.103869	0.149357	-0.0214	0.155464	-0.115364	0.050869	-0.009895	0.373683	1.571848	0.148752	0.140698	-0.24392	-0.15867	-0.283024	0.030987	-0.333604	-0.506574	0.172253	-0.208655	0.151351	-0.322419	-0.103033	-0.59465	0.148077	-0.274358	1.695929	-0.145395	-0.155843	-0.012085	0.570877	0.563344	-0.175957	0.043302	0.479772	0.106039	0.505159	0.047449	-0.152131	-0.011986	-0.07887	0.063293	-0.54588	0.159856	-0.338373	-0.25683	1.294523	-0.117995	-0.140335	0.635172	0.876448	0.295106	-0.310343	-0.27513	-0.273292	0.963189	-0.225157	-0.011772	-0.202988	-0.441677	0.015109	0.50999	0.211007	0.442193	0.604665	-0.005181	-0.01699	-0.128154	-0.243556	0.241269	0.435394	-0.066234	-0.373131	0.011915	0.391035	-0.195759	-0.095496	-0.294161	0.043191	0.113102	-0.371765	0.021631	-0.089568	-0.201573	-0.659762	0.001607	0.217274	0.269868	0.110452	-0.485166	-0.102924	0.671912	0.604933	0.225402	-0.10783	0.772916	-0.236432	-0.350459	-0.276705	-0.163587	-0.478468	0.058613	0.486534	-0.064395	-0.023357	0.062812	-1.000906	1.192232	1.309587	1.424909	0.339047	0.197545	-0.065127	-2.067683	-0.566388	0.350825	0.760075	-0.760159	0.275329	0.03304	-0.116688	0.135834	-0.122844	0.010308	0.326629	-0.388708	-0.198715	-0.092027	0.183851	-0.592573	0.218448	-0.007999	-0.299041	-0.043757	0.100643	0.067102	0.083838	-0.50125	-0.415136	-0.319278	0.404292	-0.089208	-0.151249	-0.180902	-0.084857	0.505884	0.393324	0.000116	-0.145272	0.152927	0.701117	0.382616	0.222949	0.067156	0.049092	-0.303511	-0.281256	-0.104454	0.125567	0.009531	-0.044673	0.246593	-0.160676	0.275968	-0.369347	-0.209608	-0.001136	-0.08218	0.206309	-0.374347	-0.046214	-0.785071	0.149034	-0.458501	-0.399994	0.309012	0.01695	-0.177658	0.511428	-0.053348	-0.005194	0.270114	0.024259	0.032702	-0.244834	0.000177	0.287938	-0.00096	-0.111166	-0.029183	0.145306	-0.32544	-0.332963	-0.262599	0.017111	-0.094068	-0.871625	-0.217459	0.023549	-0.113548	0.032899	-0.124527	0.111473	-0.226486	-0.164377	0.718045	-0.35764	-0.987748	-0.079648	-0.271742	0.297666	-0.20371	0.196786	-0.030173	0.178101	-0.032891	-0.037556	0.127732	0.235932	-0.431449	-0.21447	0.10955	1.248235	0.100057	0.349468	0.01937	0.012522	0.312315	0.136005	-0.063744	0.606372	0.070296	-0.020723	0.516319	1.010787	0.031191	-0.664245	0.184325	-0.090958	0.437384	0.399042	0.195782	0.086089	-0.276398	-0.276026	0.44652	0.155838	-0.493216	1.107569	-0.287388	-0.262738	-0.044889	-0.015132	0.141408	0.017097	0.079005	0.226338	0.706475	-0.420686	0.146448	-0.102193	-0.229491	-0.214218	-0.292093	-0.284812	0.072407	-0.032362	0.252882	-0.312791	0.484743	0.892695	-0.257616	0.033827	-0.592536	0.189466	-0.317026	-0.531978	0.360861	-0.081696	-0.172363	0.17355	-0.547718	-0.209012	0.116634	-0.233357	-0.016147	0.466745	0.971218	-0.077548	-0.055165	-0.228532	-0.235144	-0.509897	0.208672	-0.057298	-0.044804	-0.097102	0.003655	0.113629	0.118093	-0.266203	-0.006896	-0.286357	0.422422	0.19356	-0.11822	-0.288134	0.140566	0.152659	-0.191796	-0.115434	0.291667	0.166362	-0.08362	-0.251972	-0.527983	0.165449	0.8264	-0.262806	0.404367	0.037047	-0.095745	-0.12055	1.192177	0.544975	1.357031	-0.075523	-0.036927	-0.156893	0.100843	0.089613	0.025744	-0.004205	0.125197	0.489369	-0.493728	-0.212316	0.052652	0.990738	-0.209188	0.312714	-0.337487	-0.136141	0.152885	0.261017	1.214203	-0.4732	0.162833	0.10174	-0.001765	0.333561	-0.120955	-0.003969	0.219055	0.143132	0.061833	0.334395	0.072412	0.326546	-0.02989	0.044711	0.015209	-0.105414	-0.184435	0.125555	0.354545	0.58579	-0.166267	0.213276	0.340733	0.109	0.141685	-0.138672	-0.068249	0.484533	0.233288	-0.402398	0.096475	-0.323575	-0.101627	0.260396	-0.21257	0.03856	-0.081529	-0.187484	-0.580096	-0.31132	0.114565	0.8624	-0.027134	-0.146253	0.002153	-0.31238	0.108891	-0.215168	-0.02754	-0.094645	-0.006516	0.077647	-0.084372	-0.456439	0.047758	0.059897	-0.103111	0.753524	0.218813	0.134465	0.145137	0.024795	-0.513092	-0.881507	0.238761	0.05959	-0.021518	-0.358722	0.483802	-0.081331	0.079953	0.058404	0.030562	-0.932539	-0.354286	-0.12858	-0.155906	0.174802	0.133829	-0.079762	0.030953	-0.131979	-0.296847	-0.577666	-0.796985	-0.219739	-0.335034	-0.389287	0.391573	-0.283124	0.544136	0.004317	-0.058735	-0.365867	0.398163	-0.166953	0.2916	-0.367987	-0.308885	0.339676	-0.50326	-0.055146	0.117001	0.280821	-0.264649	0.05248	0.154926	0.38543	0.423114	0.022818	-0.085878	-0.063563	-0.203637	0.860476	0.159032	-0.321013	-0.296264	0.418685	-0.03169	-0.373966	-0.216136	0.296462	-0.095542	0.05258	0.081589	-0.074976	-0.17431	0.005373	0.145736	-0.504512	0.196647	-0.103066	0.280919	0.091541	0.717395	-0.266287	0.794492	0.757691	0.115819	-0.462204	0.180618	0.038968	-0.430886	-0.827597	0.503726	0.607909	0.436956	0.305908	-0.93684	0.061757	-0.590245	-0.043554	0.350535	0.147142	-0.060324	-0.033222	-0.069142	-0.535016	-0.11867	-0.175111	0.120208	-0.000633	0.244515	0.68476	-0.028365	-0.036041	0.343422	-0.379023	-0.145943	-0.044748	0.284843	0.116414	0.34838	-0.080644	-0.062731	-0.030461	0.070148	0.11064	-0.550114	-0.07506	0.815603	0.157456	-0.331351	-0.017089	-0.027281	-0.359627	-3.495289	0.042781	-0.245929	0.450734	-0.474257	-0.639696	0.28404	-0.771615	-0.261172	0.084464	0.210121	0.715904	-0.16748	-0.224865	-0.204247	0.316973	0.075571	0.045744	-0.215512	0.602286	-0.001773	0.371367	0.080697	-0.690159	0.195962	-0.475732	0.18868	-0.149504	0.412992	-0.451634	-0.030463	0.061544	-0.364942	0.333816	0.119618	1.131807	0.950738	-0.147962	0.008956	1.267952	-0.320416	0.613361	0.295942	-0.052472	0.542487	1.86E-01	0.534455	0.108997	-0.19394	-0.351312	-0.280312	-0.121371	0.008683	0.061055	-0.045933	-0.717269	-0.043217	-0.042408	0.40287	-0.144274	-0.238122	0.062255	0.021168	0.064974	1.165359	0.096188	0.125304	0.06201	0.379811	-0.522458	-0.247546	-0.044475	-0.223321	-0.011244	0.153195	-0.200781	0.515943	0.35782	-0.012657	0.769364	0.311724	0.330392	0.921076	1.138442	0.13052	-0.103513	-0.305699	0.126212	0.306196	0.227286	0.235387	0.890205	-0.266837	-0.198593	-0.212742	-0.083658	-0.68751	0.254567	0.058549	0.024888	-0.125788	-0.093755	0.717082	-0.070476	0.232539	-0.405988	0.021619	0.223377	0.237673	-0.410418	-0.004743	0.462099	0.346288	-0.003405	-0.052883	0.275828	0.149453	0.017011	0.13323	-0.225491	0.221721	1.385299	-0.074619	-0.447502	0.183343	0.679143	-0.306082	0.504889	0.258815	0.276654	-0.171772	-0.232808	0.28609	0.311087	-0.077619	0.250489	0.407431	0.153336	0.096445	-0.182176	0.255996	-0.485231	1.620916	-0.266005	-0.296589	-0.118098	0.228214	-0.054249	0.038353	0.32547	0.208303	0.40933	-0.584449	-0.273337	-0.431808	0.154336	-0.058816	0.163884	0.434804	0.097194	-0.138083	-0.217774	-0.15523	-0.34194	-0.26871	0.074661	-0.017582	0.349911	0.16556	0.209121	-0.404477	0.110447	0.225517	0.348367	-0.19285	0.041023	-0.458235	0.369677	0.072686	-0.141019	-0.372941	-1.196886	-0.641395	-0.546928	0.317301	-0.639835	0.351115	-0.134973	-0.01695	0.019839	-0.06873	1.29798	-0.007514	-0.050184	0.109171	0.242034	0.04171	0.042183	0.205016	0.39838	0.308493	0.022092	-0.002736	0.253893	-0.140693	-0.012386	-1.183483	0.504712	0.344073	-0.036973	0.178061	-0.09284	-0.003257	0.100426	0.137695	-0.230709	-0.50542	-0.012016	0.16726	-0.120867	0.083962	-0.003558	0.399549	-0.20187	0.487245	-0.197908	0.078964	-0.305843	0.145501	0.143371	-0.633483	-0.473466	0.359109	-0.593253	-0.08574	-0.195234	0.054101	-0.424318	0.246233	-0.174277	-0.620493	0.088623	-1.171832	0.716456	-0.135166	-0.497832	0.153636	-0.127385	0.183883	-0.078012	-0.106385	-0.104256	-0.103274	0.103589	-0.327527	-0.258201	-0.087537	-0.39344	-0.059562	-0.368522	0.045321	-0.092236	0.29523	0.013884	-0.48494	-0.319801	-0.285788	0.31027	-0.174123	0.338647	-0.011822	-0.307018	-0.35379	0.160378	-0.007248	-0.31018	0.3955	0.334154	0.096306	-0.223263	-0.13064	-0.011338	0.075165	1.18026	0.142933	0.304197	0.469385	-0.183503	0.34835	-0.584179	-0.344907	0.203295	-0.082724	0.159549	-0.1681	0.095031	-0.226938	-0.229438	-0.313016	0.178082	0.101132	0.685003	0.149814	0.181524	-0.051695	0.244186	-0.124894	-0.137329	0.556048	2.576565	-0.408999	-0.138529	-0.417519	0.278092	-0.106454	0.150594	0.538142	-0.074682	0.187213	0.153896	-0.110623	0.12607	2.17566	-0.01024	-0.582807	0.105674	0.574787	0.209414	0.063366	-0.574409	-0.314367	-0.278624	0.050535	-0.428556	-0.71674	-0.452723	-0.570755	-0.191818	-0.200971	-0.539312	-0.108891	-0.407633	-0.566572	0.029996	-0.748734	0.172186	-0.204451	-0.487553	-0.124436	0.739868	0.983003	-0.065443	0.095842	1.915738	-0.826745	0.256579	0.014502	0.491297	2.63706	-0.077348	0.417477	-0.345418	-0.536429	0.173088	-0.09404	0.537606	0.225549	-0.231004	0.04151	-0.597227	-0.151112	-0.373266	-0.478381	-0.065928	-0.167354	0.104321	-0.357145	-0.021657	-0.682603	-0.373125	-0.153892	-0.215134	-0.084248	-0.352186	0.092226	0.143664	0.097941	0.00217	-0.349029	-0.353406	0.198888	0.198478	0.168058	0.10606	-0.199774	0.283012	-0.056844	-0.055557	0.435889	-0.964433	-0.084292	-0.13079	0.090774	0.997542	0.013759	0.229497	0.13487	0.292002	-0.060339	-0.568678	-0.161682	-0.283069	-0.297552	0.094175	-0.202957	-0.094387	0.096828	-0.397787	0.752863	-0.000185	0.988957	2.227543	0.435769	0.062433	-0.120702	-0.418309	-0.63844	0.348338	0.35871	-0.223744	0.113283	1.029568	0.253607	0.500336	0.310624	0.258847	-0.203234	-0.034683	-0.082126	-0.1095	-0.595082	-0.269174	-0.090463	-0.609924	-0.011454	0.230506	-0.061824	0.233055	-0.125575	0.178541	-0.443379	0.34395	0.110869	-0.15704	0.703824	0.105915	0.192474	-0.378545	-0.070414	0.119876	-0.024003	0.369807	0.035189	0.009025	-0.044563	-0.56343	-0.229481	-0.032333	-0.148963	-0.335021	-0.131212	-0.532525	-0.0091	-0.471796	0.063816	-0.3266	-1.701002	-0.103679	-0.711035	-0.004402	-0.447226	-0.905715	-0.436255	-0.126148	0.444011	0.499976	-0.103716	0.133842	-0.410851	0.091703	0.116036	-0.856307	-0.338836	0.512679	-0.080007	-0.773882	0.156816	-0.250491	0.133897	-0.004578	-0.440324	-0.192524	0.522145	-0.28789	0.032826	0.096793	0.006933	-0.08499	0.217285	0.074132	0.391052	-0.069393	-0.064755	-0.141998	0.009342	-0.033899	0.055892	0.504558	0.088188	0.029465	0.30945	-0.045046	-0.070123	0.154264	-0.057447	0.002775	0.18065	0.731723	0.315382	0.125644	-0.226373	-0.266597	-0.022974	0.301136	-0.126184	0.056205	-0.162658	-0.03631	-0.105086	-0.097493	-0.040505	0.140329	1.438883	-0.247722	-0.004824	-0.007996	0.992022	0.366543	-0.016232	0.110302	0.014813	0.100207	-0.141568	0.210083	-0.579966	-0.656414	-0.423855	0.405575	-0.150081	-0.400424	-0.965896	0.687321	-0.011624	0.007863	0.012923	-0.020729	0.146952	0.036272	-0.443691	-0.638928	-0.683355	-0.14188	-1.294355	-0.10949	0.216508	-0.072808	0.309357	0.137573	-0.235246	0.471805	0.27772	2.159301	-0.311168	0.2376	0.721975	-0.50022	-0.050018	0.34093	0.189939	0.013828	0.156858	-0.104298	-0.11813	-0.349108	0.044411	-0.451623	-0.142025	-0.452896	0.235248	-0.139392	0.122547	-0.093504	-1.02932	0.143364	0.286961	-0.064527	0.386713	-0.315785	-0.237556	-0.045067	-0.072098	0.062513	0.050478	-0.002492	-0.639804	0.758889	-0.123413	-0.54333	0.481218	0.201746	-0.51486	1.404	0.2826	0.339814	0.015514	-0.562485	0.737881	-0.2469	0.780347	-0.494803	0.047108	0.111281	1.836675	-0.016491	-1.081039	-0.451175	-0.82698	0.034569	0.091912	-0.091423	1.167341	0.306169	-0.11222	-0.264983	-0.275026	-0.134996	0.357158	-0.663039	-0.5087	-0.328874	0.240806	-0.036489	-0.453331	-0.425531	-0.070994	-0.312319	-0.403712	-0.123405	-0.462866	-0.099159	0.812155	-0.142644	-0.657671	-0.144187	-0.013404	4.571751	-0.737932	-0.306184	-0.043558	0.138627	-0.924081	-0.872849	-0.099881	-0.073493	-0.160927	-0.220511	-0.140733	0.08233	-1.075022	-0.029925	-0.153217	0.400226	0.000695	-0.54561	-0.112054	0.304671	0.083297	-0.599051	0.160252	0.174628	0.12696	0.01327	0.043374	0.266097	0.096205	0.180036	-0.238469	0.294574	-0.029141	0.003736	-0.227013	-0.016887	0.372494	-0.006001	-0.206401	1.468517	0.295768	-0.576624	0.090766	-0.1215	0.1199	0.117111	0.123864	-0.290383	-0.107973	0.01017	-0.060708	-0.127536	0.335356	-0.183871	-0.831004	-0.423745	-0.38458	-0.049589	-0.336007	-0.103323	0.109627	1.44503	0.126815	-0.43929	0.582939	0.102484	-0.029287	0.107653	0.029174	-0.193608	0.171622	0.4511	0.030174	0.172591	0.199231	0.408758	-0.209881	-0.019073	-0.47414	0.243562	-1.292064	0.336669	0.19658	-0.604196	-0.012349	-0.032665	0.495379	0.342402	-0.112771	-0.162419	-0.403337	-0.033382	-0.0659	0.229303	-0.467818	0.094974	-0.449445	-0.921706	-0.133794	0.055904	-0.199199	-0.772041	-0.080435	0.209964	-0.497956	-0.248918	0.003176	-0.136116	-0.124444	0.122623	-0.552264	-0.098828	0.518678	-0.015369	-0.029981	-0.085697	-0.182023	0.350593	0.044249	0.054796	1.257299	-0.221863	-0.010773	0.383316	0.086161	-0.263229	-0.19149	-0.035935	-0.470796	0.027261	-0.103374	-0.470832	0.171834	0.209601	0.197805	0.90087	-0.079316	0.166398	0.512424	-0.181805	-0.035276	-0.251991	-0.83447	-0.176672	0.000301	0.245066	-0.116269	0.457457	-0.042474	3.68E-01	0.017316	0.289829	-0.251343	-1.176953	-0.056278	-0.714547	-0.218618	-0.191149	0.231447	-0.557698	0.537545	-1.593859	-0.026787	-0.039648	-0.27745	0.110141	-0.300211	-0.365706	0.124357	0.047718	0.018912	0.09179	-0.024584	0.505312	0.641235	-0.557012	0.429048	-0.362579	0.217304	0.364792	-0.244185	-0.095441	0.725936	-0.213179	0.430869	0.257188	-0.266973	-0.190658	-0.013148	-0.277673	-0.071045	0.023315	-0.568274	-0.266969	0.045143	0.021457	-0.253549	-0.004505	0.090774	-0.484694	0.168684	-0.107878	0.299708	0.044427	-0.030256	-0.27491	-0.230915	-0.753793	0.141972	0.711319	0.232935	-0.251817	0.105487	-0.431695	-0.22287	-0.195758	-0.288834	0.020987	0.060439	0.173894	1.708005	-0.58748	-0.173003	-0.15541	-0.195602	-0.020334	-0.050181	-0.150404	-0.136044	-0.028867	-0.170409	-0.208571	0.028096	-0.069833	0.782904	-0.129084	-0.047615	-0.394189	-0.993622	-0.373092	-0.49012	0.916946	-0.007448	-0.075472	-0.021366	-0.367105	-0.008194	1.054244	-0.364005	-0.144015	-0.024333	0.22486	-0.611225	-0.050928	0.01064	-0.066025	0.413485	0.100142	0.030955	-0.130206	-0.064416	-0.2096	-0.059967	0.460071	0.345776	-0.209882	0.386448	-0.226773	-0.190998	0.679308	1.023736	0.304589	-0.041678	0.182193	-0.207966	2.123726	0.203402	0.058374	0.44925	0.414076	1.084936	0.245446	0.296815	-0.395574	0.150827	-0.155152	3.670188	2.430017	0.015893	-0.138945	0.042753	-0.037457	0.025821	0.619952	0.060562	1.268577	-0.23014	0.743427	-0.2026	0.109725	0.123815	0.489593	0.082515	0.04369	0.161802	-0.286952	0.873215	0.678941	-0.396879	-0.153054	0.143494	-0.478269	-0.310949	-0.493821	-0.048438	0.227511	0.121987	0.894243	-0.013826	-0.28053	-0.379412	0.04797	0.206754	0.230073	0.194221	0.04186	1.133196	0.038194	-0.175572	1.133061	0.727418	-0.055428	-0.426808	0.112909	0.248435	0.026542	-0.016549	0.396643	0.237892	0.232598	-0.1744	-0.230575	-0.73117	-0.087428	-0.758349	0.053313	0.251304	-0.03803	-0.311578	0.219494	0.046633	-0.54869	0.15373	-0.119674	-0.317108	-0.301998	-0.045882	-0.036692	-0.303499	-0.461557	0.115324	-1.063574	0.068002	0.53488	0.226979	-0.115759	0.328029	-0.225351	0.234937	0.011981	-0.835687	-1.016356	0.144407	-0.074529	0.813466	-0.004671	-0.100781	-0.036217	-1.461791	0.142049	-0.957681	-0.073279	0.246761	-0.019906	-0.164037	0.458149	0.303217	-0.085485	0.551322	0.221857	-0.082759	-0.130118	0.022937	-0.168013	-0.275451	-0.273737	-0.022567	0.358855	0.347552	-0.447032	-0.088185	0.117874	-0.059937	-0.086867	0.934621	-0.170126	-0.116077	-0.209899	-0.729379	-0.192343	-0.21717	0.111451	-0.20302	0.02292	0.459658	-0.348325	0.165512	-0.121158	-0.099981	0.215728	-0.495226	0.147801	-0.016066	0.289295	-0.105953	0.071577	0.24615	-0.054791	-0.320542	-0.064285	-0.391647	-0.538457	-0.597427	0.318243	-0.402307	-0.444863	-0.546545	0.00214	0.001816	2.828222	0.011972	0.019985	-0.134416	-0.339038	0.398521	0.072333	0.05063	-0.200053	-0.299979	0.754524	1.044714	-0.877604	0.003811	-0.24285	-1.178343	-0.806682	-1.105944	0.648441	-0.251943	-0.395283	-0.074196	-0.659275	-0.065472	-0.13539	-1.265723	-0.018608	0.261085	0.450212	0.439297	0.512673	0.280536	0.31556	0.189216	-0.327472	-0.070792	0.466117	-0.006051	0.053355	0.52461	-0.04235	0.167027	0.611054	0.412692	0.309519	-0.139404	-0.659468	0.471368	0.094605	-0.104904	0.028889	0.435954	0.463847	0.15544	-0.145619	0.648489	0.12742	0.363419	-0.135969	-0.553482	0.3652	-0.094107	-0.415327	-0.225906	0.011318	0.178538	-0.207152	0.451551	-0.024211	-0.722347	0.409526	0.282216	0.290477	0.151431	0.028319	-0.048596	0.402984	-0.401394	0.337337	-0.370183	0.091276	-0.10331	-0.19587	-0.211186	0.07748	-0.295575	-0.429629	-0.288559	-0.198436	-0.115847	0.410456	-0.046187	0.147034	0.038636	-0.062655	0.360614	0.117877	-0.798094	0.033306	-0.401595	-0.186572	0.024482	0.232736	0.069438	0.139312	0.158554	0.083728	0.187986	0.161574	-0.456642	-0.46661	-0.471837	-0.145719	-0.242703	-0.134575	1.591863	0.210965	0.004839	0.226724	0.903048	0.079683	0.783852	-0.269158	-0.21787	-0.094785	0.116383	-0.039378	0.078969	-0.041215	-0.282869	-0.091733	0.626035	0.014566	0.794234	-0.48949	0.077354	-0.15625	-0.67705	0.151606	1.181261	-0.059419	-1.426026	-0.458193	-0.210721	0.033774	-0.073335	0.266138	0.21731	-0.373607	-0.170934	-0.062349	0.33611	1.998933	-0.363495	-0.005425	0.042661	0.129166	-0.110915	-0.302982	-0.084701	0.250848	0.071324	1.504957	-0.508533	0.010542	0.260255	0.065037	0.277008	-0.040933	-0.416874	-0.028936	-0.362814	0.779445	-0.477181	0.253978	-0.098227	-0.077372	0.005705	-0.186637	-0.05895	-0.31147	0.095732	0.010419	-0.430764	0.344023	-0.527221	-0.15949	0.081047	0.325361	0.027634	0.024691	0.253909	-0.504391	0.116521	0.287401	0.022883	3.141704	-0.40274	0.603766	-0.206779	-0.049148	-0.079877	-0.446883	0.187204	-0.52597	1.373481	-0.126194	-0.132847	0.924841	-0.133799	-0.116948	-0.162696	-0.156159	0.100981	0.650118	-0.039863	0.208378	-0.127634	-0.097931	-0.118328	-0.056638	0.266374	-0.544939	-0.359625	-0.304535	0.209335	-0.392035	0.414093	0.282806	0.054503	0.117909	0.329356	-0.044828	-0.090054	-0.245966	0.342508	-0.344821	0.379091	1.589002	1.885841	0.11612	-0.427715	0.435464	-1.203611	-0.025037	-0.573572	0.591574	-0.474446	0.366678	-0.119542	-0.420637	-0.112237	0.145937	-0.524648	0.669431	-0.272571	-0.021751	-0.027449	-0.490283	0.155764	-0.0236	0.465843	0.268486	-0.196462	-0.0678	0.152766	0.248391	-0.130545	0.058438	-1.163683	0.747218	0.421879	1.292898	-1.422209	-0.155578	-0.839597	-0.048602	0.321584	0.791892	1.191785	0.115316	-0.448958	1.896565	-1.507913	-0.139226	-0.405135	-0.416001	-0.039911	-0.047444	-0.161884	0.100102	0.500118	1.517531	-0.188743	-0.095468	0.932235	-0.30608	0.282909	-0.200173	1.002566	0.435754	0.020701	0.988833	0.969268	0.732955	0.450021	0.030318	-0.685627	-0.26585	0.358933	-0.018557	0.29668	0.126807	-0.215536	-0.09353	-0.502384	0.243559	-0.183034	-0.111964	-1.242	0.625538	0.085756	1.131858	-0.174584	-0.448239	0.769588	0.231021	1.089923	0.183887	0.971686	-0.079423	1.622633	-0.222346	0.042671	0.020341	2.137456	-0.249698	0.537414	1.055216	1.430007	0.413771	-0.195625	1.98656	0.561149	0.043371	-0.054833	0.053018	0.004825	-0.414211	-0.457599	-0.176326	-0.16382	-0.200181	-0.073069	-0.248083	-0.317205	-0.27132	0.339591	0.407621	-0.331099	-0.200957	0.150319	-0.095584	0.140484	0.201619	-0.301575	-0.34518	-0.319409	0.170477	0.160154	-0.102326	-0.293533	-0.013584	0.23045	0.585342	0.303871	-1.224673	-0.289057	0.22371	-0.320861	-0.357967	-0.035269	-0.901712	-0.002835	0.442153	0.113957	0.154981	-0.231097	-0.089936	0.237216	0.14614	-0.427946	-0.583153	-0.197271	-0.242251	0.403539	-0.443136	0.095326	0.402704	-0.06427	0.4562	-0.326668	0.347507	-0.006487	-0.144021	-0.059605	0.875965	0.421262	0.410009	0.34505	-0.377188	-0.083913	0.141728	0.043557	-0.065789	0.258897	2.340899	-0.409029	0.121438	-0.088664	0.057711	-0.197147	-0.208176	-0.557589	-0.111513	0.298629	-0.142884	0.006452	0.060679	-0.189479	-0.46596	-0.082487	-0.373696	0.373148	-0.564185	0.348895	-0.427185	-0.351789	0.359413	0.036788	0.150433	0.334591	-0.447028	-0.059975	0.180899	-0.738286	-0.396723	-0.420664	-0.738355	0.219106	0.444441	0.406633	-0.02766	-0.415649	-0.190326	-0.055322	0.729239	0.090292	-0.089821	-0.08841	-0.296137	-0.7412	0.069617	-0.076822	-0.268513	-0.181078	-0.125843	-0.639184	-0.241386	0.03456	0.125763	-0.66152	-0.114284	-0.017687	-0.183768	0.000835	0.653069	-0.209052	-0.550174	-0.23532	0.099766	0.121189	0.242663	0.359418	0.164655	0.468876	0.215358	-0.460936	-0.501374	0.239003	0.414862	0.172026	-0.246034	-0.188475	-0.088737	0.419618	-0.167454	0.141839	0.435173	-0.11459	1.042523	0.144727	-0.291726	0.056631	-0.244436	0.242779	-0.245753	0.534697	0.627019	0.668676	1.066439	-0.040147	-0.509419	-0.113573	-0.155405	0.121763	-0.181071	0.190331	-0.225033	-0.121778	-0.16476	-0.247612	-0.320902	-0.118651	-0.178548	0.049517	0.193917	-0.255575	0.050425	-0.569484	-0.038448	0.221187	0.15347	-0.192243	-0.720237	-0.113537	1.295988	-0.356377	0.196132	0.005293	-0.447977	-0.233745	-0.079713	-0.055313	-0.222458	-0.269021	-0.495063	0.072192	0.319838	-0.088566	-0.192496	0.87437	0.169463	-0.600336	0.116059	-0.118478	0.183325	0.045081	0.38744	0.366087	-0.164261	0.030944	-0.149251	-0.145541	-0.184268	-1.004214	0.015936	-0.085077	-0.067275	0.48035	0.412096	0.13805	-0.214631	0.207073	0.19938	-0.166696	-0.194526	-0.632039	0.301133	-0.134248	0.152532	-0.276162	-0.301508	-0.139205	0.171981	0.185676	-0.103668	2.873118	0.216289	-0.160478	-0.025247	-0.822453	0.154437	0.108098	-0.155357	-0.233729	0.03681	0.283984	-0.196522	0.007704	0.06654	-0.384394	-0.039526	0.183464	-0.30916	-0.061116	0.352429	0.079604	-0.200207	0.140294	0.488749	0.214093	-0.342677	-0.130892	0.051866	0.013411	-0.023379	-0.009133	0.100523	0.214268	-0.332516	0.003018	-0.030759	0.489633	0.18715	0.031087	-0.11656	0.299767	0.21611	-0.325823	-0.272007	-0.213074	0.840709	-0.121193	-0.407457	-0.110784	0.094795	-0.446723	-0.041804	-0.239583	-0.179133	0.109125	-0.398764	0.112343	-0.675418	0.105755	0.286431	0.118454	0.246556	-0.617151	0.101861	-0.039071	-0.107853	-0.197353	-0.131682	-0.031906	-0.163823	-0.184205	-0.129271	-0.324319	-0.403155	0.036281	0.366665	-0.229793	-0.070356	0.59574	0.113991	-0.054878	-0.716108	0.001156	0.035615	-0.034082	-0.237708	0.236372	0.449171	-0.039296	-0.357211	0.590932	0.465526	-0.247313	-0.243234	-0.505587	0.077195	-0.434749	-0.006023	-0.467777	-0.272181	-0.069112	0.182808	0.126472	-0.929858	-0.888396	-1.7119	-0.873883	0.871578	-0.643302	-0.143703	-0.032531	-0.127228	0.32693	-0.302107	-0.149098	-0.358887	0.004078	-0.266873	-0.08214	-0.502364	-0.489949	-0.528662	-0.493751	-0.355036	-0.147534	0.046327	0.126683	-0.238769	0.133699	-0.242349	-0.04401	0.326256	0.102865	0.085388	-0.339055	0.009729	-0.264629	0.39283	-0.27955	-0.020098	0.223858	-0.334396	-0.221698	-0.385958	-0.165708	0.031726	-0.282616	0.752401	0.713261	0.234247	0.131686	-0.185722	-0.025693	-0.271706	-0.34022	0.961613	-0.079133	0.347931	-0.010061	-0.101446	0.13951	-0.012283	-0.21768	0.635744	-0.053391	-0.496606	-0.287139	-0.346792	0.015833	0.005004	-0.052185	-0.63685	-0.456589	-0.412228	0.385783	0.08147	-0.372392	0.039786	-0.063495	-0.048485	0.544473	0.162175	-0.34641	-0.034277	-0.101059	0.167743	-0.110009	-0.103957	-0.427445	-0.207097	0.141852	-0.103122	-0.313502	-0.147039	0.158002	-0.021245	-0.340501	-0.138046	0.033296	-0.26491	-0.259773	-0.233422	0.136738	0.11969	0.214955	0.16017	0.492552	-0.131191	0.255559	0.575932	0.432151	-0.215626	-0.505383	-0.26913	0.024464	0.3475	-0.336371	-0.313334	-0.112689	0.266813	-0.476438	0.031931	0.455958	-0.005907	-0.389939	-0.230929	0.325501	0.025746	0.413581	0.031742	-0.102967	0.844044	-0.12364	-0.195287	0.052012	-0.286331	-0.06556	0.487813	-0.269882	-0.084812	-1.523009	-0.364736	-0.024848	0.169022	0.610231	0.434414	-0.519264	0.102084	0.184579	-0.559515	1.091349	0.030961	0.215595	-0.096825	-0.207237	-0.7563	0.005588	-0.201067	-0.013427	0.665779	0.33128	0.31262	0.985494	0.042035	-0.849865	-0.083494	-0.244287	-0.4004	0.884107	0.560698	0.625688	-0.441182	-0.1788	0.326548	0.476611	0.008942	0.104631	-0.37609	-0.050447	-0.01731	-0.384205	0.021459	-1.495608	0.232856	-0.034672	-0.573137	0.187976	-0.124634	0.253667	0.578496	0.074559	0.0693	0.22827	-0.470782	-0.05149	0.047443	-0.183441	0.188147	-0.045999	0.241562	0.145882	-0.328859	0.308188	0.097533	0.586236	-0.135544	-0.114246	-0.233207	0.025772	-0.311119	0.353716	-0.079053	-0.069465	-0.540836	0.312505	0.054683	-0.311587	-0.326921	-0.002218	-0.067376	-0.031698	0.192787	-0.839448	0.28957	-0.506879	-0.072924	-0.027028	0.233542	0.225534	-0.048831	-0.397232	1.226528	0.05868	0.115782	-0.010076	-0.082052	-0.378757	0.436649	0.261791	-0.121587	-0.278707	0.207381	1.298424	0.112427	0.162434	0.007583	-0.104449	-0.385056	0.497206	0.024406	-0.828234	-0.032244	0.059033	0.025604	0.078103	-0.172752	0.082908	-0.10784	-0.779007	-1.393403	-0.072324	0.022199	-0.026404	0.22265	0.053464	0.007958	-0.473241	-0.170135	0.007286	-0.164802	-0.072902	-0.127749	0.053397	0.091981	-0.324491	0.306573	0.563616	0.904039	0.067258	0.143706	0.785744	-0.048848	-0.339425	-0.103878	-0.585679	0.12403	0.529305	1.394187	-0.288311	0.453059	0.416503	-0.044254	0.706267	-0.242071	-0.334941	0.562452	-0.289747	-0.562921	-0.078074	-0.415272	0.112119	0.10933	-0.363526	0.003131	0.13596	-0.071527	-0.395979	-0.091579	-0.008566	-1.996202	0.316743	-0.225366	0.005761	-0.128554	-0.435779	-0.001526	-0.010792	-0.010162	-0.118179	-0.138576	0.015255	0.797021	-0.537231	-0.169473	0.017692	0.171743	0.018758	-0.342622	-0.133867	0.147214	-0.065722	-0.123697	-0.33503	-0.131633	0.130595	0.320886	-0.011717	0.141722	-0.306061	-0.41085	-0.071289	0.114829	0.090176	-0.042022	-0.038875	0.58841	-0.417468	0.29719	-0.038774	0.369666	0.17731	0.149193	-0.343777	-0.292216	0.359997	0.506336	-0.320946	-1.022809	0.758783	2.389274	0.415222	0.12253	-0.249865	0.186367	-0.083415	0.624624	-0.013274	-0.337506	0.039157	-0.186195	-0.103194	-0.010369	0.917616	0.107305	0.37878	-0.157981	0.378144	-0.173092	-0.702879	0.078344	-0.130848	-0.31968	-0.206474	-0.372526	-0.419757	-0.489049	0.29466	-0.017942	-0.430949	-0.362094	0.699578	0.109389	-0.490335	0.025757	-0.270213	0.121984	0.403262	-0.365487	0.357831	0.016729	0.29153	0.296849	0.00988	0.236837	-0.251613	-0.640914	-0.480162	-0.037554	-0.126551	0.121639	0.109675	-0.225113	0.387145	-0.184639	0.093938	-0.061408	-0.087849	-0.082503	-0.520675	-0.083428	-0.141518	0.912018	-0.665437	-0.094972	0.228438	-0.133948	-0.545624	-0.507648	-0.222133	-0.057079	-0.093136	0.102654	-0.115571	0.886357	0.310006	1.482212	0.069431	-0.253808	1.014553	-0.38432	0.051991	0.190971	-0.357427	-0.062385	3.47E-01	-0.134598	0.234493	-0.281691	-0.136842	-0.042046	-0.16685	-0.157101	0.393334	-0.32789	-0.484623	-0.141103	-0.256008	-0.03342	-0.042472	0.152265	-0.051341	0.433637	-0.3758	-0.508912	0.245428	0.128331	0.744162	0.097702	-0.627573	0.052676	-0.43041	-0.25893	-0.09502	-0.16755	-0.212231	-0.595831	-0.141893	-0.271471	-0.070143	-1.249113	0.040736	0.110805	0.091286	0.002972	-0.48021	0.206197	-0.094304	0.177255	0.042756	1.019869	-0.452238	-0.464481	0.149117	0.504418	-0.548306	-1.149004	-0.089672	0.432217	-0.233156	0.059452	0.10715	0.334077	0.243123	0.111548	-0.572933	0.096362	0.482912	0.380714	-0.366749	0.099579	0.388929	-0.222999	-0.396987	-0.227211	0.725969	0.376931	-0.106766	-0.439475	-0.235102	0.467744	-0.180206	-0.127281	-0.048191	-0.029842	-0.184897	-0.21727	0.321174	0.204051	0.279492	-0.040615	0.056315	-0.432216	0.171418	0.149112	-0.279314	-0.145336	-0.088578	-0.062363	-0.587603	-0.275906	-0.36123	0.104219	-0.105133	0.03398	-0.090586	-0.083735	0.265984	0.096727	0.309604	0.133456	-0.044574	-0.617587	-0.145921	0.223283	-0.373019	0.113253	0.551557	-0.893714	-0.447029	-0.101955	-0.233014	-1.46297	0.331318	0.078728	-0.097591	0.166441	0.229534	0.508341	-0.179115	0.025209	0.384527	0.053478	0.038923	0.001842	0.282	0.25044	-0.405122	-0.381738	0.207079	-0.524525	0.283523	-0.136969	-0.013547	0.533682	-0.361694	0.454311	-0.529407	0.331004	0.165089	-0.179739	-0.458752	-0.200395	-0.565911	0.108199	0.030065	-0.547278	-0.040059	0.072901	0.234513	-0.053112	0.059332	-0.114887	-0.122886	0.389858	-0.088147	-0.682354	0.304839	-0.272486	-0.199107	0.427953	-0.099152	1.117036	-0.01326	2.061231	-0.613087	-0.206025	-0.298428	0.048978	0.086389	0.127222	-0.841539	0.016098	0.354979	-0.091971	-0.061043	-0.294173	0.08328	1.168078	2.098036	0.636505	-0.053566	0.618047	-0.109308	0.084115	0.127153	-0.328125	0.06641	-0.007376	-0.644464	-0.030086	0.06937	-0.078777	0.281044	-0.200348	0.085815	0.042914	-0.070555	-0.199063	0.066688	-0.041746	0.463358	-0.413725	0.411506	-0.187644	-0.386195	-0.327886	-0.221887	-0.203757	-0.005986	-0.025493	-0.162564	-0.212309	-0.480631	0.85987	-0.331394	0.094299	-0.103544	0.042709	1.309485	-0.132736	-0.178622	-0.099909	-0.093788	-0.254261	0.363839	-0.230254	-0.425933	0.71816	-0.893171	0.311275	-0.036888	0.154793	0.233524	-0.38169	-0.10358	-0.329652	0.575675	0.010098	-0.027321	0.263531	0.014465	-0.250362	-0.274764	-0.299721	-0.17924	0.368615	-0.040822	0.050531	-0.49903	-0.182109	0.025706	-0.127176	-0.175012	-0.249538	0.845105	0.064005	-1.393821	-0.20451	-0.104819	-0.174953	0.087364	-0.283846	0.08022	0.406631	-0.225919	0.329487	-0.391574	-0.352166	-0.539452	-0.182485	0.14872	-0.403944	1.072815	-0.291717	-0.241422	0.529597	-0.643393	-0.005721	-0.000821	-0.084157	-0.543385	-0.382145	0.01217	0.346563	-0.816357	-1.419995	0.279208	-0.584328	-0.165629	0.728462	-0.385306	0.134067	-0.214353	0.006955	0.307289	0.390844	-0.486248	-0.167705	0.226071	0.855962	0.14708	-0.267573	0.667363	0.784376	-0.274041	-0.027428	-0.20856	-0.56804	-0.649098	0.231793	-0.337977	-0.015759	-0.679914	-0.360012	-0.097156	-0.652515	-0.222404	0.039792	-0.046319	0.755919	0.059599	-0.085918	0.204715	0.013831	-0.31922	0.285842	-0.019305	-0.118483	0.529911	0.553015	0.455954	-0.165108	0.295902	0.013438	1.706419	-0.070408	0.295367	-0.275714	-0.051484	0.150521	0.262902	-0.002984	-0.517729	-0.067307	-0.068637	0.119404	-0.084978	-0.192338	-0.235846	0.057487	-0.089861	0.170979	0.219228	0.132223	-0.037104	0.120999	0.306712	0.061446	-0.053488	0.016166	-0.329902	-0.320945	-0.244173	0.645791	-0.280583	0.17762	0.566929	0.595019	-0.491785	0.149	0.185239	0.173171	1.114673	-0.030139	0.14142	0.091568	-0.296809	-0.906619	0.469702	-0.832063	-0.164958	0.507027	0.091994	-0.064978	-0.250149	0.273568	-0.045663	-1.209019	1.337417	0.050386	-0.35005	-0.07737	0.12836	-0.201323	0.201495	-0.218445	0.100062	-0.381073	1.488447	0.072543	-0.166624	-0.559999	-0.27941	-0.46637	-0.119374	-0.116472	0.198895	0.259996	0.02251	-0.062112	-0.243457	-0.19171	0.319257	-0.800392	0.141975	-0.092133	0.226566	-0.049782	0.443911	0.009509	-0.232107	-0.093345	0.290217	1.16268	0.003111	-1.236994	0.064141	-0.040638	-0.643317	-0.666797	-0.532824	-0.395333	-0.618974	-0.310812	-0.119305	-0.13147	-0.176568	0.093735	-0.248033	0.492795	0.136252	-0.185803	0.09945	0.195155	0.300608	-0.291207	0.057199	-0.411242	-0.60058	-0.197594	0.344308	-0.492934	-0.167073	0.452224	-0.213612	-0.05563	-0.233892	-0.044768	-0.710633	-0.417547	-0.026797	0.766711	-0.527392	-0.575463	-0.014312	0.052048	-0.835449	-0.558847	0.111192	0.155701	-1.308358	-0.4543	-0.299441	-0.161793	-0.303052	-0.197462	-0.121919	-0.118933	-0.304309	0.882621	0.923444	0.329356	-0.266099	-0.089584	0.583889	0.331357	-0.601303	-0.691006	-0.232931	-0.274982	-1.260484	-0.041277	-0.367068	-0.112513	0.301919	-0.149264	-0.052085	0.148439	-0.028009	0.048423	0.280686	0.33541	0.036958	-0.180886	0.246162	0.27174	1.140237	-0.128565	0.338783	-0.245536	-0.046648	0.27203	0.048795	-0.182098	-0.066535	-0.299973	-0.274519	-0.013197	-0.085364	0.05383	-0.120894	-0.346156	-0.038269	-0.406245	-0.317418	0.417619	0.253682	0.232763	-0.252345	-0.194169	-0.217122	0.179668	-0.352127	-0.209374	-0.438762	-0.540857	-0.381352	-0.156582	0.472064	-0.031662	-0.404204	0.068516	-0.026628	-0.085571	0.057194	-0.022204	0.008869	0.49253	0.190587	0.060186	-0.1559	-0.035578	-0.432779	0.092952	0.048197	-0.317469	-0.277798	-0.1535	-0.335565	-0.396737	-0.387155	-0.469997	0.196676	0.130722	0.358615	-0.392677	0.079407	1.795707	-0.09884	-0.004562	0.118161	2.065327	-0.562319	-0.084421	-0.615511	1.554389	-0.760242	-0.189924	-0.328631	0.247517	0.396384	-0.242962	0.005755	0.169757	0.014551	-1.835933	-0.259522	0.466515	0.155623	-1.0128	0.586934	-0.676997	-0.18386	-0.090224	-0.004033	0.191797	0.003597	-0.162359	-0.876131	0.520143	-0.113684	0.277096	-0.49739	1.630004	0.403868	0.248496	0.104577	-0.102844	0.577625	-0.768512	-0.6275	0.081478	-0.313471	-0.136999	-0.109128	-0.118323	0.4979	-0.305329	0.114946	-0.353165	-0.206235	-0.990502	-0.014907	-0.018918	-0.076166	-0.253158	0.335086	0.047867	0.505049	-0.228551	-0.863263	-0.072735	-0.242177	-0.040018	1.07793	0.253515	-0.02722	0.034179	-0.19623	-0.336994	-0.108296	0.064926	-0.101558	0.009822	-0.032766	0.143708	-0.194153	0.086489	-0.28429	-0.090736	-0.142354	-0.299941	0.332512	0.439709	0.211215	-0.052493	0.069111	-0.33924	0.078764	-0.173217	-0.214433	0.219428	-0.564269	-0.125006	0.013798	0.2938	0.086045	0.452925	0.541545	0.152171	0.070308	0.09087	-0.623725	0.081885	0.138126	0.164253	0.799668	0.291503	0.050368	0.472144	0.302981	-0.238724	0.040776	0.15882	0.384505	-0.267951	0.112221	0.019869	0.153465	-0.069738	-0.212802	0.428309	0.052112	0.07079	-0.070882	0.058285	0.460219	-0.005238	0.480221	-0.039654	-0.093183	-0.145253	-0.246151	-0.388162	0.095287	0.206197	0.890637	-0.133835	-0.248446	0.913333	-0.028922	-0.095926	0.107051	-0.419395	0.134275	0.014532	-0.071856	-0.452012	-1.274691	-0.308935	-0.035794	0.035437	0.470153	0.176503	0.12757	0.171918	-0.317928	-0.0026	-0.188672	-0.306976	0.726478	-0.050379	-0.109325	0.097434	0.256032	-0.061123	0.073696	-0.052139	0.075128	-0.42329	-0.442391	0.0291	-0.000832	0.463585	-0.089418	-0.349656	0.506475	-0.001703	0.640118	-0.032882	-0.102942	0.243237	0.024341	0.086303	0.094367	-0.579112	0.244982	0.341057	0.198348	0.080939	0.100835	0.283827	-0.610781	-0.302653	-0.273809	0.003311	0.181848	-0.386659	-0.625781	-0.385177	-0.551718	-0.111751	0.385996	0.059326	-0.596274	0.094894	-0.20096	0.160255	-0.181966	-0.044539	-0.15558	0.316568	-0.130673	-0.252428	-0.657311	0.023888	-0.283235	-0.218005	0.152872	0.050416	0.137675	0.00369	0.084027	-0.214699	0.338717	-1.000637	-0.032817	-0.237078	-0.229256	-0.032652	-0.289503	-0.011827	-0.365619	0.252808	-1.570624	-0.343926	0.27848	0.115159	-0.156144	0.764088	-0.246	-0.350856	0.488392	0.516856	0.233116	1.595187	0.484386	-0.21507	0.940435	0.192313	2.000846	0.051382	0.109006	-0.125694	-0.182144	0.084405	0.185654	-0.07568	0.146859	0.223448	-0.301745	-0.351738	-0.08032	0.183926	0.379566	0.255988	0.311333	-0.158241	0.226591	0.933969	0.483301	-0.33861	-0.144089	-0.05261	-0.223535	0.426054	-0.149099	0.187123	0.07456	-0.014624	0.395658	0.533568	0.1535	-0.121217	-0.084647	-0.050695	-0.473595	-0.233764	0.021098	0.053215	0.616478	0.533158	-0.352062	0.11624	2.163522	-0.131801	-0.850571	0.038197	0.090049	-0.784762	-0.931767	-0.598496	-0.128532	0.268877	-0.129573	-0.036266	-0.175806	-0.018662	0.139568	0.05986	0.159682	0.168978	0.067617	0.145347	0.519111	-0.314133	-0.080353	-0.27037	0.061201	0.001514	0.095808	-0.004053	0.459699	0.036606	-0.393032	-0.052705	-0.201159	1.564376	-0.091343	-0.176992	0.229001	0.248535	-0.228219	-0.003598	-0.500622	0.389807	-0.209694	-0.064223	-0.89659	0.017997	-0.163251	-0.14685	-0.324039	-0.271417	-0.095903	-0.417283	0.360347	0.249863	-0.217626	2.266033	0.210474	-0.186637	0.401658	0.107709	0.30579	0.405673	-0.971829	-0.397034	-0.153792	-0.082513	0.067781	0.423071	0.110793	-0.01406	-0.648608	-0.121064	-0.122809	0.110226	0.221596	-0.349595	0.235783	0.454583	-0.059517	0.333261	-0.013067	0.294719	0.626334	0.251902	0.386299	-0.354244	-0.181406	0.109041	-0.230992	-0.135414	0.158881	0.113009	-1.240071	-0.404478	-0.25828	0.098945	0.262006	0.2526	-0.177734	0.292755	0.175524	-0.414746	-0.049348	0.612011	0.009513	0.220725	-0.321758	-0.075693	0.021058	-0.289037	-0.057996	-0.13856	-0.184879	0.02346	-0.526682	0.010353	0.043556	-0.016422	-0.065559	-0.128399	0.313679	1.047595	-0.151198	-0.981108	0.304217	0.046059	-0.230486	0.277103	0.777637	0.216862	-0.588735	-0.277419	0.700277	0.419743	-0.284063	-0.384835	-0.289877	-0.044285	0.705405	0.104934	-0.20479	0.430019	0.722835	-0.014702	1.153889	0.029086	0.260552	0.645619	0.191992	-0.037746	1.27793	0.51474	0.304991	2.216603	0.305105	0.074944	-0.14104	0.010993	-0.293821	0.150228	-0.001451	0.551426	-0.33381	-0.191461	0.18004	0.133113	0.062996	0.09092	-0.129833	1.030752	1.71781	0.471006	1.732832	1.156799	0.221889	-0.08623	1.129554	-0.242351	-0.445594	-0.274545	-0.230648	0.258735	-0.10164	-0.276569	0.083682	-0.191116	0.179946	-1.003033	-0.327607	-0.195421	-0.022118	-0.130737	-0.318005	-0.189897	-0.159409	0.021068	2.137841	-0.193626	-2.488622	-0.973136	-0.070242	-1.385855	-0.25849	-0.361948	-0.302383	-0.323076	-0.247759	0.117433	0.120075	-0.023875	-0.221026	0.538401	-0.009377	-0.009703	0.039016	-0.227766	-0.04777	-0.228677	-0.408821	0.572893	0.334871	-0.188559	0.224341	-0.034512	0.086479	0.216733	-0.0452	0.28578	-0.176468	0.142845	0.058664	-0.294007	0.964294	-0.303551	-0.464938	0.225991	0.4573	-0.518542	0.282441	0.117463	-0.350184	0.16819	-0.304404	-0.117848	-0.081391	0.684703	-0.234122	1.03902	0.142912	0.105889	-0.165971	-0.029511	0.272183	-0.472952	-0.070448	-0.477746	0.364959	-0.56441	0.048274	-0.166005	-0.122952	-0.199667	0.319288	-0.005198	0.453819	1.206886	-0.056118	-0.253582	0.578683	0.025464	-0.109364	-0.2448	-0.447798	0.688316	0.345489	-0.649668	-0.314186	-0.007703	-0.210126	0.476907	0.25079	-0.031648	-0.274977	-0.451033	-0.12944	-0.28065	-0.084111	0.819731	0.447283	0.36727	0.274888	0.061269	-0.041409	-0.025152	0.209296	-0.138975	-0.265601	0.172152	-0.244783	0.039597	0.023887	-0.03563	-0.243316	0.462122	-0.021394	-0.234477	0.327912	0.514317	-0.025815	0.550619	0.721805	-0.312633	0.372081	0.028426	0.049421	0.14799	0.028418	-0.190196	0.41814	0.040574	-0.464757	-0.407521	0.244602	0.057998	0.189074	0.17566	0.183984	0.116707	-0.123354	0.038979	0.099391	-3.098184	-0.567151	-0.134604	-0.051146	0.26911	0.0833	-0.343593	-0.831282	0.13663	0.076698	0.616206	-0.084642	1.388728	-0.516215	2.246672	-0.161936	-0.102354	0.063379	0.534424	0.086847	-0.131403	0.221676	-0.107323	-0.161073	0.208847	0.177982	-0.131764	0.010424	0.032831	0.029677	0.022332	0.395384	-0.11419	-0.049685	-0.221872	0.153037	0.539527	-0.1818	0.043682	-0.144868	-0.032207	0.052355	-0.029667	-0.294214	-0.663985	0.410324	-0.023432	0.284629	0.061912	0.847902	-0.24275	0.074615	0.146664	-0.09682	-0.100984	1.283449	1.021912	1.22492	1.110867	0.384246	0.644751	-0.011121	0.073261	0.131353	0.162374	0.086848	0.585119	0.068341	0.094015	0.442199	-0.227537	0.168967	-0.49864	0.530598	-0.177873	2.19E-01	-0.583949	-0.674487	-1.158027	-1.334179	-0.63939	0.035691	-0.273931	-0.511244	0.270568	0.158941	0.743404	0.1679	-0.18098	-0.310986	0.503267	-0.02447	0.040912	-0.148845	-0.169319	0.236714	0.448486	-0.092817	-0.740956	-0.040913	-0.218724	0.039028	-0.447492	-0.192071	-1.014838	-0.305338	-0.783844	-0.008475	-0.594387	1.014078	0.297286	3.604538	-1.37096	0.062555	1.366061	-0.112284	0.167187	-0.248708	-0.107485	-0.04459	0.014652	-0.085884	0.899877	-0.028153	-0.276627	-0.043043	0.430495	0.020276	0.074928	0.093404	0.179629	-0.155435	0.068173	-0.551999	0.111309	0.078566	0.036927	-0.395351	-0.180463	0.259607	-0.153648	0.089006	-0.297227	-0.367108	0.040461	-0.107415	-0.170744	-0.309803	-0.184143	-0.003756	0.14964	-0.032445	0.553945	0.139458	-0.366337	-0.206016	-0.182901	-0.378353	-0.413757	-0.255487	-0.418242	0.559752	-0.208955	0.329111	-0.191075	-0.016192	0.213368	0.635288	-0.784155	-0.100788	0.012939	-0.270053	0.192367	-0.199195	-0.126231	-0.20368	-0.786131	-0.092948	-0.267738	0.109978	-0.247492	-0.150003	-0.202262	-0.799988	-0.045433	-0.353706	-0.167036	-0.798427	0.217169	-0.042243	0.266661	0.572183	0.177413	0.253867	-0.291473	0.201648	-0.217139	0.227338	0.023418	1.023357	0.275355	0.208093	-0.518373	-0.311819	0.323084	0.118347	0.254475	0.021669	-0.135939	0.094982	-0.355699	0.193049	-0.241521	-0.206202	0.005685	-0.301334	-0.019399	0.558463	1.045237	-0.17917	-0.071285	-0.019979	-0.212393	-0.168862	0.095737	-0.088741	-0.469838	0.170163	-0.053968	-0.316041	0.170974	-0.242906	-0.202893	0.301029	0.035441	0.045451	0.090012	-0.143384	0.068293	0.221754	-0.532694	-0.204718	-0.182999	-0.14756	0.099437	0.042426	0.055412	-0.096747	-0.078893	-0.125255	-0.155801	-0.26414	-0.295942	-0.023375	-0.356735	-0.043097	0.483637	-0.476293	0.249837	0.45127	-1.205469	-0.085078	-0.197235	-0.380267	0.147838	-0.134316	0.362559	-0.189759	-0.424913	-0.613864	-0.061464	0.34824	-0.221484	-0.028842	-0.241668	-0.908692	-0.342924	-0.325978	-0.179706	-0.970745	-0.422864	0.182216	-0.505195	-0.117146	0.346872	0.519208	-0.406463	1.448546	-0.021681	0.386968	0.235296	0.084248	-0.297793	-0.093538	-0.500741	0.739392	-0.286571	-0.015995	-0.044465	-0.305356	0.841011	-0.584334	-0.417399	-0.404338	0.033279	0.074844	-0.599703	0.155748	0.233243	-0.248416	0.503736	-1.034167	-0.078452	-0.148538	0.03966	-0.068072	-0.275439	-0.157867	-0.385552	-1.153761	-0.116602	-0.148379	-0.215273	-0.26502	-0.308372	-0.360959	-0.052384	-0.351301	-0.081018	-0.075442	0.09762	0.3033	0.75394	-0.348396	0.62297	0.232884	0.020149	-0.013463	-0.02153	-0.284589	-0.026718	0.33661	-0.256385	-0.006911	-0.095205	-0.058584	-0.086115	0.144172	0.068784	-0.097364	0.057653	-0.062464	-0.830513	0.070374	-0.176577	-0.552673	0.0204	-0.247981	-0.794088	-0.230322	0.032518	-0.32115	-2.09449	-0.480315	0.06419	-0.267013	0.289089	-0.018312	0.18897	0.093332	-0.065011	-0.07437	-0.15	-0.160817	0.300565	0.144525	0.072351	1.333057	-0.002444	0.115956	-0.228016	-0.409798	-0.226448	-0.138715	0.216922	-0.180658	-0.015437	0.048219	-0.063251	0.135819	0.177827	0.524842	-0.30743	0.081759	-0.043854	-0.480568	0.051394	-0.096584	-0.41475	-0.283449	-0.020731	-0.006955	-0.146271	-0.018496	-0.220376	0.456685	-0.421114	-0.119913	-0.386793	-0.503621	-0.061361	-0.707313	-0.246534	0.067477	-0.18663	0.195838	-0.126914	-0.252852	-0.265211	2.231438	0.023081	-0.197992	-0.434221	-0.151829	0.0942	0.125444	1.366891	-0.415266	-0.203659	-0.029943	-0.065153	-0.498293	-0.003106	-0.182884	0.102956	-0.266915	0.165231	-0.031942	0.142722	0.126337	0.37881	-0.223591	0.244841	-0.289178	-0.391257	-0.182661	0.400858	-0.726575	0.058273	-0.137188	-0.235035	0.230119	0.167479	-0.048058	-0.250381	-0.340688	-0.041446	0.082963	0.662371	-0.26405	-0.107954	0.010336	0.083196	0.055161	0.078586	-0.54196	0.00206	0.066969	-0.38505	-0.540139	-0.051618	-0.103389	0.174038	0.216428	-0.14573	-0.293161	-0.053282	-0.495269	0.328183	-0.135925	-0.238878	-0.49478	0.153378	-0.589321	0.051051	-0.039183	0.082333	0.021121	-0.019481	0.734636	-0.043611	-0.229165	0.165268	-0.009154	-0.455534	0.165759	-0.23153	0.410932	-0.174016	0.055731	-0.177188	-0.402824	-0.089849	-0.249495	-0.200997	-0.145218	-0.312417	-0.119262	-0.014314	0.186764	-0.017536	-0.31917	0.010438	-0.020093	-0.248236	0.281602	0.053882	0.233877	0.526318	-0.506771	-0.437667	0.15935	0.119714	1.138721	0.808867	2.468795	-0.301762	0.047014	-0.000615	0.016722	0.023391	-0.320092	-0.239632	-0.806239	-0.381096	0.110073	-0.099947	0.153607	-0.24998	0.115818	-0.569881	-0.306001	0.251386	0.079544	-0.183693	-0.267622	0.496142	-0.01474	0.115578	0.24524	0.016722	0.09797	0.056889	-0.216199	0.473589	0.175102	-0.254822	-0.155772	0.274577	0.002645	-0.114296	-0.305441	-0.364815	0.074681	-0.140203	-0.258347	-0.019672	-0.037062	0.211534	-0.528998	-0.633717	-0.0251	-0.211646	-0.919084	-0.007949	-0.031723	-0.119578	-0.214924	-0.286395	-0.454372	-0.378365	0.136952	-0.236024	-0.165412	-0.161663	1.072973	-0.522891	-0.092931	-0.262381	0.315361	0.136884	0.468093	-0.004906	0.380918	-0.176629	0.01771	0.499082	0.056411	0.102885	0.175415	0.399082	0.059063	-0.20101	-0.014296	-0.133081	-0.199319	0.335457	-0.031694	1.704576	-0.497063	1.318858	-0.576185	-0.19376	0.753923	0.781512	2.022295	0.98497	-0.034397	0.153658	-0.100989	0.229416	0.593179	-0.316747	-0.323152	-0.343254	-0.578832	-0.770173	-0.209823	0.321015	0.256208	-0.13675	0.65669	0.14544	-0.077419	-0.047583	-0.311516	-0.485494	-0.120578	-0.047695	-0.02601	-0.159107	-0.276531	0.016204	-0.065568	0.824462	-0.517916	0.00835	0.03094	0.662393	-0.362157	1.117476	-0.121082	-0.331083	0.220281	-0.233255	0.713154	-0.295772	0.733476	0.404751	-0.095577	-0.302437	-0.250994	-0.827309	-0.137864	0.406244	0.474569	0.482327	-0.394424	-0.159602	-0.564953	0.002004	0.240129	-0.758244	-0.48245	0.114477	0.074221	0.734762	-0.585965	-0.058728	-0.299245	-0.058394	-0.120961	-0.059808	-0.174744	0.130417	-0.247871	-0.14735	-0.055012	-0.099758	-0.10875	-0.121862	-0.359581	0.186317	-0.821001	0.022818	-0.032398	0.155996	-0.033503	0.03127	-0.008743	-0.241131	0.265146	-0.237301	0.601242	-0.083684	-0.375065	0.327427	-0.193892	0.244601	0.309817	0.107924	0.541264	-0.502938	0.599456	-0.633054	0.017282	0.017448	-0.070945	-0.334787	-0.297829	-0.309432	-0.167762	0.052031	0.058748	-0.124316	0.081444	-0.051794	-0.277058	0.065453	-0.172794	0.545603	-0.03378	1.063431	0.235708	-0.042005	0.023198	-0.083569	0.131504	0.233927	-0.587645	0.153706	-0.165307	0.213963	-0.241398	0.243552	-0.303935	-0.134405	-0.564678	-0.235638	0.788746	0.017624	0.221777	-0.03117	-0.140121	-0.022194	-0.469654	-0.24626	-0.161214	-0.026307	-0.543833	-0.434182	0.048433	-0.302771	-0.130775	-0.114195	-0.028055	-0.164151	-0.244913	-0.689873	0.358191	0.317839	0.412989	0.300684	0.008027	-0.051039	-0.05046	-0.063145	0.186359	-0.055595	0.298949	0.000889	-0.298853	-0.151942	0.249362	-0.146259	-0.009416	-0.584253	0.188665	-0.049397	0.253565	-0.179557	-0.323811	-0.117247	-0.13123	0.04503	-0.041314	-0.04259	0.577121	-0.073898	0.069994	-0.005015	-0.338408	-0.229249	-0.135305	-0.25621	-0.478306	0.350031	-0.176487	0.189531	-0.044591	-0.098473	-0.243704	0.061088	0.753372	-0.037386	-0.23689	0.357986	-0.138099	-0.149721	-0.449048	-0.224674	-0.368996	0.38485	-0.122952	0.095197	-0.148447	0.870056	0.039997	-0.473044	-0.077646	-0.294311	0.380627	-0.145914	-0.599477	0.045225	0.117356	-0.180578	-0.333538	1.531475	-0.149168	0.379082	-0.459001	-0.270834	0.003382	-0.055542	0.365308	-0.955964	-0.043387	-0.05383	-0.025871	-0.1067	-0.18678	-0.186736	0.056405	-0.145451	0.322673	-0.154062	0.565207	-0.791006	-0.035981	0.383725	0.048821	-0.194109	0.075269	-0.018262	0.000485	-0.04412	-0.042198	-0.71136	0.563806	0.214726	0.107279	-0.004821	0.306476	0.18397	-0.170161	-0.252956	-0.316486	0.015912	0.260808	0.211847	0.472444	0.05089	0.00837	0.012382	-0.225137	-0.008699	-0.479534	0.096628	-0.43718	-0.15302	-0.291387	0.665784	-0.484456	0.244275	0.011773	0.117552	-0.067237	-0.162546	-0.218703	-0.263543	-0.266186	0.070669	0.774854	-0.158591	0.008393	0.036363	-0.260963	-0.335356	-0.033874	0.333636	-0.328848	0.118122	0.271317	0.008009	0.362587	-0.145462	0.115937	0.256895	-0.390978	-0.209767	0.081492	0.326432	0.333092	-0.190002	0.024575	-0.351212	-0.024975	-0.213344	0.104055	-0.168378	0.153387	-0.199409	-0.127848	0.046379	0.46329	0.052845	-0.357408	-1.121659	-0.421975	0.091493	-0.172498	0.661803	0.487745	-0.145546	0.184672	0.901794	-0.114668	-0.218781	-0.328221	1.101145	-0.18077	-0.066967	0.101477	-0.166938	0.281896	-0.193447	-0.155582	0.06938	-0.065211	0.456101	-0.054197	0.04725	-0.102191	0.518446	0.206042	0.027503	-0.057379	-0.006824	-0.005236	0.057312	0.186028	-0.102007	0.425431	-0.081007	0.147876	-0.418871	-0.402004	-0.334651	0.086127	0.133847	-0.169709	-0.052661	0.341185	-0.238002	0.060985	-0.467048	-0.450531	-0.576716	-0.214311	-0.17239	-0.850297	-0.064465	-0.178049	-0.302214	1.017173	-0.664943	0.178336	0.034598	-0.19458	-0.34229	0.325311	-0.019348	-0.183043	-0.223559	-0.228051	-0.323745	0.224834	-0.124927	-0.024732	-0.53842	-0.548246	-0.028605	0.761732	-0.242444	-0.778507	0.041165	-0.265137	0.054342	0.073789	-0.054881	-0.473411	0.045672	-0.642139	3.803522	0.070794	0.268752	0.060129	0.258179	0.139988	0.143601	0.330807	0.244916	-0.337521	-0.382481	-0.443185	0.720346	0.289006	-0.249974	-0.077005	-0.076408	0.368977	-0.063589	-0.101289	-0.139736	-0.109769	-0.291598	-0.045712	-0.030067	-0.069545	0.112658	-0.174727	-0.16253	0.111673	-0.101035	-0.509847	0.274572	0.116512	-0.179603	-0.234942	-0.131958	-0.206153	0.554567	0.311162	-0.298872	-0.180646	0.346797	0.141425	0.2755	0.380812	0.38304	0.035051	-0.016938	-0.783735	0.174461	-0.030017	0.087206	-0.247283	0.292265	0.142464	-0.29884	0.052992	-0.290859	-0.280648	0.289065	0.087077	0.046594	-0.414186	-0.752421	-0.031731	0.630618	-0.226368	1.20302	-0.227317	0.349695	-0.129502	0.227964	-0.058384	-0.274281	0.073823	0.137877	-0.017944	0.037184	0.200793	-0.094107	-0.209368	0.220166	-0.087329	-0.291173	0.76595	0.151738	-0.319144	-0.263645	-0.035922	0.072309	-0.108816	-0.217836	-0.202809	0.271595	0.222358	0.849059	-0.023669	-0.392107	-0.546313	0.374759	-0.861854	0.048868	0.059379	-0.555933	-0.033119	0.194044	-0.407765	0.589221	0.727858	-0.279278	0.028046	0.065562	0.256639	-0.426073	-0.114991	-0.030374	0.000179	0.092401	-0.272311	0.443607	-0.592325	0.008582	0.208005	0.201024	0.225562	0.343371	0.359128	-0.022522	-0.006853	1.307388	0.140703	-0.786538	-0.178488	0.095696	-0.13986	0.552467	-0.215254	-1.166845	0.1949	0.594021	-0.261872	0.022995	-0.216827	-0.033979	-0.239641	-0.006339	-0.145464	-0.12217	-0.151738	0.654127	0.189852	-0.205544	0.130021	-0.130909	0.114138	-0.025248	-0.181785	-0.403841	0.053376	0.080051	-0.24119	-0.017495	0.15925	0.219933	-0.186372	0.183453	-0.112586	-0.767591	0.029334	-0.219967	0.326964	-0.03837	-0.002793	-0.270109	-0.122256	-0.479548	0.395015	0.226716	-0.301513	-0.232567	0.185709	-0.120044	-0.220639	-0.157945	0.041833	0.070734	0.333683	0.303103	0.268213	-0.747251	-0.061855	0.133361	-0.223383	0.491588	0.118559	0.218781	0.000438	0.65264	-0.077974	-0.32391	-0.226857	-0.749604	-0.012997	0.285881	0.077512	0.194511	0.781435	-1.558479	-0.440976	-0.191056	-0.126261	-0.239565	0.19589	-0.398628	-0.080926	0.042716	-0.244695	-0.432008	0.15146	0.056398	-0.068067	-0.100025	-0.147841	1.209389	0.754164	0.459377	-0.20903	-0.109939	0.047296	-0.318727	-0.499285	0.292065	1.842239	0.161192	0.77513	-0.277973	-0.160957	-0.180612	-0.33459	0.405397	-0.186945	0.436299	0.40482	-0.047282	0.823123	0.575946	0.394666	-0.263004	0.110618	-0.330795	0.145938	0.2018	0.08873	0.50898	-0.066635	-0.062725	0.267927	0.143725	0.570637	-0.099146	0.379868	0.29512	0.178253	-0.150946	-0.235916	0.779172	-0.159459	-0.124761	-0.140358	-0.119687	-0.234501	-0.279979	0.416716	0.06262	0.081675	0.254675	-0.003057	-0.093509	0.674763	-0.558639	1.23625	0.733893	-0.044257	0.098219	-0.028372	-0.332988	0.5795	-0.958452	0.400075	0.010698	2.664165	1.287168	0.540475	0.353069	0.432336	0.000677	0.057541	-0.160044	0.256953	-0.042817	0.109466	-0.455484	0.688296	-0.128666	0.437231	-0.610893	0.085928	0.250176	-0.119941	0.47666	-0.150092	-0.077095	-0.384682	0.188462	-0.041916	0.93987	-0.136556	0.27383	-0.033451	0.047167	0.156024	0.15856	-0.099947	-0.059728	0.41035	-0.150239	0.126809	-0.331023	0.511716	-0.018415	0.503367	-0.347699	-0.532807	0.52267	-0.293058	0.001084	-0.228831	0.499895	-0.001754	0.500376	0.085708	0.021128	-0.657089	-0.003254	0.010135	0.034044	0.843319	0.423278	-0.521285	-0.003479	0.388314	0.026151	-0.175808	0.177948	-0.050861	-0.007749	0.001488	-0.076866	0.122343	0.227732	0.084599	0.141095	-0.026041	-0.057042	0.407409	0.321073	0.259938	0.710226	0.064931	-0.025341	0.152956	-0.159902	0.033726	0.23728	0.225439	0.276672	0.357571	-0.347426	0.756029	0.11685	0.305312	0.502325	0.226966	0.260577	0.200667	0.084891	0.143815	0.309066	-0.295762	0.646451	0.400688	0.422332	0.195497	-0.005782	0.380695	0.19684	-0.260458	0.926766	0.377565	0.14657	-0.013838	0.310664	0.368684	0.145128	0.189476	0.443924	-0.023945	0.339418	0.138808	-0.191217	0.092336	0.512116	0.065783	0.203446	-0.060625	0.190272	0.376541	0.097437	0.275249	-0.024341	0.130986	0.488569	0.213655	-0.102074	-0.394788	0.779711	-0.151721	-0.221338	-0.049839	0.184535	-0.245942	-0.565472	-0.346579	0.041834	-0.286497	0.001951	-0.288664	-0.227305	-0.261383	-0.077311	0.202632	-0.451105	-0.409014	-0.270088	-0.285788	-0.324762	0.28934	0.992735	-0.027239	0.174563	0.190778	0.280791	-1.206146	-1.226868	-1.024777	-0.506121	-0.566318	-0.506394	-0.365999	-0.780479	0.03499	-0.119468	-0.392669	-0.137277	0.384739	-0.551805	-0.271901	0.07711	0.199001	-0.413456	0.075313	0.202271	0.188733	0.197194	-0.261486	0.203875	-0.428144	-0.618369	-0.276926	0.064476	-0.169924	0.085473	0.309041	-0.012248	-0.235396	-0.147178	-0.236709	-0.428105	0.014697	0.026409	0.151101	0.162858	-0.118944	0.152854	-0.131197	-0.204809	0.053101	-0.20247	-0.429604	0.163565	0.019472	0.120285	0.523534	0.48645	0.241582	-0.352075	1.095622	0.061221	-0.081408	-0.101183	-0.057049	0.026526	-0.237276	-0.023711	-0.237121	-0.670807	0.009378	0.046186	0.210402	-0.001015	-0.206184	0.120953	0.212568	0.133366	0.15504	-0.611771	-0.325844	0.39821	0.229961	0.045221	0.061263	-0.1936	0.374881	-0.603686	-0.055151	0.097307	-0.013668	0.067966	-0.214718	-0.495318	-0.097559	-0.224104	-0.328264	-0.23736	-0.423371	-0.039503	-0.246495	0.98959	0.117817	-0.19006	-0.415796	-0.020932	0.153804	0.389983	0.210832	-0.109782	-0.260114	-0.735536	0.064113	-0.166768	0.431988	0.224524	-0.222645	0.242814	-0.562225	0.252878	-0.014627	-0.363298	0.054202	0.457591	0.326636	0.458036	-0.188222	-0.143769	-0.204292	-0.074552	-0.717862	0.132731	-0.365622	0.319425	-0.28591	-0.076742	-0.142949	0.041945	0.346941	-0.029727	0.464134	-0.291902	-0.744892	0.036466	0.399875	0.407686	-0.058353	-0.183865	-0.38194	-0.090006	-0.004513	0.627292	-0.227748	-0.11128	-0.304993	0.063419	0.327699	0.230648	-0.038065	-0.051391	1.379272	0.523352	-0.138185	-0.086735	-0.39796	-0.069345	0.769468	0.058486	0.360851	-0.217977	-0.191934	-0.714171	0.122716	0.044654	-0.13612	-0.170673	0.130634	-0.133046	0.899738	0.305808	-0.361367	-0.006524	0.562541	0.070922	-0.859602	-0.101231	-0.157972	-0.074535	-0.567506	0.107692	-0.115638	-0.067831	-0.584426	-0.139114	-0.104538	-0.20195	-0.44992	0.003317	0.02809	0.048897	0.079865	-0.47313	0.613893	-0.258162	-0.262033	0.016482	-0.296061	-0.222987	0.072073	-0.783968	0.000448	0.273315	-0.241468	-0.133104	0.066399	-0.071643	-0.408044	-0.202434	-0.284453	-0.085268	-0.110376	0.34415	-0.334455	0.073678	0.129957	0.283903	-2.054701	-0.273227	0.976368	0.203602	-0.078751	0.314191	0.707801	0.315674	0.344245	0.357303	-0.160532	3.827332	-0.329428	0.418006	-0.377715	0.297637	0.069199	0.558913	0.300397	-0.102666	-0.044725	-0.045629	0.467943	0.109117	-0.178565	0.12875	-0.120292	0.284262	0.356168	0.258683	0.662548	0.323717	0.266768	-0.198423	-0.563392	-0.192063	0.104877	0.170991	-0.079237	-0.050434	0.071405	-0.083388	-1.342914	0.344011	-0.439282	-0.368934	-0.210226	-0.077762	-0.213554	0.067785	0.267898	-0.083958	-0.139799	-0.274053	-0.037337	-0.285143	0.028417	-0.369896	-0.164158	-0.658808	-0.05006	-0.163897	-0.193092	-0.49985	0.807393	0.086763	-0.013046	0.12687	-0.561783	0.215307	-0.286685	-0.332507	-0.285646	-0.611384	-0.016174	-0.314462	-0.118433	-0.113912	-0.721998	0.297368	0.294616	-0.21826	-0.137075	-0.484938	-1.118787	-0.245622	-0.081573	0.119392	-0.213276	-0.08783	-0.115544	0.093181	-0.487277	-0.796643	0.012732	0.164506	-0.29025	-0.028667	-0.088005	-0.203131	-0.028795	0.517031	0.031638	0.218462	0.809539	0.511515	0.006071	0.185374	-0.126609	-0.428178	0.065668	0.483133	-0.612427	0.263306	-0.179515	-0.132338	-0.179684	0.369467	-0.249168	-0.117655	-0.142342	-0.098213	-0.183019	-0.155405	-0.882714	-1.147004	0.334199	-0.021857	-0.030434	-0.360468	-0.037492	-0.032173	0.11957	-0.147529	0.277777	-0.530487	-0.008415	-0.177475	0.976304	0.010055	0.145558	-0.047771	-0.179994	-0.162312	2.437638	-0.363217	0.059127	0.114941	0.318722	-0.12561	0.292678	-0.132513	0.473521	0.226641	-0.894109	0.192986	0.204274	-0.094231	0.120079	-0.169685	0.131718	0.044229	-0.369085	-0.015472	-0.001582	1.621562	-0.391636	0.089778	-0.088895	-0.065488	-0.113653	0.052774	-0.066814	-0.304384	-0.183148	-0.042578	-0.546585	-0.154253	-0.131402	-0.253679	-0.094578	0.180538	0.002878	0.428018	-0.117161	-0.133328	0.027743	0.435939	1.07123	0.103459	-0.031658	0.111398	0.550738	-0.102289	-0.191068	1.221961	0.199513	-0.008562	-0.043323	-0.033967	0.525774	0.133086	-0.14894	-0.275507	-0.565711	0.369816	0.408681	0.136062	-0.334394	0.026389	0.127548	-0.133156	0.393704	0.525003	-0.312695	0.006607	0.117873	-0.191195	-0.219807	-0.169075	0.209105	-0.22529	0.883424	-0.128163	-0.175728	-0.009265	-0.257717	0.193541	0.339535	-0.367846	0.291579	0.09155	-0.05834	0.312636	0.039823	-0.136219	0.401576	-0.820075	0.687941	-0.273408	-0.247741	0.25059	0.021685	-0.812485	-0.092268	0.035728	0.56014	0.085828	0.726653	0.598934	0.030256	-0.032551	-0.344582	0.44869	1.090421	-0.026443	-0.043695	0.009569	0.51368	-0.223357	-0.213963	-0.388301	-0.098832	-0.130743	-0.16593	-0.217171	0.47285	-0.002246	0.140049	0.164206	-0.46023	0.155061	0.052023	0.219838	0.300169	0.326627	-0.22486	-0.159906	-0.210974	0.100104	-0.377042	0.08595	-0.259506	0.164184	-0.399023	-0.111839	-0.102213	0.553994	-0.386175	-0.153313	-0.347507	0.039045	-0.444366	-0.083694	-0.207514	-0.13265	-0.655766	0.11539	0.462444	0.029259	-0.12614	-0.337934	-0.119399	0.374672	-0.055125	-0.551999	-0.26415	-0.048154	0.345689	-0.138512	-0.170464	-0.139739	0.079	-0.161618	0.473382	0.21516	0.037215	0.334806	-0.24272	0.215479	0.283549	-0.451782	0.079665	-0.074961	0.004911	-0.239062	-0.269147	0.026328	0.252649	-0.264959	0.403167	-0.092363	-0.769601	-0.093675	-0.759305	-0.663712	0.473251	-0.149521	0.152514	0.311898	0.068837	0.011155	-0.377013	0.101433	-0.036305	-0.034088	0.074976	-0.046771	0.141872	0.114353	0.277615	-0.237987	0.250577	-0.063914	-0.417849	-0.145427	-0.143256	0.088711	0.128768	0.061492	-0.016586	0.461205	0.498918	0.246909	0.031453	-0.177961	0.76838	0.351979	0.191633	0.741841	0.07234	-0.141674	0.430462	-0.440773	0.451702	0.236056	0.260719	0.869273	-1.0047	-0.241437	0.069349	0.241333	-0.055673	-0.174423	-0.132629	-0.32518	-0.465625	-0.148807	0.04624	-0.266883	0.154503	-0.064155	-0.151398	-0.766377	-1.442425	-0.624222	-0.313966	-0.528805	-0.737723	0.848554	-0.253376	-0.231004	1.196302	-0.143819	-0.289873	0.093657	0.117728	0.31146	-0.078667	-0.117425	-0.169622	0.026073	0.35843	-0.867132	-0.300996	-0.269436	-0.068636	-0.084069	-0.36753	-0.254359	-0.31168	0.099559	0.164949	-0.01989	-0.092431	-0.305742	-0.118949	-0.324308	0.106428	-0.217187	-0.400517	0.106168	0.163329	-0.133194	0.302014	-0.20427	0.06803	0.066925	-0.47474	0.10452	0.071922	-0.189014	-0.365197	-0.465682	-0.285031	-0.590582	-0.551828	0.172242	-0.442442	0.070192	0.108784	-0.123333	-0.479259	0.75298	-0.093967	0.049877	-0.354459	-0.38899	-0.34863	0.660466	0.144898	0.09532	0.170998	-0.007902	-0.19217	-0.1103	-0.109692	0.160679	0.066474	-0.318025	-0.020481	-0.418378	0.042393	-0.40837	-0.096684	-0.201567	-0.520635	-0.020694	0.422715	0.076281	-0.161728	-0.169295	0.123121	-0.231235	-0.414454	-0.518037	-0.033886	-0.262277	-0.122698	-0.287258	-0.286847	0.011128	0.421009	0.058755	0.033744	0.27715	-0.094034	-0.102609	-0.415815	0.135727	-0.160154	0.280973	0.097792	0.260068	0.203909	0.760296	-0.167182	0.055069	-0.557878	2.386996	0.134035	-0.303057	-0.447673	0.269415	0.557072	0.015013	-0.001351	-0.018744	-0.390598	-0.271044	-0.297039	-0.162867	-0.344961	0.131933	0.27291	-0.287359	0.039465	-0.336814	0.112471	-0.149946	-0.00883	-0.066249	0.35626	0.196141	0.257262	-0.011458	0.475065	-0.164158	0.031757	-1.706	-0.292447	0.461495	-0.352412	0.4665	-0.083383	-0.926392	0.1155	0.702897	0.04616	0.243181	0.531967	1.146832	0.0222	-0.017808	-0.192179	-0.040628	0.258072	-0.213575	-0.094838	0.074963	-0.193233	-0.276756	-0.32699	0.024944	0.121346	-0.173372	-0.555681	0.085655	-0.469436	-0.114302	-0.124196	-0.239344	-0.103334	-0.185833	-0.231433	0.195858	0.282862	0.203481	-0.157061	0.022329	-0.20038	-0.218821	-0.419729	0.465375	0.296024	0.06559	0.17861	-0.209277	0.366151	-0.252635	0.241539	-0.133883	0.166142	0.350749	0.103643	0.372097	0.888831	-0.069389	0.158357	0.039374	0.616416	-0.888535	-0.169093	-0.378589	0.954511	0.081573	-0.555073	-0.300068	0.010116	-0.035631	0.380265	0.032999	-0.293092	-0.549665	0.000719	-1.188686	0.039066	-0.234359	-0.103766	0.056067	-0.100481	0.300654	-0.492627	0.212595	0.238123	0.329812	-0.055421	0.275842	0.004412	-0.147646	-0.231694	-0.079461	0.107042	0.330823	-0.177958	0.069278	-0.285606	-0.580415	-0.580496	0.739346	-0.149184	-0.378481	0.039679	-0.65581	-0.317134	-0.047104	-0.019289	-0.330593	-0.297538	0.093652	-0.20191	0.421989	0.21126	0.33053	-0.423337	0.039621	-0.24735	-0.187401	-0.289399	0.111372	0.117896	0.031319	0.104342	-0.203523	-0.11794	-0.16906	-0.123129	-0.177802	-0.353069	-0.09169	-0.13475	-0.166845	-0.165196	-0.657772	-0.305603	-0.227006	0.10319	-1.621874	-0.09048	0.014592	-0.865304	0.131054	-1.067628	-0.137605	-0.181931	0.225093	0.313557	0.038866	-0.788646	0.131542	-0.191884	-0.073511	0.931284	-0.390746	0.059439	-0.304427	-0.384988	-0.397182	0.09501	-0.510587	-0.151865	0.146416	0.067086	-0.110992	-0.368633	-0.19082	-0.107663	0.168574	0.521474	0.169253	-0.119686	0.066779	-0.212928	0.106444	-0.097931	0.251838	-0.030842	-0.09995	-0.018107	-0.434927	-0.207534	0.597207	0.032134	-0.664141	-0.985653	-0.588866	-1.129442	0.035577	-0.103941	0.220338	-0.072874	0.61236	0.022693	-0.562961	-0.631709	0.081052	-0.314431	-0.080202	0.10204	0.235275	0.403361	-0.044965	0.119831	0.130971	0.215785	0.119982	-0.035719	0.199025	0.30209	-0.151943	-0.018431	0.101698	-0.005821	-0.110662	0.266744	-0.033204	0.325733	1.177383	1.166316	0.53054	0.60997	0.396579	0.650609	-0.011752	1.253491	0.689857	0.312196	-0.16986	0.24432	0.068851	0.256296	-0.253768	-0.116486	-0.244739	0.935184	0.559243	-0.03787	1.078234	-0.086958	-0.136212	0.302984	-1.220908	0.561296	-0.067989	-0.33154	0.240042	-0.240975	0.383914	-0.101377	0.371096	-0.133553	-0.164878	-0.131427	0.126827	-0.103232	-0.072564	0.419598	-0.146181	-0.265053	-0.029798	-0.45279	-0.789317	-0.270488	-0.254854	0.0727	-0.404491	0.306984	0.013387	-0.620773	-0.657678	-0.098994	0.161079	-0.55057	0.132489	0.482494	0.248193	0.443447	-0.183481	0.124171	0.140029	0.644181	0.563948	0.180847	0.088012	-0.178838	-0.603402	3.943056	0.44584	-0.189532	-0.011698	0.079293	-0.0724	0.000521	0.187392	-0.651622	-0.137493	0.251945	0.159737	0.574749	-0.090702	0.417403	-0.073122	0.169861	-0.020125	-0.272527	-0.468014	0.33857	0.112526	-0.150467	0.114076	0.011427	-0.090012	-0.08339	0.085151	-0.632423	0.219508	-0.426844	0.446411	-0.513538	0.013319	-0.622727	-0.312285	0.091964	-0.177187	-0.541506	0.539916	0.392821	0.676439	0.61823	-0.229813	-0.144205	-0.46059	0.047042	-0.892528	-0.109435	0.492512	0.858978	0.325057	0.023525	-0.041876	0.219013	-0.090598	-0.173438	-0.160294	0.172741	-0.861952	-0.213894	0.200584	0.286058	-0.077253	-0.148554	0.150616	1.176166	-0.05481	0.022183	-0.003059	-0.291915	0.383399	-0.171333	-0.117125	-0.257266	-0.314289	0.460435	-0.333539	1.544153	-0.213974	-0.096172	0.218628	0.103984	-0.514829	-0.301556	-0.065017	-0.237274	0.25242	0.079719	0.159622	-0.082404	1.050512	0.22984	4.167045	0.836857	1.825514	0.121203	0.775685	1.169379	0.099382	0.189213	0.145048	-0.407479	0.618893	1.003685	-0.276483	-0.253473	-0.91713	-0.361025	-0.619035	1.221432	-0.172034	0.101399	0.755157	-0.689732	-0.087016	-0.111466	-0.086073	-0.010171	-0.123826	-0.113592	-0.873086	0.325453	0.12257	-0.537487	0.049111	-0.080882	-0.087489	-0.706475	-0.163968	-0.565919	-0.120139	0.177997	-0.434076	0.268296	-0.523696	0.090759	0.44889	0.197854	-0.244556	-0.018506	-0.580412	-0.21607	-0.007344	0.030747	0.697394	0.411006	0.154484	-0.158805	-0.227688	-0.303272	-0.019271	-0.322059	-0.101609	-0.178537	-0.143987	-0.27149	0.176462	0.617831	-0.169158	0.450356	1.645595	-0.329086	-0.011035	-0.162788	-0.07301	0.723769	-0.226708	0.098919	0.629062	-0.641376	0.653479	0.881097	-0.698728	-0.45359	0.216481	-0.033254	-0.04021	0.306799	-0.141799	0.180905	-1.259441	0.007429	0.361686	0.049273	0.101789	0.066909	0.306678	-0.143464	-0.275404	-0.698574	0.124781	0.011289	0.041472	-0.077887	3.606247	1.558872	0.18872	-0.085907	-0.11144	-0.736955	-0.396575	-0.161593	0.025296	-0.176279	0.012154	0.560354	-0.425698	0.32231	0.640447	-0.00337	-0.029791	0.009282	0.351236	0.178861	0.134244	-0.774096	0.091476	0.736786	0.022795	0.046714	-0.49888	0.06135	-0.119564	-0.144931	-0.551201	0.017946	-0.164641	-0.17254	0.010503	-0.226102	-0.282442	-0.091185	0.274396	-0.365305	-0.120821	-0.167517	-0.168653	0.056113	-0.069353	-0.461498	0.164652	-0.118348	-0.15812	-0.02087	-0.059549	0.280738	-1.228429	0.106039	0.107765	0.087711	0.011695	0.427746	-0.050689	0.224429	0.350822	0.504048	-0.026885	0.457767	-0.274147	0.117724	-0.195676	0.074194	-0.289122	-0.436002	-0.16503	0.489929	-0.068722	-0.07966	0.333741	0.372154	-0.312145	-0.108737	-0.585958	0.42693	-0.608536	-0.298667	-0.129703	0.428134	0.205649	0.0798	-0.125573	-0.16586	0.21111	-0.924991	0.30503	-0.338824	-0.085515	0.124705	-0.557876	0.19239	-0.141695	0.156487	-0.16285	0.07403	-0.188626	0.260199	0.392726	0.225513	-0.168534	-0.0137	-0.143532	-0.788468	-0.29742	-0.10545	0.14433	0.283136	1.036282	-0.102915	-0.235316	0.454406	-0.077381	0.146568	-0.016874	0.826333	-0.200713	-0.450535	0.205477	0.21163	-0.117614	0.413277	-0.033782	-0.494682	-0.504025	0.035526	0.237094	-0.086044	-0.637129	0.18542	0.035901	0.553339	0.33723	0.017758	0.019816	0.196685	0.08037	-0.139343	-0.418108	0.118113	0.009574	-0.002102	0.403497	0.077621	0.050902	-0.097066	-0.450253	0.05725	0.076371	0.119877	-0.257946	-0.132118	-0.406516	-0.083102	0.135867	2.184117	-0.529587	0.112937	-0.465001	-0.011938	-0.047191	-0.431464	0.234896	0.360397	0.276431	1.683938	-0.762099	0.135059	-0.150284	0.07286	0.478187	-0.627492	0.123752	0.190991	0.010827	0.252918	0.199964	0.14914	0.008032	-0.326009	-0.678332	-0.260873	-0.341892	-0.251908	-0.24156	-0.24584	-0.025274	0.296695	-0.877607	0.697568	0.053013	-0.123601	-0.32526	0.274889	0.730971	-0.184448	-0.448602	-0.006151	-0.139943	-0.460845	-0.268001	0.843614	0.226023	-0.137587	-0.034058	-0.075105	0.215046	-0.101094	-0.191897	-0.284713	-0.035087	-0.133804	-1.134745	0.006465	0.089808	0.21743	-0.069663	-0.244414	0.120722	-0.095223	0.113825	-0.332102	0.103779	0.4686	-0.753268	-0.470058	0.388724	0.039328	0.260822	0.216588	-0.34565	0.126792	-0.107566	0.19102	0.433818	-0.207244	0.404922	0.629565	-0.151907	-0.142013	-0.169825	-0.037068	0.499341	0.123122	-0.079236	0.346331	-0.053615	0.262655	0.594458	0.242086	-0.371593	-0.532091	1.576978	-0.205016	0.545051	1.220985	-0.207818	-0.178829	-0.640037	0.665319	-0.526488	0.415716	0.333763	-0.226142	-0.653969	0.319211	0.205139	-0.021039	-0.062331	-0.34504	-0.290357	0.217178	0.061507	0.058009	-0.192957	-0.100382	0.907609	-0.209373	0.152431	0.102295	0.078879	0.06902	0.146165	0.040668	0.319217	0.159255	-0.197169	0.063473	-0.057484	0.345298	-0.356586	0.017611	-0.370508	0.258597	-0.323457	0.10006	-0.472079	-1.138106	-0.115932	-0.030837	0.498794	-0.3952	-0.070023	0.084736	1.369307	-0.079324	-0.708271	-0.055369	-0.139268	0.636069	0.653265	0.041122	-0.150072	0.308544	-0.618441	2.552253	-0.280745	0.293433	-0.091954	-0.090065	0.125653	-0.267646	-0.047015	0.145879	0.110623	-0.214439	-0.117867	-0.205113	-0.925136	0.151811	0.438075	0.214581	0.319437	0.179836	-0.104492	-0.523506	0.056531	0.251673	0.083852	0.410366	0.4705	-0.373214	-1.094831	0.013728	-0.189499	0.371802	-0.149468	0.123143	0.139856	0.41032	-0.436101	0.33287	0.057037	0.396301	-0.01469	-0.358292	0.075882	0.086743	0.349224	-0.105741	0.044952	-0.105378	-0.14657	0.013606	-0.084739	0.380334	0.226217	0.154194	-0.221344	2.814851	-0.366773	0.000365	0.119679	0.192534	-0.656044	-0.190084	-0.037937	0.018257	0.227504	0.290477	-0.205049	-0.097202	2.399317	-0.100787	-0.021637	0.123706	0.444156	-0.285202	-0.494223	-0.369677	-0.521195	0.325152	1.124065	-0.730676	0.429512	-0.06254	-0.349726	-0.820372	-0.149621	-0.023168	-0.528922	0.268122	0.282548	0.264159	-0.095076	-0.537926	0.865509	0.217229	0.171004	-0.214931	0.040196	-0.240655	-0.098354	-0.335628	0.073416	0.233065	0.13603	0.244307	-0.159429	-0.234273	-0.12641	0.764244	-0.078189	0.10813	-0.224852	-0.280215	-0.127947	0.438636	0.054589	-0.45378	-0.229699	-0.406713	0.207253	-0.091222	0.708721	-0.059589	-1.039918	-0.165983	-0.050875	0.079697	-0.055949	-0.03635	-0.177723	-0.821195	0.019492	0.137499	0.358123	-0.090316	-0.201802	-0.211886	0.016703	-0.00798	-0.537848	-0.099192	-0.286299	0.055851	0.022902	0.527558	-0.15468	0.088444	-0.109824	0.222568	-0.010523	-0.543859	0.393131	0.347033	-0.309677	-0.030741	0.14891	-0.127332	0.053317	0.056642	0.494182	0.15211	-0.67423	-0.087965	0.009989	0.043679	-0.069021	0.220969	-0.279167	-0.246034	-0.341589	-0.071529	0.637307	-0.17878	-0.237415	0.057063	1.390217	0.088445	-0.138404	-0.227572	-0.808007	0.111967	-0.596667	0.111217	0.394152	-0.186881	0.091744	-0.007732	0.127585	-0.252944	-0.449671	0.123294	-0.165093	-0.238855	0.163792	0.346823	-0.013093	0.338118	0.099158	-0.053111	-0.24644	0.281298	-0.35318	-0.339689	0.079922	0.273112	0.29707	-0.323825	0.383193	-0.043844	-0.45768	0.001811	-0.000194	-0.373805	-0.029041	0.309676	-0.160398	-0.314908	-0.522226	0.232844	-0.292925	-0.109232	0.128144	0.193737	0.322762	0.38304	0.359298	-0.046029	-0.257442	0.343551	0.239541	0.083261	0.13131	-0.38005	-0.331912	-0.058486	-0.531962	-0.189015	0.113286	-0.020377	0.376947	-0.256083	0.150027	-0.392604	-1.215941	-0.214293	0.11183	-0.263895	0.081925	-0.316226	-0.155592	-0.646186	-0.068698	-0.303616	0.129076	-0.467792	0.94872	-0.190768	-0.228409	0.078437	-0.089637	0.007958	-0.198693	0.084182	0.218969	-0.030274	-0.120888	0.108286	-0.555089	-0.762289	-0.556518	-0.488536	0.219507	-0.094422	-0.190916	0.626665	-0.245689	-0.099724	-0.370384	-0.21532	0.166693	-0.12956	-0.065338	0.347486	0.586282	0.067718	0.168573	0.463841	0.296856	0.1761	0.221827	0.182254	-0.876652	0.298154	-0.585088	-0.170329	0.091453	0.225722	0.189871	-0.152694	0.009962	-0.20754	-1.538632	-0.004665	0.007624	-0.12002	-0.082599	-0.210518	-0.287654	-0.152098	-0.024997	0.247472	-0.191898	-0.143906	-0.225413	0.228387	0.541926	0.011629	0.844418	-0.272818	-0.722973	0.168124	0.101537	0.972031	0.11186	-0.283247	0.103718	0.470488	0.330905	0.127752	0.082122	0.225803	-0.20301	-0.773429	-0.132562	-0.380485	0.333987	-0.039717	0.096995	-0.283071	0.07366	-0.224937	-0.185985	-0.108895	-0.559088	-0.241497	-0.35735	-0.216494	-0.446425	-0.324063	0.230369	-0.22478	-0.045879	-0.128512	-0.437869	-0.130028	-0.080986	0.129369	-0.446265	-0.284688	-0.008368	-0.733445	-0.844944	-0.073572	0.562581	-0.089546	0.012877	0.322059	0.051928	0.112365	0.030351	-0.046961	0.507502	0.510375	-0.236571	0.150986	-0.246355	0.013253	-0.040737	-0.941681	-0.331439	-0.036411	0.039123	0.409728	0.647535	-0.333081	0.36678	0.152096	0.674556	0.225442	-0.685255	-0.258115	-0.019543	-0.210044	0.486049	-0.703764	0.05902	-0.316043	0.09392	-0.226135	0.449075	-0.16353	0.453276	0.043244	-0.132231	-0.062467	1.887399	-0.062593	-0.195852	-0.072348	-0.20043	-0.260228	-0.324786	0.134196	0.366578	0.066567	-0.367812	0.556316	-0.221201	-0.122714	0.115862	0.106703	-0.393532	-0.003954	-0.199474	-0.063291	2.756452	0.334365	-0.110807	0.476083	0.216787	-0.123666	-0.161704	0.526949	0.122336	0.110032	-0.094805	0.327118	-0.250143	0.62627	-0.608124	-0.126636	0.076236	-0.228943	0.028035	-0.40561	0.252921	-0.048171	-0.291082	0.010667	0.147131	-0.338562	-0.182365	-0.210992	-0.196303	-0.046135	-0.200571	0.217614	0.67717	-0.092179	0.191025	0.7335	-0.094472	-0.494453	0.344088	-0.078713	0.53993	-0.089675	-0.053515	0.064054	-0.209313	-0.346089	0.328319	0.076663	-0.228646	-0.132384	0.562099	0.400913	-0.027991	-0.090053	-0.15632	-0.015955	-0.26949	-0.339803	-0.215909	-0.306703	-0.045593	0.156078	-0.445844	-0.107945	0.260062	0.904466	1.285836	0.582382	-0.073777	-0.115465	-0.114187	-0.038692	0.024249	0.295767	-0.116911	0.020374	0.908851	-0.19679	-0.4336	-0.034457	-0.142521	-0.337575	-0.252877	-0.187727	0.315242	-0.02263	-0.451908	-0.449776	-0.12788	-0.19037	0.424424	-0.169353	-0.019425	0.02273	-0.200279	0.000841	-0.681093	-0.041827	0.396365	-0.042134	0.367477	-0.226836	-0.215559	-0.112028	-0.079653	-1.197939	-0.091822	-0.047931	0.405663	-0.44593	0.056099	-0.542157	-0.134502	-0.272866	0.512707	-0.199345	0.085168	0.048607	-0.379147	0.889257	-0.001306	-0.297938	0.180722	-0.001036	0.042439	0.026389	-0.135974	-0.141341	0.366474	0.274999	0.058366	0.052825	0.841394	-0.070045	-1.313173	0.342921	-0.727653	0.73854	0.146276	0.431074	0.084901	0.200806	0.133937	-0.794907	-0.34723	-0.615955	-0.242799	0.471751	-0.02855	-0.594801	-0.271557	-0.063665	0.44044	0.048195	0.258255	0.382044	0.097741	-0.183331	-0.134032	-0.774779	-0.002806	-0.164265	0.190385	0.323079	-0.482006	0.191033	0.08387	0.287033	-0.080222	-0.127777	0.050519	-0.066165	0.647418	-0.321498	0.016028	-0.092821	-0.049122	-0.07762	0.166974	0.383346	0.060256	-0.070605	-1.098651	0.331228	0.038605	0.200319	-0.401607	0.129917	0.090561	-0.037077	-0.100822	-0.500697	-0.143495	0.277838	-0.134225	-0.163692	-0.029181	0.445755	-0.399717	-0.372068	-0.013215	1.31764	-0.183534	0.092202	-0.056497	0.077912	-0.021847	-0.11935	0.094871	0.431886	-0.051326	0.010035	0.166156	-0.538273	-0.185114	-0.080308	0.789737	-0.418955	-0.39219	0.007056	-0.272756	-0.313775	0.588822	-0.36833	-0.034718	-0.224599	0.286802	-0.30488	-0.058349	0.184237	0.203529	0.813348	0.169139	0.328187	-0.073906	0.931751	0.018289	0.315188	-0.454554	0.892544	0.086252	0.531302	0.223872	-0.218917	-0.077382	0.210586	-0.92454	0.149691	0.393421	0.55191	-0.208325	-0.222374	0.773335	0.062959	0.166943	0.186766	-0.051998	-0.063827	-0.263715	0.187949	-0.191851	-0.047677	-0.213359	-0.184084	0.175569	0.126921	0.249537	0.233774	0.073136	-0.116394	0.109175	0.008056	0.090452	0.329836	0.05391	0.048023	0.29825	0.070044	0.133468	0.160819	0.560314	0.076964	0.314503	0.36712	0.182789	-4.236147	0.229233	0.20309	0.242199	-0.036471	0.12784	0.151253	0.322079	-0.26805	0.415336	-0.129447	-0.030709	-0.330386	-0.028114	0.26248	-0.271165	0.199342	0.028988	0.434637	-0.530075	0.03168	-0.456492	0.609386	0.078315	0.342177	0.069591	0.557204	-0.193639	-0.573427	0.025494	0.076257	-0.318663	-0.069622	0.1362	0.033506	0.106858	-0.668029	-0.24546	0.063306	-0.047447	-0.001905	-0.004924	-0.091713	0.024205	0.088034	0.054802	-0.147465	-0.0444	0.083708	-0.114848	-0.08627	-0.123303	0.355288	-0.006383	-0.247398	-0.162119	0.149686	0.172372	0.039638	-0.149212	-0.818358	0.015198	-0.357972	0.008381	-0.064784	-0.34107	-0.024268	-0.675739	-0.082044	-0.980489	-0.015281	0.341412	0.616211	0.105363	-0.04515	-0.98991	0.133405	-0.327195	0.163791	-0.444535	0.222961	-0.169965	0.015456	0.386268	0.348066	-1.205024	0.811301	1.533612	1.480785	1.786496	0.390483	2.069325	0.228131	-0.9444	-0.364189	-0.82005	-0.335841	1.039859	0.119767	-0.1769	0.206672	0.008711	0.230724	-0.118799	0.106918	-0.567561	-0.116693	-0.573846	-0.033627	-0.009256	0.56985	0.173246	0.069028	0.139217	-0.282836	-0.140069	0.14406	-0.056971	-0.230227	-0.40871	-0.471445	0.097465	-0.829308	0.128458	-0.118839	0.099825	-0.240143	0.1839	0.056689	0.089146	0.606599	-0.301346	0.168383	0.123292	-0.200193	-0.141838	0.512314	-0.432575	0.235564	-0.050391	0.984501	0.083453	-0.025765	-0.100695	-0.275131	-0.248655	0.052472	-1.269644	0.279826	0.03524	-0.015581	0.213309	-0.206738	0.241278	0.097024	1.392938	0.247706	0.633556	0.208684	-0.904058	-0.210177	0.722278	1.220182	-0.811655	-0.052114	0.156939	-0.206916	-0.202961	-0.246576	-0.378083	0.278713	-0.010171	0.446878	1.314628	0.008524	-0.040015	-0.062902	-0.169683	0.006705	0.428312	0.082184	-0.139892	0.066779	0.043658	-0.295038	0.025931	0.1796	0.027968	-0.022281	-0.068647	0.119547	0.314978	-0.300884	-0.329581	0.445132	0.011851	0.699259	0.15946	0.920578	-0.335234	-0.156992	-0.971088	-0.147754	0.470701	0.016386	-0.22538	0.126383	0.402598	0.069626	0.268965	0.62374	-0.434875	-0.087318	-0.717669	0.008684	-0.266107	0.052438	0.117311	0.120755	0.131677	-0.136656	0.128092	0.483159	0.058937	0.106822	-0.556582	0.632672	0.522109	-0.518628	0.003011	0.403157	0.052238	-0.014806	-0.289987	0.075398	0.098842	0.317618	0.215616	0.419008	0.008024	0.598329	0.107579	-0.275568	-0.188147	-0.485903	0.066567	-0.093151	0.627374	-0.3352	-0.319228	-0.928393	-0.183472	-0.37514	-0.197556	-0.006562	-0.101225	1.024062	-0.681634	-0.136928	-0.021201	-0.315095	0.080666	-0.112441	-0.371242	0.801048	0.219948	0.202541	0.481794	-0.487111	-0.524464	-0.263946	-0.266371	-0.016912	0.363605	0.000167	0.087768	-0.458869	-0.001365	-0.293052	-0.383448	0.232584	-0.201101	0.341343	-0.198549	0.146431	-0.054848	-0.492436	0.519809	0.56248	0.004361	-0.259481	-0.064401	0.50752	-0.31216	0.638857	0.928176	-0.126925	0.411906	-0.116499	-0.059965	0.112754	0.034597	0.148246	-0.448013	-0.438788	-0.120267	0.024804	0.452264	-0.105382	0.028828	-0.095293	-0.069851	0.613079	2.963636	0.118949	-0.997898	0.273773	0.376703	-0.743049	0.215483	0.196114	1.051676	0.462606	1.857778	0.424732	-0.670743	-0.586355	-0.30589	0.088944	-0.480657	0.497323	-0.272033	-0.228836	-0.16124	-0.113122	0.158667	-0.321043	-0.030014	-0.443525	-0.090283	-0.212897	-0.406271	-0.13227	0.081298	-0.25765	0.063553	0.569608	0.046493	0.74055	-0.10831	-0.081598	-1.054688	0.290409	0.119525	-0.273294	-0.102486	-0.280953	0.035584	0.07049	0.181187	-0.121979	-0.0939	-0.23679	-1.75668	0.032649	-0.236519	0.029191	-0.270634	-0.057199	-0.080565	-0.20804	0.210797	0.120599	0.138686	-1.161331	0.586105	0.429952	-0.225714	0.264714	0.155153	-0.354529	-0.241657	-0.02187	-0.054051	-0.143998	-0.154406	0.161223	0.259585	-0.135926	-0.341944	0.381991	-0.115245	0.36806	0.125635	0.197503	0.207838	-0.036256	0.318526	0.370568	-0.925159	-0.16629	0.800561	0.623538	0.272816	-0.207105	0.22084	0.095744	-0.453725	0.277	0.079064	0.271655	-0.290984	0.313632	-0.163162	0.088336	-0.305554	-0.054991	-0.144036	0.162167	0.046501	0.547769	-0.235173	0.249372	-0.170336	0.714921	0.142301	-0.18224	0.188717	0.460121	-0.122467	0.180335	-0.232825	-0.154739	0.211076	-0.374788	0.02285	-0.052171	-0.014168	0.000713	-0.158818	-0.037804	-0.143612	-0.095659	-0.238442	0.367852	1.003644	-0.223382	-0.04858	0.075272	-0.008883	-0.347355	-0.000075	-0.182686	-0.515454	0.264712	-0.0264	-0.219201	-0.163096	0.161169	-0.064812	0.856847	-0.081894	-0.104919	-0.083897	-0.008631	-0.199001	-0.001519	-0.105134	0.275934	-0.435093	0.013811	0.317017	-0.165488	-0.976026	0.189572	-0.632758	-0.174642	1.873707	-0.08015	-0.185562	-0.141073	0.227523	-0.238872	-0.290939	0.271599	0.179963	0.078001	-0.095258	0.201488	0.145649	0.072291	-0.254741	-8.12E-02	0.537255	-0.552159	-0.434814	0.206682	0.045297	-0.05043	-0.09251	-0.178579	-0.124783	0.541971	0.00181	0.1124	-0.052547	-0.030366	-0.0558	-0.24269	-0.048978	-0.031822	-0.222281	-0.301683	-0.011635	2.824071	0.114177	0.03644	0.071165	0.988969	-0.041358	-0.532098	0.624967	-0.083233	0.329461	0.108512	0.659185	-0.717487	0.375165	-0.454599	0.630527	-0.009858	0.268546	0.746509	0.259079	0.23823	-0.175074	0.180201	-0.149262	-0.4428	0.025063	-0.044071	-0.003364	-0.224671	-0.228427	0.025775	-0.057625	-0.275035	0.235764	-0.546215	-0.08883	-0.152396	1.095901	-0.336901	-0.391514	0.144953	0.197989	0.06199	0.039915	-0.091559	0.261223	0.396879	0.57009	-0.044603	0.233646	-0.061002	-0.113893	-0.174009	-0.312783	0.124604	0.16141	-0.147582	0.01761	0.12526	0.734058	-0.265697	-0.072057	1.217611	-0.331966	-0.131537	-0.145912	0.931977	0.593509	1.108471	-0.189565	1.313711	0.333107	0.016867	-0.451736	-0.241607	-0.23982	-0.288374	-0.055494	1.477779	-0.147516	0.132544	0.750583	1.647993	-0.300312	-0.17017	0.462784	0.055221	0.08943	0.157844	-0.081684	-1.140906	0.271603	-0.018146	0.244203	0.002787	0.039031	0.03475	0.101042	0.153125	-0.13796	0.178289	-0.124382	0.035402	-0.636603	-0.147426	-0.493612	-0.043585	0.296007	-0.044497	-0.33565	0.890667	-0.20593	0.309904	0.448279	-0.007107	0.270402	-0.336977	0.022042	0.280778	-0.906617	-0.023297	0.384037	0.226023	0.009849	0.434399	-0.233612	0.029606	-0.01162	0.1504	0.277091	-0.041786	-0.780952	0.174205	-0.648222	0.068079	-0.010693	0.031754	0.44349	0.362459	0.704472	0.141211	-0.134721	1.003802	-0.453289	-0.165874	0.365494	-0.109083	-0.120939	0.422321	0.577786	-0.204093	0.034965	-0.078461	-0.707467	-0.365416	-0.074069	-0.031392	-0.107626	-0.06648	0.672515	-0.090897	-0.205217	-0.017298	-0.422742	-0.161914	-0.339266	0.125365	0.047016	-0.077372	-0.011977	-0.224273	-0.059913	0.597732	-0.109315	0.370101	-0.715011	-0.074604	0.017024	-0.633377	0.041558	-0.540044	0.172653	0.709075	-0.135371	0.033751	-0.219313	0.756156	1.027466	0.123399	-0.148728	0.009796	0.102918	-0.038806	-0.145308	-0.46895	0.027613	-0.226924	-0.178411	0.83424	-0.330703	-0.045937	-0.29354	-0.109539	0.08938	-0.668727	-0.656044	0.124731	-0.406647	-0.335517	0.234786	-0.230005	-0.299752	-0.121609	-0.097865	0.113765	0.061217	-0.287801	-0.964422	-0.786166	0.031539	0.463665	0.162174	-0.455497	-0.805865	0.155759	0.058275	0.070659	0.521629	-0.158036	-0.480095	0.086068	0.326193	0.049946	-0.016625	0.023875	-0.922202	-0.307412	-0.16115	-0.063693	0.161763	-0.130151	0.130333	-0.078006	0.228726	-0.185182	0.198952	0.369068	-0.07716	0.549847	-0.084788	-0.180214	0.075049	0.228753	-0.107973	-0.129942	-0.041316	-0.23813	-0.702267	0.271424	-0.051179	0.711297	0.547058	-0.020306	0.17657	-0.376381	0.065595	-0.201572	-0.128705	-1.152398	-0.191017	-0.041407	-0.000529	-0.67852	0.10542	0.123106	-0.115982	1.01989	-0.240743	-0.275618	-0.397293	-0.158599	-0.069572	-0.230506	0.275151	-0.662118	-0.199159	0.006873	-0.640514	0.237849	0.023809	-0.19028	0.347158	0.238634	-0.026921	0.126724	0.201271	-0.492984	0.354147	0.188671	0.024952	-0.053957	-0.152361	0.024739	0.713185	-0.097836	0.114906	0.388555	0.26773	-0.263896	0.211817	0.079487	-0.086899	-0.135702	-0.237028	-0.601549	0.905315	-0.20646	0.357393	0.488247	-0.072303	0.316532	-0.145161	-0.019429	0.117245	-0.266465	1.294867	-0.293928	0.11354	-0.05884	-0.131275	0.034719	0.248131	0.267327	0.411714	-0.078596	0.294165	0.26419	-0.223149	-0.968732	-0.515421	-0.237716	-0.102332	0.207362	-0.58401	-0.041647	0.14341	0.183649	0.016865	-0.081338	0.057277	-0.003948	0.012077	-1.316071	0.053166	-1.065552	-0.695062	-0.242663	-0.039135	-0.237424	0.323144	-0.4436	-0.464143	-0.04372	-0.354321	-0.292067	0.212323	-1.67E-02	-0.322892	-0.068852	-0.034871	-0.216432	0.033376	0.771114	0.013592	-0.177107	-0.425609	-0.068782	-0.065121	0.043764	0.016152	0.153592	-0.24612	0.403236	0.314474	-0.124017	0.600498	-0.124387	0.453726	0.230984	0.6027	-0.244798	0.926978	0.166688	0.03147	-0.502095	0.046787	-0.388778	-0.828651	0.006124	-0.113057	0.501347	0.010075	0.12849	0.750093	-0.143286	-0.209718	-0.753509	0.162436	-0.107985	-0.505988	1.532372	-0.44733	-0.690363	-0.018704	-0.334753	0.001315	0.529517	0.234709	0.202017	-0.952066	-0.463978	0.12604	0.205077	1.591187	-1.84987	0.42295	0.370053	-0.315962	-0.393371	1.103256	0.964635	-0.061573	-0.308252	0.34191	-0.19368	-0.144179	2.092231	0.263461	-0.254135	-0.29068	-0.075163	-0.012602	0.079885	0.726383	-0.065011	0.69575	-0.608613	0.354723	0.150564	0.840011	-0.022463	-0.04703	0.158481	0.058235	-0.920464	-0.048954	0.167855	0.408485	-0.307473	0.854326	-0.542479	0.068205	-0.30188	-0.212211	2.084211	-0.244356	0.236522	-0.153063	-0.121248	-0.459598	-0.230015	-0.657427	0.337396	-0.105039	0.081803	0.151519	-0.248525	-0.03315	0.41103	0.29225	0.139342	-0.106629	-0.268562	-0.380815	-1.094621	0.25886	0.150883	0.354608	0.13406	-0.03927	-0.341444	-0.00047	-0.307761	-0.274312	0.18368	-0.282838	0.298596	0.699557	0.074322	-0.395281	-0.70578	0.940362	-0.57951	-0.777102	-0.113102	-0.138783	0.136004	0.183899	-0.091484	-0.157175	-0.016797	0.029635	-0.041127	0.211696	-0.007677	-0.042574	-0.121397	0.30219	-0.170712	-0.002027	-0.018848	0.162723	0.251647	-0.316675	0.18782	-0.073612	0.415006	-0.379882	-0.011373	-0.253714	-0.033143	0.41876	0.255349	-0.210962	-0.030221	-0.066916	-0.155317	-0.170865	-0.018462	-0.360523	-0.020188	-0.251701	0.029622	0.056318	-0.34368	0.25077	0.591033	-0.863285	0.527545	0.635847	-0.319096	-0.30851	0.079213	0.413217	-0.315086	0.023811	-0.764074	-0.204244	0.09191	-0.653086	-0.128891	-0.298306	-0.191576	-0.363712	-0.135653	-0.10068	-0.128605	-0.251884	0.2243	0.087021	-0.493603	0.071852	-0.14146	-0.005374	-0.338738	-0.277631	-0.075674	-0.073701	0.093205	0.171437	0.143744	-0.046316	0.058162	1.150755	0.043805	-0.598297	-0.362648	0.551292	0.014455	-0.340944	-0.302247	0.087129	0.11395	-0.078871	0.142123	-0.083456	-0.441844	-0.175733	-0.115503	-1.584202	0.551732	0.297634	0.0785	0.170879	0.010416	0.502407	0.242448	0.484206	0.365319	-0.070022	-0.147365	0.147735	-0.325711	0.114354	0.003947	0.189083	-0.824885	0.662062	0.000646	0.247065	-0.033557	0.177074	0.383235	-0.104021	0.0441	-0.122121	0.254023	-0.314101	0.453839	0.042771	0.071745	0.315975	0.287418	0.199786	0.171739	0.090451	-0.28262	-0.347348	-0.301322	0.309634	0.031646	0.052606	-0.028886	0.053538	0.733122	-0.053181	-0.022848	0.09555	-0.105192	0.006234	-0.049964	-0.317058	0.245746	-0.685163	-0.075862	-0.141528	-0.085261	-0.036378	0.182686	-0.227473	-0.550151	-1.152176	0.132471	-0.376544	0.015732	-0.256464	-0.178967	-0.143945	-0.309475	-0.183402	0.52908	-0.204572	-0.357551	0.267022	-0.26701	0.007109	-0.062212	0.101614	0.055718	-0.059482	-0.169039	-0.031877	-0.002412	-0.177937	-0.308177	-0.602818	0.10543	-0.147779	-0.173228	-0.31706	-0.335005	0.182611	-0.037748	0.200471	0.412266	-0.789319	-0.388828	-0.328446	-0.114578	-0.002484	-0.137547	-0.068824	-0.202038	-0.101783	1.219003	0.298978	0.568032	0.81606	-0.068657	0.043609	-0.08559	-0.076382	-0.319832	-0.142604	-0.473952	-0.088943	0.081044	0.173474	0.124869	0.490023	0.43171	-0.093958	0.173628	0.498221	0.328921	-0.015176	0.126822	-0.380852	-0.735008	0.046872	-0.291864	0.268989	0.185898	0.244771	-0.423548	0.298185	-0.124	-0.165456	-0.457067	-0.170803	-0.253359	0.145106	0.1165	0.234362	0.071046	0.002005	-1.028995	-1.114364	-0.18159	-0.038729	-0.430469	-0.035464	0.36736	-0.155919	-0.376505	0.377299	-0.481376	-0.030045	-0.112711	0.160021	-0.554115	-0.072685	-0.028548	0.452101	0.12772	-0.417546	0.214936	-0.025862	-0.301845	-0.557087	-0.448867	-0.207428	0.319982	0.082786	0.134577	-0.464528	-0.770778	-0.029241	0.462105	0.442451	-0.00237	0.492435	-0.17401	-0.099037	0.162186	-0.045126	0.173391	-0.24757	0.046831	0.003915	-0.13	0.524406	-0.032566	-0.033304	-0.738553	-0.067834	0.163374	-0.295078	0.236758	-0.253695	0.132756	0.279316	0.431658	0.024468	-0.288931	-0.165882	0.022447	0.236213	0.256755	-0.151832	-0.207761	-0.095813	0.332368	0.1037	-0.573791	-0.508149	0.543659	0.522264	0.125228	-0.157604	0.290709	0.143504	0.4185	-0.072178	0.033466	-0.195063	-0.435694	-0.5266	-0.727732	-0.110554	-0.338153	-0.00216	0.034321	-0.095298	0.167863	0.00346	0.025931	2.836407	-0.503561	-0.359809	-0.098779	0.270512	0.067227	0.023335	0.348129	-0.034647	-0.839958	0.046468	0.054268	0.140946	-0.124439	0.002741	0.157921	-0.283224	-0.107907	-0.875962	0.065491	0.179895	-0.693921	-0.076028	-0.028155	-0.16252	0.511463	-0.088667	-0.153136	0.357181	0.023136	-0.400651	-1.106748	0.069737	-0.026863	-0.136925	-0.1002	0.998457	-0.3283	0.040875	-0.559077	-0.074383	-0.057307	-0.058972	0.013612	0.164551	-0.232119	-0.298687	0.331996	0.723935	0.989005	-0.795819	-0.126808	0.820246	0.10596	-0.032512	0.046649	0.201563	-0.116316	-0.113185	1.949624	3.068298	-0.377043	-0.062243	0.51244	0.822616	0.953034	0.184359	0.014095	-0.44604	-0.489776	-0.387789	-1.033939	-0.262087	0.097269	-0.244583	-0.405218	0.40104	-0.233269	0.010279	-0.036031	0.130567	-0.091075	-0.639063	0.789588	0.122411	-0.398964	0.024361	0.25319	0.247844	0.157809	-0.160093	-1.112781	-0.345617	-0.237166	-0.138036	0.093558	-0.372516	0.37617	-0.467715	0.002385	0.231696	0.318913	0.033392	-0.446637	0.043817	-0.197947	-0.01054	-0.041506	-0.176934	0.04042	-0.117905	0.330751	0.006856	-0.473609	0.104483	0.408737	0.030123	-0.353603	-0.19597	-0.566277	-0.202632	-0.193619	0.808256	-0.299017	-0.486656	0.478752	-0.074362	0.158003	-0.303074	-0.117568	-0.417202	0.459211	0.191967	0.327374	0.154433	0.430055	0.392455	-0.132603	-0.36112	1.278779	0.566598	-0.023311	-0.769097	0.123581	-0.399131	-0.350964	-0.179095	0.182587	0.02009	0.413547	0.381977	0.184691	-0.354809	-0.099943	-0.166238	-0.646413	1.494745	-0.043438	-0.125723	-0.216516	-0.854251	-0.371958	-0.478431	-0.029901	0.003503	-0.374502	-0.131728	0.611251	-0.278278	-0.091786	-0.206937	-0.123971	-0.031973	0.025276	0.357724	-0.274796	-0.040644	2.376165	0.38597	0.076601	-0.253244	-0.030051	0.424441	-0.508899	0.137422	0.338768	-0.137443	-0.50558	0.809935	0.055506	0.844496	-0.243459	-0.223854	0.534935	-0.784273	-0.253011	0.348918	0.123558	-0.200065	0.227353	0.319834	-0.012099	-0.087846	-0.081047	-0.278	-0.143301	0.291161	0.102557	-0.070096	-0.167059	-0.186885	-0.131358	-0.40166	0.737344	0.52572	-0.134583	0.093437	0.079364	-0.752774	0.327126	0.160925	0.721397	0.359779	-0.072971	0.134012	0.282078	0.427534	-0.025564	-0.099722	0.613073	0.743466	0.224751	1.030615	-0.380904	0.615064	0.060027	0.389643	-0.190926	0.26448	1.033254	0.262579	0.407484	0.018256	-0.416927	-0.852901	-0.269316	0.348761	0.062724	-0.098081	0.227649	0.2236	-0.499165	-0.103897	0.285688	-1.134165	-0.233777	0.242774	0.215432	0.428611	0.024582	-0.291825	0.191474	0.298893	0.661055	-0.010196	0.260834	-0.221074	0.20226	-0.563288	0.387572	0.062048	0.49228	-0.228577	0.099364	0.755326	0.475397	-0.316962	0.345849	-0.195344	0.014922	0.123425	-0.139972	-0.431309	0.173981	0.111579	-0.004494	-0.565974	-0.180205	0.950189	-1.612926	0.283178	-0.188826	0.293034	0.60683	-0.194073	0.409138	0.162516	-0.308887	0.743253	-0.14426	0.191113	0.317984	-0.288559	0.240623	-0.128389	0.279439	0.040834	-0.047415	0.42292	-0.094091	-0.537243	0.097569	-0.073979	0.379078	0.146884	0.245647	0.088798	0.568823	0.569917	-2.166734	0.248247	0.064079	-0.286492	0.075081	-0.545795	0.189677	-0.070712	-0.164431	0.231498	0.029261	-0.1312	0.204111	-0.910168	-0.066919	1.116408	-0.24364	0.037063	0.155647	-0.694989	0.274247	0.268469	-0.515166	-0.043999	0.1649	-0.409507	0.578035	-0.057138	0.27694	0.037502	-0.452239	-0.391399	-0.089467	-0.119092	-0.616696	-0.103417	0.207626	0.009541	0.00895	-0.167348	-0.072558	0.717043	-0.321628	-0.198129	0.041971	-0.836107	-0.058251	-0.005415	0.122925	-0.433531	0.400791	0.06462	-0.159899	-0.110708	-0.334963	-0.269826	0.185243	-1.009407	-0.341747	-0.400792	-0.166141	-0.455997	-0.093623	-0.406921	-0.413325	-0.272694	-0.151444	0.219765	-0.63661	0.287432	-0.387741	0.109686	-0.041175	-0.157999	-0.128252	0.002498	-0.817855	0.271681	-0.150219	-0.57526	0.054368	-0.65298	-0.402958	0.047202	0.332404	0.01411	0.108689	0.068716	-0.00086	-0.049151	-0.246681	0.210021	0.025128	0.140986	-0.216197	-0.110582	0.03927	0.023895	0.099027	0.514871	-0.299702	0.108625	-0.569201	-0.432664	-0.457922	-0.181318	0.273253	-0.43309	0.205469	-0.345613	-0.518698	0.009035	0.404176	0.040491	-0.259744	-0.077682	0.449644	0.716061	0.083938	0.085738	-0.119061	-0.592613	0.115363	0.888201	-0.286289	0.71082	-0.056008	0.208428	0.041664	-0.229259	0.143698	0.077319	0.32305	-0.361081	0.064164	-0.427377	-0.410372	-0.214503	-0.334695	0.233093	-0.323072	0.373369	-0.065201	-0.084778	-0.377926	-0.314539	-0.31611	0.126142	0.560691	-0.479437	-0.468137	-0.046252	-0.472181	0.218804	-0.226726	0.160525	0.458495	-0.048468	-0.188645	0.355815	0.126739	-0.168201	-0.362976	-0.019366	0.706684	0.073704	0.073623	0.143738	-0.578758	0.289516	-0.010472	-0.562466	-0.189765	0.132221	0.039845	0.195646	-0.134378	-0.003395	-0.052584	0.052169	-0.240927	-0.245775	0.13261	0.940844	0.565966	-0.355552	-0.542756	0.068025	0.495366	-0.300938	0.948078	-0.042023	-0.223244	-0.122702	-0.721578	-0.076683	-0.187764	-0.063067	0.266261	-0.712721	-0.109519	0.336518	-0.148997	-0.557115	0.139615	0.122788	-0.325731	0.034518	-0.110423	-0.820962	-0.465972	0.100536	0.012018	0.194995	0.155272	-0.278547	-0.014202	0.408371	0.049617	0.0569	-0.03707	-0.362262	0.632602	0.475631	0.413531	-0.214382	0.242049	0.118282	-0.380369	0.116869	0.16885	0.131521	0.042992	-0.903008	-0.049678	-0.482019	0.014306	-0.469716	-0.017306	-0.022564	0.741821	-0.079717	0.005692	0.189968	0.007463	0.138353	-0.401633	0.032833	-1.291169	0.061947	0.472819	-0.227692	-0.033765	0.051092	0.451833	0.021554	-0.307916	0.110458	-0.066631	-0.106324	0.16504	-1.001637	-0.194268	-1.568635	0.201384	0.209179	-0.145932	0.111773	0.357917	1.559263	-0.296802	0.631645	0.50425	-0.431754	-0.473296	0.341964	-0.737576	-0.076569	0.150521	-0.170526	-1.014575	-0.005559	0.793941	-0.509431	0.879616	-0.279726	0.749411	-0.388222	0.269225	0.013433	0.111774	-0.066374	-0.332399	-0.207237	-0.066134	0.664869	0.621612	0.413926	-0.066014	0.099009	-0.040368	-0.17571	0.158198	-0.160896	-0.408299	0.043793	0.01391	-0.097035	-0.170569	0.236941	-0.365775	0.016415	0.182989	-0.098487	0.152819	-0.086067	-0.043344	0.364091	0.013233	-0.661162	-0.059964	-0.145699	-0.163428	-0.315726	0.228945	0.010006	-0.027364	-0.33334	0.056032	-0.132718	-0.160409	-0.342168	0.017378	0.060105	0.117773	0.004502	-0.037439	-0.408596	-0.314895	0.003577	-0.294216	-0.218969	-0.934607	-0.43774	-0.364601	-0.350684	0.199776	1.038245	0.086618	-0.16742	-0.760023	0.167607	-0.230487	0.365575	-0.198744	0.199882	0.335911	-0.598499	0.127871	0.173605	-0.344587	0.256202	0.059794	-0.196598	-0.090337	0.009143	0.740937	-0.565842	-0.38525	-0.04629	-0.100622	-0.144866	-0.077636	0.11572	-0.181876	0.826285	-0.072606	0.450566	0.026415	-0.320665	-0.396751	-0.154821	-0.120025	0.686946	0.081102	-0.11167	-0.528218	0.015994	-0.042169	-0.40674	-0.249927	0.045573	-0.087644	-0.111767	-0.285362	0.047223	-0.094844	-0.431118	0.564912	-0.326826	0.166325	-0.448878	0.431534	-0.485585	0.132042	0.035684	0.066879	0.175321	-0.04276	0.091856	-1.491317	0.562127	0.439641	-0.036268	-0.347171	0.262028	-0.057132	-0.054491	-0.04761	-0.356833	0.072399	-0.133196	-0.362558	-0.886353	0.470646	-0.506153	0.077175	0.095099	0.590985	-0.010931	-0.01843	-0.33886	-0.199637	0.006767	0.158923	-0.227536	0.145741	0.305542	-0.111299	0.235069	0.21014	0.014901	0.407988	-0.730134	-0.210327	0.144194	0.006888	-0.091952	0.404405	0.151295	0.370918	0.145002	0.289858	0.503372	-0.402931	0.488086	0.316156	-0.077237	-0.01621	-0.101551	-0.06517	1.283989	-0.122295	0.515677	-0.079549	-0.349878	-0.068139	0.107081	-0.959659	0.324916	0.270832	0.986894	2.649573	0.365032	1.003085	-0.187714	0.450304	-0.043943	-0.227565	-0.105075	1.791187	-0.187749	-0.203879	-0.300387	-0.063049	-0.512452	-0.114637	0.08064	-0.140119	-0.628701	-0.057702	-0.194447	0.085898	0.048273	-0.444975	0.510439	-0.253695	0.069379	0.220132	0.201394	0.143625	-0.121097	0.030899	-0.361511	-0.07312	-0.468499	0.101177	-0.402377	-0.476334	0.066703	-0.055683	1.443458	1.071665	-0.095107	0.723323	-0.024859	0.301474	0.259946	0.2559	0.391374	0.520024	0.726335	-0.344204	0.545342	0.114379	-0.387687	0.083505	0.057083	-0.034711	0.047894	-0.569686	-0.040439	-0.217062	-0.1861	-0.053029	0.210079	-0.201759	-0.256007	-0.00193	0.044724	0.292538	-0.365903	-0.286997	-0.113602	0.229738	0.59591	-0.140709	0.044424	-0.050892	0.148706	-0.002981	0.893674	-0.054825	-0.144933	-0.0303	0.248468	0.188658	-0.328221	0.056042	-0.538357	0.032001	-0.379859	0.350068	-0.103913	0.012894	-0.044563	0.007456	0.118093	-0.230756	-0.228323	0.272722	-0.171324	-0.255035	0.146244	-0.078526	0.30124	0.116462	0.439829	0.02898	-0.182906	0.249903	-0.326414	0.091573	-0.083533	0.001197	-0.074162	0.238863	0.162287	0.086264	0.148717	0.013527	-0.417438	-0.08422	0.055998	0.381616	-0.054091	0.266253	-0.280392	0.25387	-0.373491	-0.705421	-0.178906	1.686445	0.01447	0.094166	-0.047043	2.118748	-0.213793	-0.676709	-0.169295	-0.554919	-0.574724	-0.22448	-0.045822	-0.141318	0.264805	0.695454	0.122219	-0.370799	-0.356663	0.006689	-0.445492	-0.133713	-0.252145	0.778171	-0.495042	0.31311	0.044304	0.12069	-0.554282	0.312726	-0.002529	-0.156969	0.280765	0.081134	-0.164727	-0.220388	-0.341926	-0.066564	-0.061024	-0.309134	-0.280711	-0.426872	0.204754	-0.055946	0.027686	0.284189	-0.066275	0.040858	0.348097	0.462748	0.040153	-0.254437	-0.198502	0.043816	0.113406	-0.70826	-0.181515	-0.313132	-0.179802	-0.167709	0.472533	-0.137602	-0.771358	0.026279	0.095756	0.030856	-0.013669	0.19107	0.187826	0.039329	0.983297	-0.478089	-0.13721	-0.364595	0.108769	-0.107586	2.810158	-0.302521	-0.176578	0.085929	-0.223359	-0.184716	0.332028	0.508652	0.083278	-0.704201	-0.574642	-0.105364	-0.100667	0.256873	-0.391642	-0.03038	0.016465	0.45874	0.063811	0.317801	0.832114	-0.246272	0.255192	0.287235	-0.111661	0.164128	0.046128	0.108422	0.328156	0.002999	-0.426165	-0.005272	0.214309	0.052587	0.449675	-0.281127	-0.075878	0.282728	-0.661488	-0.195657	-0.655419	-0.364127	-0.265132	0.30194	0.076764	-0.124348	-0.154311	0.25535	-0.165639	-0.105341	-0.662408	-0.204423	0.387003	-0.192312	0.129663	-0.035104	-0.107596	0.083383	0.53882	-0.112207	-0.05904	-0.220674	-0.608103	2.554288	-0.007103	-0.35415	0.012099	0.126973	0.028756	-0.099835	0.138139	-0.123902	-0.777473	-0.169689	0.062816	0.294881	-0.19759	0.087465	-0.414337	-0.247883	0.121459	-0.230356	-0.124175	0.126614	-0.185049	1.458763	0.023642	-0.042568	-0.086771	-0.234215	0.102138	0.096998	0.148567	-0.019746	0.340121	0.226553	0.425653	-0.36349	-0.043838	-0.116463	-0.207909	0.089117	-0.165192	-0.088812	-0.063978	-0.048949	-0.444507	-0.376604	0.255766	-0.721672	-0.112208	-0.151928	-0.265145	0.106541	0.46373	-0.387266	-0.158777	0.361128	-0.120745	-0.29091	0.214189	0.138581	0.243534	-0.284778	-0.089215	0.144937	0.228143	-0.121342	-0.193911	-0.95668	-0.115602	0.014459	-0.245434	0.370772	1.894725	-0.226966	-0.005802	-0.129146	-0.236173	-0.427006	0.17101	0.353248	-0.239763	-0.148476	0.112869	0.024236	-0.31199	-0.468094	-0.272959	-0.219235	0.264264	0.116501	0.327941	-0.996887	-0.010706	-0.250829	0.06304	0.056089	-0.093224	0.356039	-0.131689	0.071881	0.106115	0.351737	0.244112	-0.267309	0.254712	-0.006564	0.40046	-0.013345	0.357031	0.159251	-0.006368	0.190687	0.336388	-0.49728	-0.107401	0.334386	-0.056909	0.171479	-0.381692	-0.08782	-0.23355	-0.236796	0.326109	-0.169562	-0.064319	0.181711	-0.063071	0.222856	-0.266821	0.512755	-0.055309	-1.570694	-0.134893	0.109856	-0.034985	-0.424977	-0.353872	0.263396	-0.038078	-0.095457	-0.35134	-0.442058	0.124123	0.067749	-0.460395	0.023107	-0.213019	-0.015523	0.040118	-0.102308	-0.79226	-0.177151	-0.330532	-0.404069	0.071673	-0.999404	-0.152463	-0.376943	0.031009	0.122802	-0.438864	0.116044	0.011631	-0.134767	-0.104328	-0.139345	-0.26216	-0.092117	-0.023575	-0.277911	-0.248296	-0.031034	0.090592	-0.535934	0.06466	0.020058	-0.093632	-0.414434	-0.093377	-0.286361	-0.600724	-0.348477	-0.235479	0.252802	-0.208584	0.601176	-0.723104	-0.611562	0.313383	-0.415591	0.042784	-0.040629	-0.144691	-0.270972	-0.679394	0.249372	-0.105153	-0.224183	-0.085146	-0.283514	-0.159675	0.010872	0.080624	0.296145	-0.204527	-0.034274	-0.307298	-0.193837	-0.012857	-0.23027	-0.419813	-0.199916	-0.293278	0.328752	0.024973	-0.119543	0.130325	-0.429491	-0.143769	-0.09629	0.059945	0.096216	0.379989	0.209988	-0.154222	-0.069377	-0.125738	-0.140271	0.229746	-0.428836	0.159994	-0.65575	0.111305	0.227955	0.21492	-0.228008	0.169183	-0.416126	-0.066205	-0.241459	-0.256635	-0.650896	-0.135832	0.20878	0.122019	0.193787	-0.142795	0.114045	-0.17736	0.00085	-0.469502	0.087126	0.28811	-0.1495	-0.134018	0.129517	-0.481379	0.142237	0.148738	-0.096489	-0.116512	-0.059365	-0.466094	0.053374	-0.316644	0.091189	0.293626	-0.027652	-0.370038	0.060927	0.190148	-0.342388	-1.404247	-0.136342	-0.137354	-0.021548	-0.148582	-0.153436	0.225117	-0.134058	-0.209936	-0.133739	-0.193974	-0.171333	-0.090967	0.087141	0.156892	-0.212102	-0.18487	0.116515	-0.062468	0.138193	-0.036698	0.316679	0.007301	0.004017	0.163418	-0.240155	-0.044042	-0.143256	0.200667	-0.231274	0.577385	0.317582	0.54099	-0.244215	-0.330511	0.23463	0.354784	0.583972	0.001512	-0.065465	-0.195569	-0.047046	-0.207525	-0.420909	-0.378678	-0.243562	0.430795	-0.498827	-0.088668	0.024609	-0.145491	0.191372	0.603101	-0.609579	-0.384741	-0.073175	-0.522228	-0.484734	0.353191	0.517797	-0.044877	-0.262409	0.030847	0.43466	0.281564	0.232949	-0.099337	0.263927	-0.140259	-0.204808	-0.172233	-0.294842	-0.214175	0.019646	-0.035181	-0.223781	-0.220554	0.042967	0.617186	-0.197699	-0.152116	0.123679	0.091054	0.625849	-0.21663	-0.082045	-0.126442	0.467591	-0.383039	-0.346079	-0.055781	-1.107771	-0.208644	0.026389	-0.271946	-0.062083	-0.019992	-0.060818	0.466584	-0.591108	-0.021544	-0.185656	-0.327195	1.073505	-0.242067	-0.204246	-0.099051	-0.101952	0.56008	0.089281	-0.271295	0.282837	0.289466	-0.031549	-0.105763	-0.836772	-0.142109	-0.121208	0.289435	-0.290397	0.134731	-0.060981	-0.564881	-0.068548	-0.475474	-0.272839	0.120638	0.375233	-0.061042	0.086525	-0.117751	0.212402	-0.418711	0.151584	0.076799	-0.484998	0.511345	0.14972	0.133906	0.102444	0.222432	-0.234718	-0.120422	-0.430056	-0.129275	-0.055808	-0.192023	0.09723	-0.878998	0.026214	-0.04464	0.027847	-0.140727	-0.276257	-0.019541	0.061987	0.07166	0.260565	0.305621	0.26101	0.442029	-0.397562	0.221493	-0.392098	0.064042	0.190667	-0.232929	-0.410404	-0.263118	0.305093	-0.005697	-0.168784	-0.273374	-0.396784	0.036703	-0.508081	-0.105786	-0.175766	-0.078183	0.261292	-0.289601	-0.426762	-0.173971	-0.195283	-0.431727	-0.011506	0.293292	-0.062922	0.334642	-0.163399	0.292264	0.36192	-0.026334	-0.2315	0.020859	0.049193	-0.853602	-0.218391	-0.333456	-0.282561	0.015689	-0.047369	0.494981	0.176658	0.050864	0.316416	-0.103157	-0.049126	0.333263	-0.525464	-0.18416	-0.468484	-0.27609	-0.294115	-0.150692	1.003476	-0.282652	-0.398833	-0.144905	0.10975	-0.324241	-0.654759	-0.151789	-0.572391	-0.035464	0.119205	-0.637198	-0.241007	0.274797	0.268898	0.378591	-0.35456	0.298344	-0.052954	-0.216171	0.194005	0.050516	0.338507	-0.69025	-0.061184	1.600931	-0.045419	-0.170458	0.244928	-0.536232	-0.072015	-0.908932	0.005391	0.130905	0.453938	-0.168351	-0.323192	0.056719	-0.036909	-0.026199	-0.164682	0.213046	-0.161971	-0.023014	0.105807	-0.052296	0.057954	-0.441311	0.033044	-0.110462	0.120042	0.136572	-0.089991	-0.375237	0.103791	-0.367333	-0.270345	0.165933	-0.440244	-0.229892	0.18646	-0.22229	-0.378528	0.064421	-0.377043	-0.0334	0.880466	-0.151524	-0.134483	-0.250174	-0.629698	0.613218	0.04326	-0.243742	-0.070791	0.114501	-0.065889	-0.41421	-0.088665	0.125916	-0.184501	-0.034748	-0.0595	-0.201489	-1.0461	-0.531786	0.633954	-0.06063	-0.378624	-0.067065	-0.808224	-0.124317	0.074869	-0.572887	0.513143	0.026131	0.550188	0.45174	-0.495573	0.215342	-0.093185	-0.912223	0.057779	0.469759	-0.561243	0.279128	0.180114	-1.457013	0.478812	0.208936	0.255772	-0.493153	0.398587	0.256011	-0.376004	0.339671	-0.187179	-0.01032	0.369118	0.079845	-0.266561	-0.129321	-0.021638	-0.070779	-0.171177	-0.182004
GSM814213	20.28493151	0	-0.37155	1.006944	0.065309	0.109313	-0.551163	-0.057215	-0.086465	0.121182	-0.161892	0.110675	-0.145735	0.060881	0.049348	0.328403	0.619969	-0.122901	0.006222	0.888507	-0.17666	0.003466	-0.39902	0.458567	-0.277032	-0.238979	-0.003285	-0.579307	-0.181254	-0.141139	0.019391	-0.281576	-0.026263	-0.298635	0.122086	0.030706	-0.002506	0.084509	0.186543	-0.309641	1.117794	-0.208826	-0.10253	-0.266221	0.061879	0.07256	-0.225756	-0.288853	-0.262747	-0.513218	-0.190755	-0.543616	0.030872	0.227205	-0.259093	-0.091606	-0.104882	0.159354	0.094072	-0.215265	-0.022472	-0.110645	-0.046487	-0.192679	-0.223	-0.388039	0.007665	-0.033275	-0.955634	0.174019	0.032656	0.804848	-0.229503	0.012871	0.294458	-0.085971	-0.271507	0.426694	0.310925	0.175448	-1.282537	0.058485	-0.16485	0.303677	0.120643	0.045216	-0.072812	-0.24947	0.42945	0.257983	-0.264094	0.177886	-0.106218	-0.316338	-0.102199	0.149399	0.383655	0.27376	-0.090958	-0.301466	0.356293	-0.450972	-0.053506	-0.290078	0.472901	0.127118	-0.064409	0.181858	-0.00151	-0.353601	0.243737	-0.389115	0.216796	-0.456028	0.259835	-0.12822	0.289713	-0.383849	-0.006896	-0.185235	0.105472	-0.097975	0.236167	-0.126567	-0.316999	0.375915	-0.042233	1.619412	-1.136827	-0.157064	-0.091301	-1.084252	-0.146602	-0.303378	0.153563	-0.991585	-0.038501	0.130743	0.000032	0.028261	0.296385	0.128809	0.224897	0.18591	0.154061	0.039033	-0.128182	0.17802	0.096593	0.048842	0.520573	0.07992	0.199388	-0.147584	0.143877	-0.097539	0.443057	-0.333171	0.56136	-0.076802	0.207831	-0.198448	0.364489	-0.607715	-0.552804	-0.880558	-0.077217	-0.00626	-0.536457	0.186651	-0.010491	0.140985	-1.078573	0.016493	-0.342188	0.326228	0.054302	-0.251518	-0.147576	0.036479	0.103623	-0.050382	-0.102989	-0.196176	-0.082281	-0.355691	0.046	-0.236986	-0.248321	0.044776	-0.314107	0.180179	-0.11471	-0.205332	0.15966	-0.092037	0.071521	-0.382902	0.232141	-0.317005	0.230344	0.232132	0.228847	0.35404	-1.301883	-1.164183	0.064188	0.281527	-0.089958	0.400888	-0.461504	-0.028094	0.276902	0.305764	-0.115929	-0.125359	-0.265159	-0.287303	1.592985	-0.922079	-0.126209	-0.153828	0.198263	0.181684	0.04265	-0.085955	-0.080226	-0.132337	-0.130516	1.118106	-0.041552	0.126957	0.319578	0.396153	-1.229427	0.06133	0.552733	-0.114593	-0.078337	0.108938	-0.247606	-0.060734	-0.156313	0.028809	-0.042986	0.30428	-0.1047	-0.452398	-0.537403	0.059766	0.275604	0.060584	0.027211	0.42989	-0.03229	-0.319057	0.127496	-0.019504	0.021505	-0.045783	-0.39313	-0.096311	-0.030005	-0.112737	-0.107288	0.013393	0.160357	-0.026608	0.236258	0.239714	-0.240783	0.026819	-0.032603	-0.029846	0.275825	-0.270951	0.339621	-0.165042	-0.133313	0.133771	0.054599	0.140176	0.681666	-0.268721	0.06975	-0.201565	-0.139644	0.404827	-0.507757	0.267302	0.018206	0.341485	0.064032	-0.567474	0.064354	1.40861	0.311013	-0.176727	-0.197087	0.060672	-2.017675	-1.435269	0.421619	-0.77144	0.007691	-0.130622	-0.297256	-0.43202	0.248601	0.136378	0.160017	0.18336	-0.12804	-2.035358	-1.320879	0.17922	-0.061495	2.284797	-0.155539	0.208441	-0.59947	0.051032	0.054424	-0.145806	0.662515	-0.080066	1.210456	0.348284	0.539982	-0.040668	0.446421	-0.023349	-0.07081	-0.75721	-0.156528	0.228376	0.186507	0.044446	-0.162303	0.095706	-0.188069	-0.218124	-0.228431	-0.002574	0.320695	-0.060439	0.191917	0.099051	0.180094	-0.082629	-0.493317	-0.260237	-0.28593	-0.070178	-0.10642	-0.075259	0.479943	0.044744	0.869895	-0.419121	-0.016819	0.1443	0.06367	0.089031	-0.316655	0.082296	0.263344	-0.416525	-0.006145	-0.018022	-0.13174	0.474641	0.079398	-0.034926	-0.932343	0.102456	-0.080499	0.151864	0.154657	-0.554936	-0.082612	0.071711	0.082826	0.690033	0.69873	0.230121	0.363852	0.138661	-0.193613	0.218601	0.209156	0.169143	-0.075389	-0.043762	0.110435	-0.375256	-0.274648	-0.128214	-0.148277	-0.019098	-0.079254	0.015483	-0.066511	0.567656	-0.120754	-0.009409	-0.019456	0.065979	-0.071022	0.461667	0.079424	0.565673	-0.420577	-0.098478	-0.06551	-0.069181	0.083127	0.154122	0.348439	0.204747	0.110821	0.826724	-0.100144	0.229428	0.41858	0.369696	-0.657025	-0.028956	-0.269623	0.221243	0.069129	0.028439	0.059204	-0.258278	-0.091077	-0.148557	-0.525438	0.097228	0.06077	0.551225	-0.030555	-0.060252	-0.01763	0.129142	-0.316693	0.134827	0.449712	-0.55482	-0.079245	2.308545	0.542078	0.052144	-0.312619	-0.544855	0.246751	-0.169283	-0.355711	0.10025	1.733112	-0.116625	0.118622	-0.382377	-0.385578	0.044329	0.602952	0.305652	0.098013	0.576744	-0.240052	0.022887	-0.056889	-0.172021	0.01243	-0.095461	-0.196016	-0.20368	0.155685	0.34893	0.325496	0.015244	-0.258285	0.431705	-0.239567	0.219514	-0.103226	-0.211425	0.072596	-0.360636	0.411028	0.349051	0.010574	0.424526	-0.273186	-0.01762	0.130287	0.616901	-0.096297	-0.075706	-0.395979	0.356169	-0.049427	-0.015021	0.193544	-0.134979	0.256788	-0.096473	-0.086024	-0.021075	-0.105412	-0.311883	0.301104	0.779023	0.69572	0.019769	-1.795169	-0.279431	-1.055109	-2.089422	-0.575189	-0.759485	0.204188	-0.385588	0.007184	-0.706851	0.41274	0.410284	-0.259289	-0.034687	0.410432	0.397445	0.130367	0.210005	-0.345412	-0.169977	-0.269398	-0.192234	-0.087005	0.60582	0.057601	-0.274791	-0.809786	0.187883	-0.246978	-0.067875	0.079162	0.085615	0.24964	0.144125	0.06247	0.261191	-0.373744	0.03867	0.286367	-0.027527	0.357469	-0.347942	0.196369	0.067428	0.042159	0.138637	0.117647	0.681295	0.063424	0.057421	0.055149	-0.181424	-0.303852	-0.011184	0.111429	0.491152	0.946342	-0.1083	-0.097315	0.315157	-0.56572	-0.079236	-0.533324	-0.748735	0.117784	-0.13286	0.0109	0.40137	0.09574	-0.006272	0.156781	-0.094408	-0.101962	0.348429	-0.097105	0.48307	-0.093921	0.433552	-0.232978	0.225281	0.52283	0.122945	0.177419	-0.037959	0.125024	0.328595	-0.283921	0.289121	0.387704	-0.40546	0.915988	0.093027	0.214008	-0.257821	-0.059442	-0.651451	-0.204091	0.444519	0.343686	-0.103027	-0.146748	0.092896	-0.304517	-0.01226	-0.078362	0.115584	-0.461322	-0.13831	0.432046	0.194709	0.050528	1.003807	-0.337362	0.540167	-0.107123	-0.098382	0.039248	0.195528	0.065201	-1.340994	-0.56512	-0.120768	-0.111341	0.038985	0.223161	-0.462148	0.064134	-0.132203	0.732902	0.427716	-0.21779	-0.1234	0.102118	-0.108943	-0.005022	-0.505685	-0.078572	0.137433	-0.152564	-0.198493	-0.148355	-0.114463	0.846086	0.689504	-0.141008	-0.019391	0.295107	0.350362	0.035407	-0.037321	-0.167927	0.785805	-0.22594	-0.284505	-0.171252	0.066026	-0.102725	-0.156281	0.274909	-0.053946	-0.069324	-0.070171	1.107189	-0.265562	-0.364733	-0.071093	0.211568	-0.095615	-0.162124	0.04554	-0.17334	0.193927	-0.06505	-0.036348	-0.015844	-0.083264	0.397909	-0.064089	-0.150476	-0.005566	-0.002648	0.145744	0.451585	-0.098731	-0.016837	0.000651	-0.240687	-0.592377	0.24523	-0.136873	-0.359818	-0.116996	0.947619	0.104258	-0.691459	0.424685	-0.031486	0.143673	0.074118	-0.055234	-0.117421	0.384672	0.232114	-0.388421	-0.32118	0.029149	-0.577449	0.015784	-0.36871	0.477621	0.49513	-0.202514	1.112926	-0.088053	-2.26142	-0.163678	0.053957	0.613165	0.02878	-0.070524	0.198487	0.110687	0.065459	0.140713	-0.293056	0.187707	0.699627	-0.17032	0.048518	-0.306798	-0.192763	-0.247427	-0.279105	0.388143	0.300757	0.414874	0.231615	0.609866	0.622192	0.277451	-0.586044	0.11335	0.649659	0.0545	0.150879	0.157606	0.428549	0.032805	-0.082377	-0.138689	-0.403738	-0.095264	-0.276274	-0.14173	-0.035612	0.263811	0.045466	-0.152247	-0.96529	-0.068003	0.045228	-0.018205	0.058054	0.134836	0.206005	0.338748	-0.149167	0.276712	-0.157203	-0.092963	0.226296	-0.004577	-0.254468	-0.237509	-0.316627	-0.163436	0.005783	0.305949	-0.243432	-0.084016	0.039231	0.84133	0.40074	0.228882	0.025212	-0.052385	0.149669	-0.124769	-0.316856	-0.091176	-0.027483	-0.02832	0.093071	-0.420303	-0.024739	0.019255	0.753432	-0.024839	-0.703095	-0.572666	-0.54903	-0.260025	0.566139	-0.02627	0.006486	-0.192402	-0.11281	0.140169	-0.041744	0.027885	-0.21715	-0.154859	-0.063227	-0.278113	-0.39269	-0.062121	-0.378243	0.342166	-0.367244	-0.22677	0.086007	-0.009294	-0.059358	0.427114	-0.009751	-0.443982	0.369828	-0.274612	0.005625	0.091607	-0.103551	-0.088697	0.001362	0.633391	-0.29874	0.485082	0.372705	-0.148444	-0.222696	0.436747	-0.403335	0.367495	1.314999	-0.023826	-0.0769	-0.086183	0.095472	-0.30557	-0.228508	-2.625424	-0.104193	0.192974	-0.271004	0.245903	-0.057989	0.102507	-0.045771	-0.044722	-0.120685	-0.127579	0.437694	0.061546	0.878182	0.148408	0.181442	0.021641	-0.115969	-0.054975	-0.051924	0.345758	-0.129726	-0.18439	-0.348147	0.25345	0.096532	-0.637377	1.447659	0.06711	-0.057842	-0.748567	0.558485	0.465477	0.06915	0.277426	-0.79813	0.468136	1.363609	-0.089903	0.082205	0.076342	-0.335588	-0.497757	-0.007986	0.272338	0.120836	0.01404	-0.128435	0.310503	0.067214	0.249753	0.070397	0.318577	0.217792	0.385577	-0.010273	0.160029	0.247523	-0.027809	0.237078	-0.331371	-0.0655	-0.299709	-0.219012	0.272078	-0.298178	-0.070278	-0.058084	0.132179	-0.44091	-0.085714	0.025252	-0.010704	-1.114044	-0.18579	0.148443	-0.417192	-0.607244	-0.069569	0.087786	-0.613128	-0.627863	-0.132158	0.236405	0.617987	-0.116191	-0.19031	0.346023	0.059103	-0.460996	0.227053	0.169335	-0.408252	0.018158	-0.227586	1.196482	-0.973317	-0.087602	-0.140832	-0.008354	-0.108119	0.194073	-0.002646	-0.245095	-0.218251	-0.1353	0.139191	-0.098603	0.961683	0.422213	0.118753	-0.249799	0.189205	0.097739	-0.020649	-0.272068	-0.403473	-0.275729	0.306603	0.128369	-0.078703	0.362992	0.048809	-0.450172	-0.16191	-0.50172	0.163658	0.12034	0.505141	0.001594	0.284532	0.215569	0.134857	-0.209779	-0.112619	-0.113215	0.0659	-0.181661	0.059452	-0.382433	-0.179821	0.445116	0.123418	-0.181308	0.193033	0.289248	-0.053408	0.470803	0.059961	-0.244157	0.084149	-0.587547	0.653905	0.250939	0.447699	0.63979	1.619907	0.107631	-0.15468	0.26903	-0.335509	0.675724	0.153277	-0.153338	0.792175	-0.626884	-0.461765	-0.171229	-0.02439	-0.033426	-0.33286	0.171096	0.005066	-0.030527	0.047501	0.105166	0.035713	-0.021616	-0.330328	0.178368	0.521703	0.004981	-1.174269	0.038207	-0.521044	0.063474	0.027462	0.39731	-0.169598	-0.401811	-0.079535	0.288573	-0.118072	-0.090186	0.253669	0.071457	0.14441	0.199529	0.397962	0.17438	-0.096558	0.00787	0.385428	0.182428	-0.063638	0.609417	0.064348	-0.501696	-0.771245	0.479282	-0.188381	-0.008211	0.234241	-0.303592	-0.254676	-0.879168	0.070053	0.286161	0.138949	-0.7942	0.038624	0.738219	0.439322	-0.098867	0.312106	-0.466957	0.463983	-0.282908	0.409343	-0.04226	0.057408	1.736583	-0.153225	-0.136368	-0.401815	0.159542	0.370744	0.117516	-0.120671	0.048944	-0.099743	0.366426	0.147737	-0.089178	0.208248	0.072807	-0.33833	-0.177773	-0.310807	-0.035613	0.031984	0.126049	0.146798	0.093075	0.394604	-0.326836	0.137947	0.047096	0.333707	-0.119508	-0.211993	0.790353	0.209374	0.214324	-0.171312	-0.058379	0.216651	0.136835	0.147086	0.534695	0.086519	0.138638	-0.709207	-0.051714	0.159715	0.174393	0.276755	-0.057011	-0.534286	-1.438713	0.231828	-0.082259	-0.176652	0.15416	0.104176	-0.567158	-0.112055	-0.511128	-0.451784	1.001602	0.195342	-0.210018	0.264845	0.187782	0.392148	0.153085	0.092525	0.255633	-0.674721	0.203684	-0.07708	-0.059242	-0.058771	-0.055502	0.497328	0.35707	0.325237	-0.223346	-1.12482	0.046601	-0.775012	0.204745	-0.079488	-0.406629	0.069776	-1.147242	-0.709009	0.602326	0.290924	0.129756	0.0363	-0.261378	-0.15526	0.007247	-0.255823	0.309145	-0.120427	-0.058633	-0.10444	0.004143	0.055799	-0.203006	-0.039534	0.8469	0.004571	-0.089862	0.115394	-0.881059	-0.070677	0.113416	0.187421	0.001359	-0.206653	-0.075774	-0.279158	-0.264144	-0.324589	0.682969	0.198078	-0.02427	0.081231	0.036581	0.125295	0.077184	0.062514	-0.090473	0.078988	-0.081215	-0.22735	0.286698	-0.018518	-0.540992	-0.218764	-0.273615	-0.093278	0.009962	0.15018	-0.279787	0.05097	0.129265	-0.29121	-0.136344	-0.078429	0.3752	-0.441567	-0.059423	0.780612	0.662925	-0.182577	-0.110472	-0.087156	0.29388	-0.531056	0.377805	-0.172023	-0.822895	0.082674	-0.040444	0.039367	-0.361152	0.035858	-0.050151	0.049715	0.047212	-0.015937	1.327466	-0.071376	-0.167957	0.160285	-0.013974	0.117788	-0.113873	0.269793	1.622806	0.330593	0.093372	0.045192	-0.643519	0.428974	1.173178	-0.014284	0.066832	1.231163	0.008537	0.004315	0.489866	-0.057646	0.496499	0.794033	0.318653	0.075917	0.104358	0.244209	0.062612	-0.506266	-0.111318	-1.121763	-0.774613	-0.162358	0.126331	-0.455557	1.042075	0.479671	-0.817351	0.257384	-0.15099	-0.142111	0.025767	-0.166566	-0.190837	0.031054	0.028687	-0.611983	0.029801	-0.405961	-0.461015	-0.146249	-0.0821	-0.087578	-0.149868	-0.265508	-1.92884	-0.24306	-0.01802	0.049586	-0.98159	-0.048883	0.313699	0.365448	-0.054615	-0.54856	-0.81302	-0.203812	-0.412912	0.17766	0.680311	0.159658	-0.173553	-0.086301	-0.089054	-0.600868	0.698588	-0.206024	-0.065686	-0.231316	0.019333	1.18456	-0.011137	0.083717	0.077521	0.203896	-0.304971	-0.449652	0.123364	-0.422574	-0.409784	0.358492	-1.104851	0.130196	0.215076	0.059675	-0.189629	0.890958	0.510466	0.204407	-0.350315	-0.253683	0.514603	0.088423	-1.013745	0.480846	-0.340912	0.618479	0.235065	0.056613	0.304752	-0.47304	0.151911	1.078776	0.361691	0.222751	0.051116	-0.454552	-0.04452	-0.00669	0.177814	-0.250075	-0.407973	0.048618	-0.043911	-0.098541	-0.075187	-0.064742	-0.059364	0.060456	-0.232182	0.055672	0.126185	0.526377	0.186832	-0.492937	-0.089066	0.801715	0.042373	0.848038	-0.569077	-0.151959	-0.009705	-1.067164	-0.044701	0.404778	-0.029238	0.381197	1.18473	0.104229	-0.10339	-0.090844	0.007143	-0.502387	2.014191	0.199952	-0.96186	0.068403	-0.198282	0.733036	-0.020686	-0.093723	0.291915	-0.022431	0.164548	-0.101247	0.374075	0.144134	0.202455	0.591803	0.014636	0.639454	0.054828	-2.028059	-0.309996	0.430737	0.171339	0.218014	0.300374	-0.278782	0.138569	-0.510479	0.469299	0.159861	-0.593831	-0.180213	-0.016368	-0.126392	0.212385	0.058503	-0.175026	-0.130398	-0.002501	0.185739	-0.024907	0.16755	0.378682	0.709908	0.010264	-0.118096	-0.099599	0.192017	0.068536	-0.051287	0.064491	-0.119761	-0.293835	-0.52422	0.389766	-0.401352	0.011597	0.221194	-0.101317	0.396395	-0.168284	0.061283	0.057372	0.087065	0.186259	-0.068202	-0.202895	-0.11729	-0.083434	-0.01178	0.000929	-0.254564	0.330765	0.119206	0.200427	0.076132	-0.015244	-0.106365	-0.265826	-1.242099	-1.111704	-0.521362	-0.148019	-0.525064	-0.780338	-0.857074	-0.510513	0.049436	0.105171	-0.197204	-0.043727	-0.697873	-0.500379	-0.275449	-0.490359	0.049893	-1.721818	0.092804	-0.265154	-0.040494	0.636371	0.041446	0.132931	0.349243	0.026572	-1.901402	-0.334213	0.270439	-0.74765	-0.23644	0.230503	0.605897	0.27328	-0.463353	0.233233	0.070506	0.463185	0.182091	-0.038284	0.042185	-0.312929	-0.247158	-0.164746	-0.285844	-0.316211	-0.08596	-0.912531	0.005283	0.140145	0.063559	-0.031744	0.207724	0.295738	-0.114544	0.067555	0.113728	0.234899	-0.071749	0.056439	-0.448982	0.065287	-0.879007	0.239149	0.067559	-0.31381	0.39119	-0.152126	-0.137507	-0.005431	-0.743477	-0.264345	0.053325	0.374743	-0.063211	0.024822	-0.198857	0.530484	-0.19031	-0.958201	-1.139538	-0.282029	0.044368	-0.152152	-0.117411	-1.00842	0.025651	-0.14932	0.014522	-0.089277	-0.310665	-0.167753	-1.072015	-0.114413	-0.30527	-0.009852	-0.396763	-0.335503	-0.484352	-0.018043	0.979244	0.539826	-0.027194	-0.523872	0.326758	0.512351	0.088273	-0.517607	-0.329979	-0.505218	-1.822437	-0.594287	-0.136778	-0.105229	-0.587907	-0.230498	-0.685221	-0.124843	-0.188524	-0.42636	-0.601639	-0.044016	-0.244397	-0.682649	0.779325	-0.627909	-1.451	-0.274555	-0.602141	-0.300347	0.304671	-0.089234	0.805988	-0.047206	0.351739	-0.011966	0.184514	-0.356355	0.054803	-0.314317	0.160911	0.022834	0.219862	0.122616	0.198607	0.193528	0.178836	-0.363976	-0.110818	-0.035368	1.639262	-0.15444	0.125891	0.334534	-0.189496	-0.417788	0.040921	-0.35753	-0.008887	-0.549514	-0.057801	-0.094186	0.009618	0.163468	-0.24795	-0.916536	-0.233593	-0.624703	0.055175	-0.114068	-0.195704	-1.058389	-0.202813	0.134305	0.999248	0.337581	-0.447031	-0.61441	0.291998	0.038314	-0.329891	-0.034795	-0.272963	0.146508	-0.026892	-0.147167	0.01054	0.036781	-0.078298	0.065659	0.031013	0.573275	0.182848	0.360988	0.413083	-0.066853	0.055702	0.311949	-0.066486	-0.413486	-0.056918	0.091011	-0.002393	0.125076	0.038131	-0.294756	-0.654116	-0.156803	0.944346	0.003687	0.432915	-0.43912	-0.403978	0.056595	-0.539144	-0.255508	-0.130097	-0.039441	-0.316647	0.044755	-0.015499	-0.673872	-0.857056	-0.507799	0.07867	-0.4438	-0.262852	0.040543	-2.162571	0.216675	-0.082645	1.018064	0.137332	0.023925	-0.99068	0.04233	-0.07236	0.083287	0.008635	-0.305488	-0.250329	-0.16169	0.104073	-0.009644	-0.472129	-0.2846	-0.435246	0.067247	0.35496	-0.476712	-0.430045	0.039846	0.067022	0.490712	-0.188434	0.253853	0.410465	-0.24803	0.258638	-0.002739	-0.136972	-0.284683	0.201478	-0.309571	-0.420329	0.194888	-0.675796	0.204826	0.171343	-2.07228	-0.975083	0.366375	0.193044	-0.081865	-0.301104	0.509418	0.076409	-0.134841	-0.115871	-0.04834	-0.023984	0.081706	0.028118	-0.116507	-0.337377	-0.270226	0.109404	0.260311	-0.42313	-0.052831	-0.114625	-0.296199	0.058175	0.225338	0.227734	0.462754	0.088774	0.242335	-0.081609	-0.059427	-0.123677	-0.101658	-0.058295	0.453279	-0.092939	-0.391672	-0.425978	0.005474	-0.129554	-0.044228	-0.424084	-0.082629	0.083089	0.097727	0.292881	0.12849	-0.101431	-0.446027	0.102567	0.703949	-0.115209	0.211215	0.226911	0.522713	0.38874	0.100442	-0.187054	-0.880665	-0.921952	-0.270717	-0.195707	-0.166305	-0.448569	-0.869204	-0.143265	-0.181558	-0.159872	0.057544	-0.09276	-0.110784	0.065858	-0.362169	0.12763	-0.139504	0.053155	-0.143265	0.085079	-0.180167	-0.035385	-0.286127	-0.069251	0.229706	-0.083138	-0.508218	-0.281929	0.13631	-0.332555	-0.224321	-0.295946	0.035134	-0.706698	0.070776	-0.168226	-0.135128	0.121515	0.30775	0.242272	0.16067	0.009427	-0.072214	0.112058	-0.419498	-0.054068	-0.084927	-0.021813	0.567152	-0.558199	0.251379	0.067126	-0.106807	0.049234	1.377397	0.180464	-0.31144	-0.074594	0.000809	-0.390785	0.116879	-0.060675	0.619377	0.835874	-0.013789	-0.160287	-0.160423	-0.045967	-0.061838	-0.201719	-0.7289	2.983963	0.114846	-0.379795	0.043861	-0.117883	-0.045893	-0.381051	-0.126323	0.973671	-0.443096	0.562573	-0.21567	0.746311	-0.041279	0.266917	-0.0842	-0.163447	0.088579	0.001586	-0.243779	-0.603414	-0.506335	-0.861532	-0.250806	-0.007794	0.067964	-0.132783	0.155475	-0.122643	-0.124198	-0.390284	0.500036	-0.485616	-0.292218	-0.059128	-0.064424	-0.363189	-0.042742	-0.155845	0.66848	-1.54042	-0.187669	1.458844	0.623407	0.116488	-0.846921	-0.021339	0.111407	0.280276	0.042682	-0.124709	-0.146686	-0.385285	0.181737	0.252578	0.122419	0.254727	-0.456951	0.079844	0.0937	-0.362558	-0.277926	0.140239	-0.065492	0.74358	0.103748	-0.18801	0.186031	-0.067997	0.075564	0.282831	0.016248	0.13118	-0.055321	0.729869	-0.072374	-0.053188	0.18443	-0.141656	-0.586358	-0.219177	0.136932	-0.20934	0.877191	0.73425	0.202205	0.578204	-0.543963	0.43759	0.105143	0.037229	0.522942	-1.104897	1.093366	0.027679	0.054964	-0.266406	0.01196	0.032025	0.105261	0.438935	0.734905	-0.568531	-0.06175	-0.07644	-0.029365	0.319905	-0.058703	0.111153	-0.019926	0.285493	0.339129	-0.008265	-0.246553	-0.043315	-0.338583	0.034656	-0.549008	-0.099713	-0.105633	-0.701911	-0.464803	0.005987	-0.317605	0.315652	0.168575	-0.113581	0.232228	-0.352345	0.209953	-0.124669	-0.053051	0.041709	0.5043	0.084062	-0.050646	0.168522	0.150547	0.176066	0.074944	-0.226185	0.152507	0.018782	-0.506498	-0.662216	-1.071788	1.388845	-1.098413	-0.677027	-0.505843	-0.194446	0.055603	0.898759	0.030238	-0.084224	0.04009	-0.939758	-0.940433	-0.4661	-0.227461	0.08874	-0.030829	1.291937	1.751923	-0.66412	-0.750253	0.103233	-1.003538	-0.516393	-0.422193	-0.077435	-1.016536	-0.187769	0.147822	-0.859566	-0.173362	-0.123715	-0.753257	0.140505	-0.383425	-0.072827	-0.163947	0.108592	-0.110424	0.388099	0.18688	-0.43368	0.29399	-0.201074	-0.143387	-0.043653	0.347136	0.056305	0.07149	0.447202	0.254074	-0.279178	0.021507	0.266904	0.493626	0.399066	-0.161158	0.076751	-0.040212	0.01993	-0.15066	-0.35514	0.347305	0.198218	0.470327	-0.331959	-0.26708	0.212393	-0.43485	0.841185	-0.316214	-0.385186	-0.248277	0.267798	0.105543	-0.01616	-0.352256	0.284886	0.249638	0.323354	0.043796	-0.242762	-0.712721	0.246897	-0.423448	0.236886	-1.514697	-0.256391	-0.256614	0.41684	-0.156527	-0.005447	-0.153153	-0.740792	0.034176	-0.757963	0.165071	0.241092	-0.592555	-0.121562	-0.128506	-0.006992	0.151192	-0.062659	-1.157506	0.175858	-0.379572	-0.218794	0.419314	0.090106	-0.112752	0.05769	0.155731	0.113293	-0.608492	0.404852	-0.549779	-0.283555	-0.345439	-0.186326	-0.346661	-0.194832	-0.087358	-0.147039	0.37938	-0.467062	-0.547758	-0.088025	-0.444808	-0.125126	-0.134388	-0.098975	-0.031285	-0.347406	-0.408143	0.417828	-0.480907	0.51359	-0.219872	-0.286504	-0.077198	-1.027587	0.1986	-0.080624	-0.310884	1.487679	0.130048	-0.236269	-0.435823	0.231491	-0.009215	-0.037373	0.206213	-0.065233	-0.247885	0.021802	-0.149826	-0.049222	0.486673	1.407813	-0.006067	-0.178187	-0.123383	-0.64326	0.069304	-0.757153	0.041949	-0.09842	0.038564	0.373204	-0.061587	-1.411584	0.138709	0.421175	0.202141	0.086395	0.517202	-0.603814	0.682069	-0.371355	0.01056	-0.056949	-0.063915	-0.325905	0.305459	-0.024671	0.085861	-0.03114	0.037576	0.156632	0.163758	0.053585	0.341994	-0.115547	0.198979	0.348896	0.173047	0.348999	0.249951	-0.750425	-0.197359	-0.496564	-0.018845	-1.267529	-0.123597	-0.357379	0.01262	-0.038621	-0.724324	-0.454389	0.383875	-0.150795	0.121515	0.200702	0.033891	0.291377	-0.120324	0.217791	0.029204	-0.19302	0.11084	0.537227	0.257012	0.119694	-0.197499	0.132445	0.162423	-0.052688	0.261591	-1.8141	-0.997426	-0.061917	0.359677	-0.428315	0.331171	0.263742	-0.048748	0.016052	-0.280551	0.394476	-0.329796	-0.141837	-1.091535	0.262061	0.58591	0.168107	-0.382827	-0.151251	-1.069842	0.944126	-0.936607	-0.108045	-0.128302	-0.66463	-0.598739	0.575749	0.02064	0.517742	0.043186	-0.121938	-0.175613	0.605636	-0.147571	-0.322853	0.066566	0.147086	-0.000178	-0.012424	0.342149	0.304184	-0.154086	0.168776	-0.185005	-0.357619	-0.114055	-0.26971	-0.720598	1.291018	0.518013	-0.735946	-0.191187	-0.588162	-0.820583	0.271601	-0.054943	-1.195771	-0.793034	0.070163	-0.639598	-1.483632	0.00051	-0.307088	-0.739167	-0.178642	0.024277	0.249763	-0.348737	-0.08633	0.486078	0.835415	-0.086432	0.200511	0.123975	-0.214007	-0.293138	0.767047	0.932906	0.500535	0.397001	-1.014957	-0.167374	0.358961	0.009873	0.008792	-0.056769	-0.417245	0.850892	0.151451	-0.072359	-0.903056	0.057772	-0.138215	-0.034921	-0.519697	0.212962	-0.518689	-1.139909	-0.007084	0.234608	2.866428	0.06562	-1.052776	-0.614433	-0.051425	-0.732947	-0.322359	-0.257318	0.009535	0.93953	-0.101735	-0.028236	0.004688	0.478874	-0.369162	-0.667409	0.915107	-0.152629	-1.315262	-0.443149	-0.812969	1.531326	-0.066468	-0.190029	-0.090059	0.722982	-0.3935	0.398124	-0.16397	-1.357084	0.400698	-0.110203	-0.322843	-0.057043	-0.724456	-0.067847	0.27249	-0.442587	-0.176446	0.420449	0.111729	-0.082329	0.616865	-0.132033	0.586633	-0.468149	-0.078355	-0.009481	-0.018742	0.15109	0.150286	-0.167581	0.143716	-0.340238	-1.580759	0.073992	0.139343	-0.159512	0.451088	-0.448999	-0.771961	-0.167069	0.639961	-0.296449	-0.05988	-0.460701	0.092777	0.310344	-0.113434	-0.255151	-1.238034	0.040157	-0.521837	0.510554	0.444217	0.155381	-0.081343	-0.128277	0.071657	-0.181624	0.515762	0.008709	-0.243441	-0.342295	0.39452	0.264239	0.332665	-1.308065	0.004444	-0.100128	0.508514	-0.23887	0.063951	-0.519398	0.838986	-0.138929	-0.012623	-0.326297	0.71408	0.247127	0.362901	0.008075	-0.157645	0.156912	-0.00922	0.260868	-0.182295	-0.273625	-0.211754	0.140543	0.308023	0.007954	0.223261	-0.087174	0.32546	0.151827	0.389719	-0.085073	-0.015049	0.305973	-0.503822	-0.279671	0.046786	-0.408792	0.280893	0.02998	0.053156	0.217315	-0.097173	0.265389	-0.127234	-0.253314	0.043496	0.443961	-0.002848	-0.155581	0.068166	0.579826	-0.316898	-0.631601	-0.6695	-0.25294	-0.030493	-0.280067	-0.040543	-0.505408	0.786874	-0.117906	0.163175	0.092031	-0.186506	-0.473504	-0.2254	-0.05669	-0.048749	0.061667	-0.496977	0.407593	0.123317	0.594906	-0.123289	0.592661	-0.112028	-0.197355	0.131354	0.001622	0.101955	-0.208031	0.111542	0.458783	-0.103874	-0.112486	-0.149332	0.153863	-0.345615	0.186627	0.798941	-0.166058	0.417406	0.159597	-0.024211	-0.044096	0.068052	0.180563	-0.106958	0.029485	1.537213	0.592205	0.90569	0.363311	-0.624491	-0.035425	0.458102	0.024867	-0.001553	0.24076	-0.097072	0.060905	0.098436	0.212076	0.096399	-0.259007	-0.274111	-0.134728	0.091955	0.194948	0.148976	0.025296	0.137462	-0.0718	-0.072353	-0.110423	-0.127818	0.274179	0.090657	-0.593624	0.354929	0.354763	-0.372896	-0.348058	0.049302	-0.065957	0.300951	0.191896	-0.248046	0.079137	0.115888	-0.439883	0.108023	0.352402	-0.168308	0.7697	0.183174	-0.113363	0.441335	-0.030421	-0.051654	0.661112	0.30455	0.050917	-0.066668	0.071552	0.612141	-0.392981	0.073445	0.220478	-0.012191	-0.165849	1.264387	-0.027249	0.345047	-0.167959	0.021657	0.001582	-0.105293	0.861726	-0.152169	-0.309093	0.03947	-0.048833	-0.363748	0.32546	-0.034941	-0.250538	0.186344	-0.212098	0.078702	-0.066965	-0.01828	-0.089061	-0.016537	0.217897	0.378226	-0.199108	-0.692241	0.11426	-0.272998	0.618225	0.006628	0.771636	-0.805732	-0.205951	-0.111783	0.426339	-0.324797	-0.174617	0.013608	-0.007829	0.25854	0.223571	-0.071804	0.055606	-0.212006	0.563374	-0.091212	0.019883	0.30601	0.066783	-0.142135	0.174689	0.206637	-0.792463	0.002887	-0.434128	-0.251755	-0.064525	0.140845	-0.429781	-0.085974	0.015014	0.11782	-0.078827	-0.39721	-0.062469	0.016683	-0.104188	-0.182089	0.155227	0.092373	0.651468	-0.143611	-0.657487	-0.347224	-0.276291	-0.061999	0.323806	0.535812	1.057622	0.227967	-0.024141	-0.045058	0.009884	0.004566	-0.263432	0.086163	-0.138441	0.089053	0.105752	0.308952	-0.453366	-0.002331	-0.353052	-0.086045	0.225599	0.138766	-0.193461	-0.223407	0.012994	0.059453	0.126313	-0.001091	-0.409202	0.390959	-0.495832	-0.017968	0.029984	0.125693	-0.603736	-0.093988	0.08533	-0.151868	-0.180506	-0.065752	-0.395339	-0.248412	-0.301097	0.186842	-0.505237	-1.049465	-1.156825	1.592523	2.243596	0.035554	-0.492543	-0.016611	0.203301	-0.16176	0.173653	-0.154683	-0.167513	-0.071279	-0.243212	-0.226124	0.595285	-0.86241	-0.367801	0.014429	0.513841	-0.345731	-0.46147	-0.092799	0.144976	-0.105322	0.051074	-0.364997	-0.255616	0.184183	-0.191401	0.282574	0.033523	0.150911	0.155835	0.053845	0.162365	0.126727	0.061868	-0.225651	0.089487	-0.714893	-0.163116	0.238915	-0.277034	-0.647737	-0.172255	0.260349	0.106831	-0.388219	0.039573	0.237921	-0.866798	-0.325364	-0.235819	-0.380257	0.103585	0.148352	0.319101	-0.359919	-0.057473	-0.551665	-0.037841	-0.496884	-0.209175	0.19853	0.052573	-0.153635	0.012762	-0.328907	-0.134999	-1.236399	0.461346	0.165883	0.361323	-0.279705	-0.016856	0.510281	0.864188	-0.14194	-0.059257	0.117276	0.437744	0.319878	0.330817	-0.260139	-0.498531	0.203225	0.506613	-0.225319	-0.055243	-0.202795	0.260397	0.039111	-0.179602	0.059268	0.026107	-0.706655	-0.29884	-0.024686	-0.005006	0.089255	0.198538	-0.119503	-0.069671	0.392504	0.416122	0.698161	0.470149	-0.417702	-0.78133	-0.205498	0.298638	0.411372	-0.036836	0.13291	0.167036	-0.243477	0.54993	-0.069018	-1.077864	0.484576	-0.725927	-0.193153	0.019067	0.52648	0.296577	0.216441	0.074407	-0.300703	0.376001	0.212393	0.117596	0.921849	-0.084783	-0.242379	-0.186724	0.08629	-0.635812	-0.848603	-0.123157	0.261216	0.002339	-1.214382	0.288067	0.148063	0.147631	-1.026226	2.127255	-0.213168	0.279526	-0.435387	-0.28574	0.101294	0.002353	0.600193	-0.362157	0.173276	-0.026358	0.00224	0.395783	-0.32206	-1.085548	-0.328077	0.116909	-0.324214	0.459327	-0.031132	0.234986	0.450233	-0.247302	0.025165	0.263748	-0.288179	0.43271	-0.441801	-0.30356	0.090575	0.001297	0.047048	1.370341	0.305086	0.32836	0.132858	0.060279	-0.203265	0.004933	0.019831	0.00061	-0.030945	0.389895	0.477619	0.402837	0.15228	-0.488419	0.203815	0.170515	0.967451	0.423154	0.146388	-0.065948	0.400169	0.226635	0.100044	0.031483	0.441897	0.348779	-0.731119	-0.089633	-0.210265	0.094138	0.045907	-0.088334	-0.035482	0.10442	0.267039	0.170535	-0.094486	0.09712	0.04041	-0.076195	0.032231	0.283169	-0.058945	-0.049282	0.310056	-0.039187	0.322942	0.148121	0.308927	0.000505	-0.135417	-0.013372	0.094763	0.113088	0.182408	-0.025539	-0.337729	0.005383	0.573566	-0.34342	0.132899	0.044749	0.048416	-0.095007	-0.585543	-0.067315	-0.004451	0.233033	0.170363	-0.24658	-0.227264	-0.085957	-0.074481	-0.094859	-0.313315	-0.320592	-0.604513	-0.092547	-0.58709	0.239357	0.162794	-1.106345	-0.070862	-0.300403	0.138285	1.06705	0.194398	0.039504	0.649708	0.011904	-0.378368	0.455497	-0.073349	0.351631	-0.006237	0.156454	-0.150805	0.336195	0.008344	-0.728793	-0.079455	0.519013	0.027252	-0.739491	-0.51931	-0.188151	0.368973	-0.343163	-0.097134	0.265288	0.297301	-0.865849	0.783159	-0.263997	-0.176985	0.021157	0.173375	0.025086	-0.035306	0.420021	0.093154	0.25023	0.043479	-0.145401	0.090946	0.024198	-1.750666	0.35873	-0.07537	0.217336	-0.339197	0.189672	-0.059768	0.163407	-0.056463	0.099014	0.121156	0.857742	-0.581627	-0.151668	-0.017908	-0.002125	0.3431	0.344315	0.039837	0.207927	0.039499	0.52346	0.00966	-0.042961	-0.040914	-0.011415	0.988789	0.110884	-0.111415	0.066837	0.14886	-0.163874	0.052408	0.130654	0.180435	-0.189397	0.047943	-0.170383	0.583016	-0.36451	0.136129	0.160734	-0.194852	0.018577	0.227085	0.49255	0.095913	1.145071	-0.502114	-1.082777	0.073596	-0.501878	-0.311773	-0.223228	0.20562	0.178323	-0.449545	-0.038263	-0.52851	-0.168833	-0.330888	-0.024252	0.378748	0.645688	0.296729	-0.076569	0.07407	-0.019114	-0.135245	0.736419	0.383311	-0.267391	0.068816	-0.203554	-0.155248	0.344997	-0.053697	-0.490813	-0.084623	-0.282771	-0.084207	0.449197	-0.416465	0.361055	-0.141882	0.394438	-0.033621	0.311543	0.600509	0.066904	-0.107391	-0.082198	-0.44436	-0.041618	0.256633	0.143351	0.084028	0.137584	0.022229	0.148266	-0.059159	0.167536	-0.072417	0.872913	-0.259794	0.060692	0.013725	-0.577488	0.040634	-0.083685	-0.23626	-0.252424	0.239576	0.331666	0.093359	0.097883	-0.196623	-0.639365	-0.129038	-0.179103	0.024695	0.249097	-0.307164	0.164465	3.512987	0.502529	-1.098691	-0.111387	0.02859	-0.410353	0.190905	-0.08782	-0.039159	0.154468	0.107893	0.089341	-0.19758	-0.199485	-0.127009	0.311355	0.265514	-0.331944	-0.086884	0.269213	-0.176309	0.409803	-0.367978	-0.222427	-0.249778	-0.214434	-0.185127	0.00951	0.198603	-0.063743	0.228746	-0.297934	-0.13102	0.344536	-0.022147	0.07571	-0.24335	-0.582245	0.217261	-0.305198	-0.311	0.226035	-0.102297	0.251455	-0.57125	-0.084061	-0.326691	-0.346358	0.164567	-0.236918	0.121313	-0.596495	0.230687	-0.175522	0.184235	0.462477	0.791216	-1.901583	-0.697203	-0.192119	0.795556	-1.431161	-0.29429	-0.294184	-0.002259	0.189928	0.102212	0.378382	-0.040792	-0.23754	-0.623985	-0.054843	-0.15611	0.084067	-0.04338	-0.36181	0.224485	0.297326	0.183719	1.075403	-0.244857	0.767942	0.251179	0.530016	1.313703	-0.242518	0.62248	0.429467	0.489435	0.136082	-1.808213	-0.284673	-0.131833	-0.350429	0.452259	0.275094	0.036711	-0.089233	-0.041857	-0.081664	-0.244451	-0.025349	-0.257008	-0.16804	-0.030297	-0.197755	-0.362985	0.002227	0.517115	0.047134	0.182081	-0.067494	-0.108218	0.143514	-0.017812	0.086859	0.168737	-0.012484	0.100125	-0.015375	0.136206	0.127783	0.180826	1.173791	-1.265732	-0.499171	0.097462	-0.198907	-0.922545	1.382624	-0.051214	0.090828	0.311327	0.003336	0.105286	-0.102439	0.164391	-0.019064	0.277441	0.069267	-0.287916	0.148275	-0.32753	-0.039889	0.00635	-0.21958	-0.010528	-0.06309	0.273559	-0.131167	-0.088023	0.239843	0.273853	0.26006	0.227197	-0.210579	-0.050944	-0.059098	-0.230934	0.436557	0.573411	0.278636	0.100845	0.046313	-0.061327	0.152529	-0.033239	-0.465798	-0.217619	-0.414152	0.487141	-0.157377	-0.05535	0.329801	-0.168289	-0.356531	0.312585	0.051859	0.97147	-0.033333	1.359413	0.022704	-0.181945	-0.071903	-0.70265	-0.399101	0.00121	-0.767989	0.226765	0.01469	-0.196638	-0.308494	-0.0216	-0.225832	-0.632278	-0.797736	0.600854	-0.092872	0.115002	0.027558	0.34059	-0.220761	-0.642443	-0.307408	-0.073044	0.555797	-1.975658	0.420942	-0.617806	0.028424	-0.232628	0.170895	0.081251	-0.206134	1.308675	-0.005011	0.240597	-0.091452	-0.254642	-0.828517	0.228295	0.34753	-0.211001	-0.052022	-0.111273	0.040312	-0.119731	0.077795	-0.22635	-0.12213	-0.840868	0.009474	0.196868	0.071724	-0.022677	0.351734	0.016551	0.080779	0.058094	-0.158838	-0.282633	-0.204451	0.024798	-0.100161	-0.124379	-0.866868	1.030189	0.000692	-0.24255	-0.261879	1.036266	-0.142445	0.008052	0.178143	-0.357224	0.213035	-0.063649	-0.04628	-0.038186	0.028064	-0.393981	0.0366	0.284341	0.147492	-0.205115	-0.259187	-0.440072	-0.429509	0.176123	0.478997	-0.181235	0.202032	-0.006842	0.27956	-0.002748	0.134244	-0.083053	0.003501	0.076763	0.219982	-0.070259	0.175365	0.036248	-0.163659	0.721662	-0.908634	0.149197	0.45077	-0.50564	0.337946	-0.351922	0.339602	0.183215	-0.34707	-0.110061	-0.112092	-0.13639	-0.224498	-0.584861	-0.00694	-0.155176	-0.214687	-0.011522	-0.052457	-0.412458	-0.313671	-0.485478	-0.316397	-0.051931	0.173186	0.225964	-0.091	-0.038637	-0.514536	0.0558	0.801574	-0.245915	-0.293929	0.067459	0.496575	-0.175901	-0.101027	0.894408	-0.150757	-0.354995	1.676691	0.131036	0.176747	0.034896	-0.061214	0.628565	-0.079378	-0.331961	-0.392901	-0.191461	-0.257962	-0.53251	-0.182547	0.083299	0.295844	-0.075057	-0.310704	0.108038	0.027264	0.049004	0.918669	0.327927	-0.236877	0.054993	0.317551	0.021891	1.112078	0.284792	0.803036	0.102358	-0.505611	-0.085086	-0.21756	0.762303	2.100865	0.09642	-0.1655	0.382108	-0.026153	-0.366964	0.020058	-0.255482	0.021685	-0.205732	0.347106	0.828982	-0.140547	-1.323193	-0.004851	-0.113662	0.025424	0.003253	0.03386	0.099036	-0.206571	-0.164727	-0.118617	-0.177964	1.021493	-0.211886	0.174373	0.178007	0.013842	0.044237	0.452616	-0.139737	-0.144447	-0.026095	-0.151938	-0.390584	-1.147257	-0.157168	-0.276192	0.109181	0.094756	0.377647	0.017229	0.288021	-0.299073	1.13103	-0.590069	2.646902	-0.468792	-0.267336	0.586659	-0.403634	0.089659	-0.271993	0.176464	0.238733	-0.543661	-0.294838	0.304934	-0.132451	0.203605	-0.18474	0.189177	-0.329921	0.654372	-0.594115	-0.244921	-0.081105	-0.893172	-0.020271	0.223446	1.181117	0.005672	-0.040675	0.19198	-0.217937	0.125467	-0.081775	-0.455476	-0.224656	0.230815	0.184804	-1.046105	-0.821586	-0.041448	-0.139885	-0.328114	-0.340261	-0.334509	-0.339412	-0.413198	-0.42058	-0.065553	-0.188883	-0.001902	0.161956	-0.12843	-0.068018	0.311157	-0.28615	0.17924	0.268396	0.02261	0.721134	-0.219995	0.000059	0.151659	-0.221904	-0.1068	-0.334127	0.039917	-0.080975	-0.092471	0.127505	-0.138482	-0.025471	1.577618	-0.256995	0.041038	0.395051	0.612739	0.501309	-0.275986	0.191981	-0.473049	-0.225278	-0.205427	0.193306	-0.773145	-0.401431	0.339166	-0.112812	-0.005166	0.039556	0.165008	-0.037448	-0.018999	0.861975	0.347336	-0.490246	0.263675	-0.038389	0.236173	-0.618808	-0.025405	-0.25043	-0.466119	0.312743	0.099735	-0.170355	-0.305648	-0.43868	0.438702	0.016946	0.112844	-0.101583	-0.020917	-0.13401	-0.089563	-0.169475	0.419247	-0.326179	-0.211334	-0.141492	-0.646011	-0.312839	-0.044496	0.119583	-0.080442	0.068769	-0.133513	0.160838	0.120163	0.278494	0.036766	-0.10569	0.211829	-0.817387	0.067026	-0.244749	-0.365216	0.32292	0.109993	-0.561615	0.281036	-0.090778	0.174759	-0.286792	-0.481544	0.306701	-0.587101	-0.135552	-0.411296	0.013139	-0.060688	0.20012	-0.088204	0.178417	-0.047395	-0.222438	-1.192985	0.554431	-0.142531	0.019139	-0.21938	0.434705	-0.008897	0.001873	-0.125518	0.279249	0.09086	0.046064	0.141408	-0.099423	0.343822	-0.648006	-0.485929	-0.002364	-0.462869	0.099538	-0.057887	-0.001547	0.039095	-0.215033	-0.204911	0.157814	-0.56221	-0.11338	0.464831	1.334811	0.372675	0.156019	-0.080885	2.207021	-0.054726	-0.311522	-0.84494	-0.084226	-0.097417	-0.622151	-0.064041	-0.019212	0.050385	0.342216	-0.577754	-0.182969	0.183286	0.026176	0.106411	0.356081	0.088253	-0.096265	-0.102641	0.516107	0.087739	-0.377305	-0.859947	-0.0945	-0.23072	0.305957	-0.510523	-0.521406	0.249978	-0.379173	-0.018339	0.188563	-0.084932	-0.49919	0.225094	0.267389	0.381661	0.24138	0.242138	0.06517	0.16914	-0.121946	0.595577	-0.019643	-0.201389	-0.392358	-0.082399	-0.19454	0.118226	-0.307229	0.107184	-0.107552	0.468932	-0.099547	-0.514756	-0.004344	0.527575	-0.051488	-0.112942	0.378574	-0.325007	-0.167249	-0.091823	0.230073	-0.023814	-0.338247	-0.153144	-0.158053	0.087402	0.228018	-0.205288	0.003434	-0.249703	0.324257	0.7672	0.875237	-0.632596	0.186375	0.00618	0.054197	0.553393	-0.233501	0.017334	0.12485	-0.040635	0.226582	0.232445	0.156287	0.049615	0.612927	0.157778	-0.305676	0.121566	-0.230356	-0.262385	-0.208144	0.040018	0.098079	0.047092	0.119804	0.358068	-0.051246	0.070479	0.315795	-0.087874	-0.153539	-0.137247	0.054276	-0.405607	0.203106	0.192478	-0.012375	0.181757	0.062974	0.600023	0.198148	0.014631	-0.121894	-0.276587	-0.300906	0.207098	0.286082	-0.076874	-0.091772	0.046704	-0.026482	0.205847	0.154687	0.154322	-0.037716	-0.286086	-0.050241	-0.31037	0.22411	-0.036888	0.053547	-0.183102	-0.339872	-0.165297	0.154621	0.021852	-0.573726	-1.760998	-0.579736	0.043309	0.122515	-0.401423	-0.36572	0.004646	0.232618	-0.235411	-0.015222	-0.324526	-0.278219	-0.125977	-0.224253	0.309211	-0.010032	0.294169	-0.198352	-0.052905	-0.192734	0.022777	-0.566727	-0.537	-0.148207	-0.055976	0.218308	0.04427	-0.041166	1.391553	-0.284359	0.103643	-0.060237	0.050043	-0.057406	0.004519	-0.241402	0.019652	-0.253457	0.061153	-1.574914	0.168832	-0.075122	-0.23685	-0.1628	0.014244	-0.042217	-0.191356	-0.409121	-0.383988	0.081265	-0.053012	-0.138283	-0.419185	-0.096775	-0.003368	-0.117405	0.857976	0.110353	0.056614	-0.141399	-0.21506	-0.193877	0.001912	0.26693	0.071992	-0.50975	-0.08108	-0.189625	0.17828	-0.246053	-0.13501	-0.266303	-0.24632	0.002064	0.115007	0.586468	0.002561	0.978419	-0.119994	-0.168487	0.198924	0.004605	0.339621	-0.503622	-0.349895	0.058327	-0.952663	0.38575	0.055514	0.746946	-0.004954	-0.577494	0.025164	0.073807	0.256807	-1.91923	-3.089087	-1.158271	-0.011211	-0.076438	1.06034	0.328904	1.169661	0.133225	0.20173	-0.019194	-0.002224	0.214987	0.29655	0.120705	-0.144801	0.054059	0.190787	-0.082621	-0.105719	0.220588	0.096858	-0.184886	0.301444	-0.14342	-0.040735	0.262547	-0.193043	-0.443112	0.063169	0.403161	0.181633	0.431718	-0.010493	0.043142	-0.217522	-0.138333	-0.41488	0.278963	-0.136406	0.165377	0.21394	0.302579	-0.269253	-0.268804	-0.350898	-0.288941	-0.105735	0.082097	-0.222609	-0.774119	-0.487873	0.105865	-0.763493	0.306796	-0.036041	-0.734017	-0.747748	-0.785681	-0.186041	0.003098	-0.10281	-0.131249	0.025868	0.082573	0.16029	0.581916	-0.190676	0.012852	0.082305	0.098744	0.466648	0.049637	0.214481	-0.294348	-0.209155	0.119542	0.25059	0.271745	-0.07752	-0.057638	-0.843666	0.0755	-0.290996	-0.211959	0.055557	-0.150453	0.091034	0.509479	0.006048	-0.103052	1.617397	-0.06644	-0.400828	-0.152395	1.568835	-0.071612	-0.148684	0.255163	0.043549	-0.015124	0.376708	-0.020408	0.014539	0.040821	0.001542	2.330927	0.03068	-0.507104	0.38239	-0.262039	0.348538	0.280469	-0.166695	-0.252307	0.175716	0.011458	-0.663407	-0.183155	0.034415	0.234869	0.137608	0.131508	0.087182	-0.169141	0.024538	-0.345016	-0.258249	-0.051071	0.202003	0.420311	-0.187101	-0.075807	-0.491757	-0.008175	-0.382746	-0.212612	0.261348	-0.110418	-0.511416	0.046316	-0.339675	0.342396	-0.714561	-0.396735	0.233049	0.360647	-0.552627	0.628737	0.005359	-1.217748	0.341825	0.102087	0.297339	0.2357	0.130206	-0.259094	-1.276782	0.085609	-0.182717	-0.083718	-0.15155	0.047004	0.017913	-0.032577	0.104566	0.075058	0.250924	0.275501	0.430009	0.534459	0.24695	0.849009	0.095274	-0.933915	0.566888	0.177605	0.162708	0.14095	-0.302086	0.645588	0.251747	-0.061434	0.020873	-0.136845	-0.523086	0.217115	-0.072203	0.038076	-0.654574	-0.008891	0.122242	0.155481	-0.14936	0.071007	-0.164161	-0.019089	-0.010654	0.078615	0.094406	-0.481339	-0.276796	-0.248168	-0.193921	-0.000146	0.136104	0.138007	0.164929	-0.072053	0.169952	0.11213	-0.241665	-0.398418	-0.173074	-0.177948	-0.263802	-0.073486	-0.102927	-0.000964	-0.450456	0.711204	-0.008081	0.063331	-0.245187	0.265935	-0.110836	-0.038404	0.33871	-0.011821	0.063857	0.515887	-0.245279	0.310707	0.860308	-0.33286	-0.148591	0.065923	-0.084701	0.025089	-0.257458	-0.630361	-0.826168	-0.656204	-0.390426	-0.059546	-0.7886	-0.386051	0.839897	-0.549755	1.384853	-0.190253	-0.678382	-1.369213	-0.215488	-0.114635	-0.111637	0.276397	-0.434632	0.180909	-0.028894	-0.152947	0.242367	-0.083169	-0.070108	0.073333	-0.058185	0.214729	0.01773	-0.08204	0.086632	0.096588	0.203583	0.004494	0.197661	0.386419	-0.13138	0.622541	-0.115362	-1.109863	0.10642	-0.021032	0.444463	-0.175125	0.466212	0.663193	0.656142	0.499652	0.241581	0.056789	-0.168594	0.140633	-0.277139	0.245483	-0.127336	0.428298	-0.197103	0.21495	0.008946	0.114156	-0.095239	0.173015	1.484373	0.542753	1.283071	1.023303	1.204912	0.324787	1.628275	3.252429	0.171082	-0.030418	0.530657	0.155596	0.223998	-0.512123	0.252218	-0.783009	-0.237369	0.105465	0.232116	-1.608837	-0.098864	-0.026005	-0.303198	2.451055	0.189335	-0.21676	0.310935	-0.288296	-0.230857	-0.451141	0.679307	-0.191981	0.084678	-0.704942	-0.147369	-0.148783	0.007698	0.061089	0.129775	0.433894	-0.185397	0.12246	0.325461	-0.478887	0.009042	0.443596	-0.248135	-0.281826	0.005838	-0.4022	0.050345	-0.267944	-0.553741	-0.376325	0.045679	0.361865	-0.606837	0.118417	-0.097152	-0.064308	-0.285587	-0.314884	0.038544	-0.070775	0.126871	-0.026658	-0.418309	-0.46328	0.13294	-0.353063	-0.389002	0.517115	0.038515	0.290996	0.205138	0.018328	-0.111906	-0.197565	0.173003	-0.410911	-0.21165	1.37993	-0.039692	0.028796	0.31537	-0.041295	-0.623765	0.420959	-0.788153	-0.195918	0.025792	0.448572	-0.333264	-0.158911	-0.633634	-0.917222	-0.403603	0.256155	-0.246689	0.455068	-0.07578	0.107572	0.037549	-0.243134	0.381943	-0.60329	0.314503	-0.149939	-0.232169	0.146316	0.269186	-0.228398	-0.881889	-0.293098	0.210574	0.108789	-0.120876	-0.065724	-0.122649	-0.231655	0.116675	-0.198532	0.099943	-0.662959	-0.263214	0.599793	0.171482	0.078651	0.136511	0.13652	-0.678305	-0.141745	-0.042831	0.590285	-0.326191	-0.122287	0.603212	-0.056268	0.499972	-0.011115	-0.094484	0.232266	-0.127457	0.284787	0.20011	-0.053311	-0.07726	-0.070598	0.039706	0.01946	-0.939669	0.132006	-0.254948	0.171192	0.447474	-0.145946	-0.152454	-0.310997	-0.60527	-0.601838	-0.826205	-0.43966	-0.122646	-0.361828	-0.44296	-0.528119	-0.081375	0.077357	0.029257	-0.032352	-0.166857	-0.257889	0.589813	-0.885049	0.114318	-0.191185	0.22468	-0.161787	-0.205916	0.420367	0.321721	0.375149	0.526928	-0.113864	-0.348735	-0.877342	-0.06272	-0.555201	0.238315	2.51788	1.961977	-0.077489	4.590223	-0.520906	0.070615	-1.786975	-0.20658	-0.137652	0.231755	-0.090523	-0.003424	-0.151761	0.102776	0.034073	0.964636	-0.094431	-0.319163	-0.008317	-0.15669	0.153238	0.10085	0.347297	-0.067848	-0.10867	-0.26435	-0.222137	-0.004121	0.00643	-0.01158	-0.197112	-0.115028	-0.011031	-0.201177	-0.253152	-0.38057	-0.446114	-0.84342	-0.040709	-0.118491	-0.040648	-0.201045	-0.739208	-0.437029	-0.562038	0.142517	-0.445763	-0.018206	-0.088082	-0.389962	-0.473249	-0.52692	-0.155889	-1.305379	-0.94244	-0.256913	-0.029825	-0.052144	-0.123903	-0.782242	-0.853978	-0.104695	-0.217235	-0.06836	-0.539542	-0.224522	-0.25218	-0.024117	-0.212669	-0.2421	-0.779703	-0.113902	-0.348693	0.002183	-0.081442	-0.628944	-0.190913	0.000278	0.221557	-0.582575	-0.074472	0.357076	-0.267198	-0.215528	0.125657	0.111879	-0.083337	-0.513345	-0.131954	0.35735	0.084011	2.459742	0.409554	0.185222	-0.413248	0.031787	0.413216	0.282836	0.552572	0.028331	0.233019	0.238524	-0.30981	0.868295	-0.080674	0.040928	-0.078831	0.124263	-0.015464	0.019709	0.066797	0.001982	-0.189547	0.008037	0.190457	-0.01459	-0.27614	-0.091197	-0.049386	0.229122	0.042914	-0.223927	0.0401	-0.163549	-0.092437	0.348227	-0.108104	-0.006056	-0.468511	0.102719	-0.18768	0.531109	0.120271	0.040703	-0.043529	-0.111233	0.263228	-0.296033	0.064637	-0.014914	-0.053452	0.153648	0.24881	0.289342	-0.394545	-0.062724	-0.142275	-0.066199	0.376653	-0.568255	-0.068377	0.318876	0.305409	0.250255	-0.151634	0.394861	-0.404113	-0.106773	0.123684	0.597304	-0.296165	-0.386467	-0.043795	1.023303	-0.313472	-0.193542	-0.177053	-0.194383	0.042302	0.329568	0.145339	-1.166944	-0.222296	0.215177	-0.713407	0.179473	0.117854	0.124466	0.213253	0.595207	0.385291	0.272015	0.264485	-0.303395	-0.266733	-0.252336	-0.213082	0.290172	-0.057904	-0.928602	-0.084698	-0.61728	-0.172368	-0.47427	-0.240165	-0.489576	0.632263	0.120005	-0.063224	-0.125694	0.24201	-0.406012	0.322802	-0.615488	-0.217402	0.084969	-0.023187	-0.311559	0.232758	-0.37136	-0.022453	0.862417	0.08668	-0.18274	-0.412057	-0.014953	-0.242376	-0.476524	0.071801	-0.18484	0.365058	0.194595	0.111663	0.144887	-0.290939	0.499659	0.090049	0.650196	-0.316723	0.935116	-0.249196	-0.819283	0.080441	-0.857711	-0.153008	0.382529	0.051859	0.048401	0.106492	-0.091574	0.138669	-0.087752	0.127469	0.29089	-0.511567	0.189149	-0.013327	0.921437	-0.267681	0.118357	-0.17112	0.199116	0.077201	-0.107146	-0.313322	-0.23087	0.239939	-0.198057	0.237897	0.232377	-0.210002	0.14419	-0.075504	-0.026661	0.131111	-0.491311	-0.141807	-0.250349	-0.190974	0.270958	0.384024	0.05848	-0.748511	-0.294513	-0.258423	-0.156598	0.608776	-0.233651	0.004494	0.243944	0.200488	-0.06284	-0.086948	0.797431	-0.370152	0.103057	0.000925	-0.381628	0.054726	-0.058414	-0.401002	-0.09724	-0.035322	0.189577	-0.084966	0.072516	0.177398	0.122242	0.53462	0.120537	-0.399917	-0.801945	-0.082253	-0.723559	-0.307482	-0.23022	0.06208	0.602426	0.068545	0.02904	-0.21589	-0.238853	-0.035694	0.715103	0.964934	0.13156	0.023606	-0.164737	0.329237	-0.122918	0.39283	-0.023003	0.081467	-0.413381	0.45066	0.004593	0.001131	-0.112019	-0.03418	0.339784	-0.031856	0.526648	-0.550863	-0.35359	0.063527	0.325079	-0.558069	-0.142656	-0.073179	0.144264	0.421069	0.047947	-0.1698	0.280902	0.002327	-0.1626	0.165232	-0.117945	0.086513	0.092022	0.525959	-0.257636	0.551509	0.129457	0.17283	-0.204137	-0.00666	-0.187186	0.541774	-0.303774	-0.217748	0.108062	-0.057206	-0.273857	0.179791	0.525208	-0.201274	-0.527387	0.858129	-0.417	0.000635	-0.020683	0.417018	-0.144798	-0.256694	0.177558	0.597367	-0.225293	0.187302	-0.065215	0.481381	-0.108206	-0.021295	0.191852	-0.106248	0.020465	0.163538	0.026993	0.220143	0.188197	-0.22921	-0.125356	-0.396337	-0.190785	-0.01173	-0.017078	0.094451	0.187212	-0.113571	0.121553	0.222057	-0.033449	-0.245579	0.072387	0.322445	0.178788	-0.117673	0.221358	-0.15456	0.064391	-0.240389	-0.226887	-0.273036	-0.054117	0.28609	-0.095547	0.708751	1.216539	0.20169	-0.057998	-0.352872	-0.001699	-0.057084	-0.335722	-0.103432	-0.025222	-0.071492	-0.256243	0.004773	0.323256	-0.342725	-0.009036	-1.537254	0.266336	0.158437	0.260839	0.109381	0.157129	0.419886	0.48818	0.544159	1.387011	0.10195	-0.013956	0.032816	0.215918	0.585445	0.258839	-0.094061	-0.111531	0.01114	0.563204	-0.035717	-0.042367	0.292986	0.243437	-0.076586	-0.117986	-0.072869	0.046739	0.182102	-0.379314	-0.759037	0.063192	-0.192129	-0.731391	0.193345	-0.00286	-0.065467	0.091765	-0.118809	-0.456526	-0.431592	-0.139109	-0.107416	-0.11018	-0.023993	-0.533832	-0.442079	0.047469	-0.358424	-0.047176	0.443665	-0.472589	-0.475825	0.106499	0.021811	0.203875	-0.020641	-0.005113	-0.077587	-0.011826	0.013595	0.040853	-0.213584	0.050124	0.052794	-0.140263	0.301549	-0.382611	2.400776	-0.781307	2.424949	0.477219	1.15624	0.230896	0.808625	-0.999976	0.758868	-0.071355	-0.019126	-0.060804	-0.276165	-0.495609	-0.332903	-0.216609	0.77017	-0.571488	-0.825139	-0.022279	-0.042365	-0.186975	-0.188479	-0.140633	1.139101	-0.126391	-0.172348	-0.15642	0.046642	0.033035	0.097207	0.022013	-0.207946	0.545567	-0.194717	-0.098336	0.148853	-0.653032	0.097531	0.009779	0.046439	0.089132	-1.426508	0.082981	0.221577	-0.026295	0.249702	0.11037	-0.449426	0.287697	-0.164937	0.054538	-0.331788	-0.569446	0.020443	-0.567744	0.639072	0.236766	-0.243478	0.758356	-0.132886	-0.87505	-0.164896	-0.319732	0.17195	0.103969	0.115438	0.275595	-0.079458	-0.687272	0.469787	0.181487	0.243634	0.714132	0.408395	-0.297464	0.209346	-0.15614	0.089954	-0.277072	-0.034475	0.06535	-0.176956	-0.411093	-0.456692	0.272604	0.027582	-0.113919	0.096753	0.128468	0.017913	0.102444	-0.010877	0.02905	-0.32726	0.422603	-0.136298	0.208181	-1.397978	-0.000149	-0.103987	-0.755871	-0.062287	0.584994	-0.530381	0.291175	0.14647	-0.47706	-0.186637	0.011936	-0.381528	0.375939	-0.062254	0.035329	-0.010726	0.286049	0.290647	0.213716	0.159652	-0.017562	-0.084349	0.113972	0.423116	-0.305563	-0.881913	-0.172029	0.226359	-0.205825	0.182656	-0.239422	-0.788443	-0.420639	0.590346	0.059681	0.196196	0.974603	0.230197	0.083814	0.108856	-0.329827	-0.096983	0.452747	-0.146524	1.010051	-0.156683	0.00109	-0.145441	0.029792	-0.052165	0.037597	-0.146485	-0.098272	-0.302742	0.032079	0.298844	-0.018325	-0.231162	-0.086235	-0.256399	-0.275913	-0.48138	1.258267	0.03778	0.296939	0.351544	-0.293022	0.109228	-0.12107	0.163303	-0.026034	-0.310941	0.010561	0.373317	-0.180365	-0.124447	-0.138444	-0.083141	-0.333025	-1.463822	-0.231872	-0.262727	0.884579	-0.287375	-0.271928	-0.187066	-0.052608	0.032181	0.051357	-0.074124	-0.074119	-0.240433	-0.094116	-1.199899	0.2239	-0.325708	0.125963	0.260198	0.07452	-0.251754	-0.027427	1.526545	0.694289	-0.050918	-0.585015	-0.173691	-0.461015	-0.073851	0.303512	-0.406031	-0.147036	-0.234058	0.210692	0.157762	-0.130933	-0.180547	-0.214947	-0.674791	0.045956	-0.864846	-0.097275	0.795903	0.046619	-0.198826	0.344077	0.242006	-0.537256	0.144664	-0.123958	-0.047588	0.645557	-0.14134	-0.169691	-0.161211	0.304519	0.021866	-0.185247	-0.07413	0.287394	-0.921925	0.093908	0.440556	-0.251599	0.357288	0.757016	-0.243334	0.043608	-0.11268	-0.177715	-0.274988	-0.275845	-0.008215	0.017719	0.240323	0.109871	0.006544	0.060373	-0.149692	0.089045	-0.210806	-0.142178	-0.754934	-0.291177	0.4658	-0.588982	-0.123779	-0.140473	0.122589	0.060278	-0.186336	-0.057669	-0.238042	0.196224	0.265892	0.351097	-0.268002	0.114498	0.617493	0.716599	-0.182565	0.640015	0.396006	-0.558695	-0.463309	0.100273	0.278768	0.457829	-0.072747	-0.091017	0.455109	-0.210514	-0.37034	-0.01478	0.0769	-0.013953	0.775949	2.744405	0.043202	0.016052	-0.065518	-0.115202	-0.184187	-0.101896	-0.148753	-0.221988	-0.060004	-0.044458	-0.047279	-0.059193	0.138882	0.280952	0.290195	-0.335072	0.687681	0.218896	-0.088123	-0.000749	0.029575	0.214355	-0.056076	-0.082991	-0.059136	0.16913	0.017933	-0.158136	0.485505	0.019218	-0.174533	-0.148798	-0.204733	0.048347	-0.060767	-0.135406	-0.313869	-0.182784	-0.739667	0.516278	0.184729	-0.051425	-0.174704	0.036424	0.309834	-0.000429	-1.499967	-0.229378	-0.076133	-0.791879	-0.380329	-0.204139	-0.457045	0.857239	-0.101366	0.832427	0.505834	0.288523	-0.121445	0.052369	0.112584	0.148006	0.028412	0.333537	-0.39644	0.017195	-0.576798	0.023606	-0.04884	-0.270919	0.04077	0.000905	-0.159918	0.701083	0.131193	-0.065417	0.658078	-0.576763	0.035706	0.528402	-0.142739	0.341068	-0.505123	0.446349	-0.246551	-0.012292	-0.301763	-0.469216	-0.249217	-0.386877	-0.366506	-0.233549	-0.400577	-0.260271	-0.142891	-0.207288	-0.286674	0.077058	0.206222	-0.721832	0.247545	-0.276575	-0.215291	0.000116	-0.070114	0.025173	0.083817	-0.528296	0.143522	-0.502365	-0.146046	-0.553063	-0.011147	0.183615	0.404018	0.227214	-0.454958	0.439832	-0.06864	-0.118735	-0.73153	-0.47778	-0.048573	0.006869	0.362153	0.114942	0.001004	0.165375	-1.085129	-0.245032	-0.328706	-0.733259	0.025857	0.217746	-0.41339	-0.173485	-0.169617	-0.073466	-0.085034	0.088052	0.216647	-0.184096	-0.326689	-0.562984	-0.334658	-0.035348	-0.01961	-0.123075	-0.065006	-0.402087	0.008648	-0.130021	0.260686	-0.410896	-0.817984	0.048875	-0.171335	-0.328028	-0.136912	0.308083	0.588932	-0.228043	0.288796	0.097979	0.126927	-0.09195	0.186089	-0.095915	0.019965	-0.761694	0.358515	-0.103877	0.059783	-0.062843	0.159212	0.165963	-0.187617	-0.045715	-0.063864	-0.037097	-0.528248	0.041548	0.037704	0.269972	0.057136	0.096991	0.155224	-0.230881	-0.047476	0.067033	0.461011	0.030813	-0.315308	0.021262	0.241022	-0.034807	-0.162717	-0.284512	-0.411909	-0.633484	0.150528	0.118872	0.445915	-0.080428	-0.494234	-1.186477	0.200843	0.017299	0.788155	0.198253	-0.072249	0.177834	0.301556	-0.082221	0.377813	-0.007036	1.025525	0.037659	0.411516	-0.135028	-0.195727	0.020606	0.128091	-0.014414	-0.397548	-0.21057	0.259507	0.730056	0.415393	0.404055	0.124619	0.004606	-0.152288	-0.201881	-0.770696	-0.189534	-0.3284	-0.735273	0.029703	-0.201791	-0.33658	-0.276543	-0.294103	0.080283	0.049821	0.126638	0.118207	0.302949	-0.028953	0.037444	-0.255531	0.258743	0.18289	0.011312	0.082919	0.178162	0.19947	-0.625926	0.184161	0.635238	-0.074632	0.168726	-0.132736	-0.110605	0.266729	-0.204989	0.105219	-0.511429	-0.214063	0.13967	0.03387	-0.322716	0.137853	0.117854	0.20915	0.448251	-0.104458	0.029128	0.218713	-0.077761	-0.087206	0.030942	-0.091543	-0.034279	-0.113377	0.015081	0.07825	-0.534788	0.102837	0.136893	-0.083285	0.234924	0.060338	0.975289	0.507024	-0.028431	-0.022491	0.005258	0.133824	-0.342966	-0.166006	0.228185	-0.039748	-0.224107	-0.245294	0.390306	0.161139	0.524199	0.287641	-0.361023	-0.381088	0.077461	0.344774	-0.00912	0.357837	-0.135123	-0.063094	0.267793	0.98499	0.061781	0.454117	-0.26579	-0.062969	0.024252	-0.040148	-0.310559	0.207896	-0.250667	-0.573999	-0.419725	-0.652073	-0.164928	-0.263178	0.01233	0.128821	-0.427938	-0.16443	-0.021618	-0.194182	-0.021555	-0.166473	-0.31748	0.139311	-0.129601	-1.378833	-0.404511	0.32526	0.174325	0.081927	-0.068739	0.199064	0.270868	1.255826	-1.573886	0.15492	0.164629	0.117601	-0.249173	-0.186017	-0.273309	0.070141	0.151198	0.180694	0.014769	-0.198612	0.42876	1.088582	-0.581595	0.140777	-0.494298	0.204861	-0.14329	0.471382	0.189118	0.027204	0.090996	-0.179306	0.102906	0.361511	0.362188	-0.061387	0.102781	0.093063	0.206675	0.145295	-0.118982	0.034464	0.24887	0.115273	-0.069752	-0.262532	0.10725	-0.218798	-0.034395	-0.338509	0.076913	-0.016791	0.035742	0.801576	-0.103474	-0.425441	0.16106	0.090149	-0.144273	0.072223	-0.081316	-0.154833	0.320326	-1.532812	-1.12317	0.539506	4.169766	3.274528	-0.709149	1.942534	0.989698	0.228027	-0.213352	0.205414	0.024076	0.11046	-0.122894	-0.174833	1.113803	-0.690607	-2.314954	-0.449594	-0.376226	0.897148	-0.373629	-0.114083	0.022845	-0.43307	0.425733	0.647805	-0.107163	0.41325	-0.097016	0.024674	-0.160704	0.034777	-0.289785	0.584334	-0.271469	-0.154155	0.563311	0.432041	-0.011747	-0.055295	0.186358	0.382808	0.110464	-0.147655	-0.330974	0.270764	0.652988	-0.15234	0.273315	0.220449	-0.062932	0.537874	0.452686	0.001665	-0.006192	-0.359972	0.037861	0.226697	-1.010027	0.305222	-0.142141	-0.0611	0.205881	0.266605	-0.297425	0.816638	0.043367	-0.111653	-0.349356	-0.173705	0.146751	-0.321059	0.343661	0.004387	0.083765	0.091278	-0.105938	-0.090487	0.368037	-0.011556	-0.214983	0.272563	-0.323934	0.376178	0.242943	0.011993	0.246833	-0.04076	0.163262	0.115064	0.267783	0.0551	0.095876	0.283801	0.053781	0.103627	-0.221554	0.503712	0.266344	0.012455	0.588862	0.246143	0.031143	0.505176	-0.233995	0.032245	-0.370963	-0.039227	0.314688	0.58998	0.332182	-0.130834	-0.246309	0.020615	0.049787	0.261191	0.340156	0.137684	0.275123	0.007555	0.263489	0.23323	0.110479	0.223417	0.04896	-0.000943	0.061066	0.278074	-0.0038	0.367905	-0.054836	-0.213886	0.117809	0.217759	0.162722	-0.138588	0.469912	0.289625	0.14808	-0.193516	-0.091645	-0.287345	0.085213	-0.303811	0.247604	-0.306724	-0.174905	0.183191	-0.288664	0.05099	-0.228064	-0.218026	0.319601	-1.405439	-1.267011	-0.127937	0.012272	-0.512998	0.421333	0.262215	-0.336249	0.14079	0.034088	0.469383	-1.32609	-1.760924	0.055332	-1.042825	-0.409726	-0.483001	-1.303752	-1.155548	-0.136202	-0.136012	0.305208	0.168657	0.16034	0.305577	-0.133637	-0.017052	0.17686	-0.042045	0.061616	0.238367	0.239982	0.09713	-0.154461	0.627632	-0.780633	-0.27603	-0.186187	-0.397642	0.349696	0.027041	-0.097886	0.055992	-0.090351	-0.097036	0.367552	0.012763	-0.284628	-0.175957	0.151194	0.244419	-0.230748	0.029584	0.061138	0.141685	-0.014605	0.21357	0.05707	-0.195172	0.02435	0.601838	0.696933	0.354264	0.633801	0.377735	0.561076	-0.295931	-0.045355	-0.26426	0.066289	0.70772	1.607979	-0.184088	-0.237569	-0.453673	-0.008636	-0.449582	-0.179778	-0.51344	-0.019112	0.02375	-0.026563	-0.108417	0.052524	-0.208955	0.231617	0.445	0.272288	1.386708	-0.099615	-0.247255	-1.181072	-0.85483	0.042836	0.050543	0.135752	1.391703	0.08078	-0.462359	0.036797	-0.326148	-0.023759	-0.237686	-0.123697	-0.307467	-0.020655	0.088765	-0.02983	-0.120723	0.105454	-0.160419	0.154531	0.564853	0.199169	-0.167309	-0.042674	-0.814045	0.051465	0.00606	0.225864	-0.010575	-0.062566	0.593386	0.078058	0.104153	-0.157185	-0.229628	-0.282307	-0.101035	-0.614427	0.147357	-0.144263	0.116499	0.092728	-0.590109	0.417556	0.021718	0.006475	-0.131369	0.052452	0.124165	-0.02783	-0.002185	-0.437432	0.024332	0.698829	-0.374946	-0.648973	0.175907	0.725753	0.118819	-0.267188	0.007312	0.030603	-0.136574	-0.233788	0.498987	0.387269	-0.093164	0.140881	-0.205052	-0.008136	-0.24425	-0.143578	0.054977	0.185484	0.322001	0.076595	-0.042353	-0.25163	0.229975	-0.231851	0.024053	0.613517	-0.350751	-0.188325	0.076513	0.12209	0.144907	0.374876	-0.191369	-0.028347	0.1504	-0.1732	-0.113731	-0.077676	-0.011477	0.285954	-0.044902	-0.702136	0.033147	-0.01096	-0.066416	-0.299593	0.145988	-0.045544	0.14835	-0.71604	-0.047786	-0.040834	0.140714	0.165558	-0.208815	-0.479768	0.329852	0.209616	0.067834	0.076565	-0.143434	0.023511	0.073458	-0.338746	-0.099775	0.177147	-0.285179	0.037586	0.453182	-0.026383	-0.042231	-0.058292	-0.100165	-0.37905	0.290659	-0.193187	0.372988	0.132259	-0.116776	-0.109304	-0.106308	0.550374	0.199302	-2.25159	-0.299097	-0.451786	-0.238745	0.301747	0.357628	0.852141	0.121782	0.44025	0.071843	-0.255968	-0.724012	0.142059	0.555782	0.877438	-0.093556	0.288386	0.208561	0.115593	-0.153771	0.102246	0.242461	0.202999	0.165446	0.5093	0.392942	0.092761	0.531127	-0.199056	0.251593	0.306061	0.369635	-0.081129	-0.053393	0.678687	-0.014708	-0.055127	0.137844	-0.333223	0.10973	-0.25603	0.013137	0.826543	-0.035384	0.253747	0.273889	0.230052	0.127451	0.119774	-0.209608	-0.070634	-0.039576	-0.166552	-0.109735	-0.239111	0.013456	-0.064799	0.163221	0.26572	-0.975716	-0.073923	-0.497091	1.112086	-0.972438	-0.387107	-0.201662	0.145229	0.02788	-0.496028	-0.002353	0.08053	-0.161565	0.928719	0.547966	0.336396	0.040609	-0.034238	-0.183108	0.085113	0.509657	0.237762	-1.550581	0.053001	-0.44301	0.436461	0.502955	-0.1597	-0.443483	-0.151456	-0.116584	0.15476	0.544515	-0.475332	0.248205	0.125664	0.264912	-0.149649	0.111137	-0.118423	-0.0973	0.024958	0.098329	-0.311186	-0.266991	0.060193	-0.087788	0.04697	1.272996	0.030369	-0.264909	0.349758	0.340698	-0.962401	0.207842	-0.162093	-0.057787	-0.40906	0.729391	0.196451	-0.046525	0.474385	-0.188208	0.110559	-0.218142	-0.895436	-0.916553	-0.434711	-0.041188	-0.160139	0.109478	-0.069413	-0.260009	-0.082171	0.266028	0.10898	0.628196	0.193967	0.00483	2.08299	0.235106	0.202806	-0.01006	0.143229	0.036165	2.129914	-0.114854	-0.010815	-0.148845	0.225754	-0.01143	-0.039364	0.310919	0.404868	0.251096	-0.436268	0.010585	0.393216	-0.357439	0.214724	-0.348683	-1.11549	0.271093	-0.014859	-0.082503	-0.130563	-0.414852	-0.540865	0.075018	0.266443	-0.073464	-0.006656	-0.210858	-0.049962	-0.084656	0.247094	0.038601	0.061293	-0.139353	0.090946	0.157643	-0.037725	-0.056867	0.126595	0.140351	0.264038	-0.036744	-0.349971	0.0456	-0.212379	1.166782	-0.11191	-0.351388	-0.3037	0.113733	0.003207	-0.099108	-0.123367	0.066054	0.149002	0.029591	0.343995	-0.249962	-0.094176	-0.03367	-0.424073	-0.208253	0.446325	0.374352	0.04022	0.045194	-0.230288	0.105402	-0.147216	-0.063109	-0.092937	0.082854	0.091293	-0.006286	0.351645	-0.074453	0.039115	-0.45931	0.118801	0.015793	-0.151503	-0.100884	-0.111859	-0.091269	0.316516	0.149472	-0.003831	0.148843	-0.113703	0.081507	-0.1303	-0.123391	-0.080582	-0.570157	0.943772	-0.059419	-0.522327	-0.746373	-0.313795	-0.692198	-0.075791	-0.252857	-0.315302	-0.239399	0.596539	-0.495797	-0.27606	-0.202022	0.038795	0.069241	0.860963	-0.121671	0.318431	-0.041985	-0.314148	-0.017113	0.046667	-0.014005	0.094111	0.210499	-0.117182	-0.326532	1.536081	-0.155429	-0.224299	0.066298	0.280958	0.204318	0.13172	0.406874	-0.060869	0.482244	-0.090117	-0.026229	0.416132	0.051948	-0.066896	0.55431	0.24036	-0.017511	-0.542658	-1.004245	0.033653	1.053247	-0.011983	0.031572	-0.056287	0.035902	-0.445701	-0.136205	0.964213	-0.375191	-0.333507	-0.233587	0.090361	0.079947	-0.631316	-0.188134	0.589736	0.638948	0.177771	-0.824597	-0.463466	0.390398	0.190034	0.734724	-0.24776	0.106317	0.400561	0.846769	0.231835	0.200336	0.078532	0.227767	-0.080218	0.471738	0.083834	-0.010506	0.427677	-0.761171	-0.02792	-0.017565	0.164859	0.119275	0.215698	-0.128668	-0.363342	0.180425	0.100772	-0.272502	-0.370278	-0.098844	0.408036	-0.07205	-0.056741	0.39551	-0.033257	0.252203	-0.620705	-0.078367	-0.009486	-0.103121	-0.01314	0.186448	0.282541	-0.225395	-0.190966	-0.175032	0.205669	-0.281132	1.175823	-0.093368	-0.074487	-0.010502	-0.10802	-0.167791	-0.610505	-0.129982	-0.070573	-0.507252	0.146996	0.123518	0.597783	-0.213188	0.157657	0.596213	-0.051756	-0.03387	-0.122532	-0.06568	0.298987	0.095357	0.119143	-0.011609	-1.199991	0.303821	0.658841	-0.379051	0.377327	0.148493	0.642887	-0.000922	-0.157593	-0.362232	-0.156016	-0.124239	0.549718	-0.290565	0.166637	-0.526275	1.378861	-0.615475	0.624928	-0.636893	-0.306617	-1.040636	0.15091	0.064415	-0.458934	0.095671	0.249685	-0.170681	0.020549	0.474513	-0.043815	0.030038	0.152125	-0.155248	0.348014	-0.000379	0.110478	-0.00157	0.07977	-0.163702	0.034382	-0.310467	0.173125	-0.031498	-0.234614	-0.092646	-0.093935	0.021429	0.154085	-0.038383	-0.155302	0.985033	0.1871	0.109705	-0.022915	-0.078444	0.311755	-0.10794	0.036161	0.188279	0.64403	0.054344	-0.010722	0.095407	0.224679	-0.561914	-0.080181	-0.161156	0.580668	0.647469	-0.01924	0.11507	0.005505	-0.180072	-0.341897	0.316197	-0.045594	-0.178063	-0.348465	-0.261226	0.700408	-0.065397	-0.635271	0.210408	-0.264693	-0.175524	0.325373	0.015532	0.044486	-0.077971	0.242174	0.394404	-0.029942	0.035667	0.367739	-0.557758	0.19317	0.113377	0.050202	0.216182	0.033627	-0.135387	-0.313675	-0.015695	-0.523361	0.123295	-0.223881	-0.022163	0.034195	-0.249106	0.302734	0.087508	-0.441655	0.194533	-0.818386	-0.09345	-0.104453	-0.088617	0.958594	0.291628	-0.398749	-0.138661	0.133718	0.210689	0.282558	-0.072099	0.575924	0.149626	0.278474	0.116699	0.128397	1.405944	-0.143006	0.027532	0.318154	0.228469	-0.201598	-0.138989	-0.136587	0.116659	-0.48839	-0.332211	-0.144944	-0.451807	-0.08467	0.143236	0.377767	0.629999	-0.09999	-0.012915	0.088308	0.120089	-0.088128	0.405114	-0.019195	-0.005426	0.18577	-0.097037	0.245181	0.296617	0.05062	0.334498	0.248136	0.162141	-0.18726	-0.407181	-0.200263	-0.833167	0.440843	0.056481	-0.712431	0.023261	-0.021037	-1.811756	0.015602	0.003697	0.080548	0.153116	-0.085908	-0.26088	0.517271	-0.09829	-0.197345	-0.6307	0.124973	-0.144488	-0.146863	0.948516	0.240933	0.08773	-0.24498	0.27984	0.164125	-0.299289	-0.204669	0.0316	0.04194	0.402563	0.218654	0.02642	-0.244176	0.030466	0.230638	0.555906	-0.077961	0.054033	-0.017274	0.042505	0.476366	0.27974	0.141126	-0.105955	-0.061221	0.442584	-0.208518	-0.027756	0.390017	0.321177	-0.242419	0.097732	-0.05616	0.067774	-1.0153	-0.755527	-0.102762	-0.449881	-0.273086	-0.273206	0.864022	-0.104496	0.110151	-0.020649	0.653861	0.125004	-0.196684	-0.05388	-0.104512	-0.874428	0.000338	-0.306146	0.007117	0.064184	-0.222613	-0.050437	0.141375	0.125254	-0.013364	0.368909	0.044803	0.072302	-0.039446	-0.107717	0.116638	0.498572	0.140961	-0.161567	-0.002449	-0.078632	-0.548087	-0.559163	-0.542944	0.154066	0.046919	-0.380284	0.178888	0.133471	0.011065	-0.21938	0.208562	-0.072329	-0.286006	-0.069124	0.045714	0.411401	-0.011065	-0.008998	-0.518513	0.238394	0.091444	-0.46862	0.234389	-0.101965	0.100769	-0.29929	0.002625	-0.406267	-0.215706	-0.216881	-0.061337	-0.049428	-0.65428	-0.178568	0.344887	0.116862	-0.414376	-0.289026	0.679581	-0.26516	0.508797	-0.355023	-0.083773	-0.318655	-0.919498	-0.339739	-0.546338	-0.750417	0.277105	-0.180771	0.220282	-0.017783	-0.961913	-0.594862	-0.09735	0.226659	-0.334314	-1.034938	1.477547	-0.618548	-0.146835	-0.17854	0.15136	0.313047	-0.561315	-0.523626	-0.067945	0.179887	-0.122581	-0.290716	-0.160123	0.483864	0.062016	-0.113678	-0.272574	-0.449938	-0.087514	-0.196368	-0.075588	-0.949452	-0.417203	-0.040844	-0.442654	-0.253625	0.052045	-0.375343	-0.240668	-0.390316	-0.758538	0.276924	1.20196	0.017758	0.195716	0.482049	-0.090667	0.201164	-0.098877	0.173199	-0.066432	-0.323115	0.070406	0.053963	0.236388	0.334755	0.303508	-0.168721	0.234645	-0.002126	0.14474	-0.051126	-0.041494	-0.107758	0.340457	-0.034429	0.023811	-0.070759	-0.308465	-0.123054	0.280799	0.078194	0.231058	0.819737	-0.040391	-0.147464	0.48613	0.012479	1.509998	-0.195542	1.265374	0.671647	-0.103879	-0.173683	0.337981	-0.019606	0.313271	-0.310664	-0.205117	0.00218	0.198185	0.712631	0.114821	0.243139	0.250522	-0.029129	-0.337418	-0.787723	-0.032295	-0.14126	-0.27712	-0.692291	0.10326	0.57503	-0.013975	0.540196	-0.111052	0.088225	-0.007353	-0.000797	-0.024523	0.407951	0.081051	0.101105	0.202951	-0.036037	-0.272624	0.330438	0.289472	0.30206	0.652442	0.436502	0.090961	-0.013915	0.810078	-0.290637	0.1128	0.003331	0.788566	-0.529687	-0.04595	-0.156518	0.13167	-0.096403	0.237047	1.133482	0.07268	-0.101662	0.03341	0.060971	0.063257	-0.422106	-2.173469	0.315814	-0.207904	-0.567674	0.521686	-0.227964	0.112294	0.352396	-0.228898	-0.12635	0.295853	0.027279	0.103658	-0.089737	0.222747	-0.420429	0.111544	-0.103353	0.34345	-0.011699	0.383294	0.297961	-1.211651	0.110134	-0.203143	-0.558135	0.361949	0.07436	-0.337265	-0.185996	-0.141732	0.311914	-0.337831	-0.254449	0.085919	-0.159533	0.337723	-0.202758	-0.448397	0.160431	0.873562	-0.108498	0.074341	-0.013921	-0.354203	-0.544102	0.059604	-0.396888	0.045915	0.206553	0.159077	0.01116	-0.102463	0.333327	0.02431	0.216162	-0.012876	-0.000898	-0.1433	1.653364	-0.032139	0.013047	-0.008819	0.321588	0.013129	-0.408857	0.467013	0.857173	1.438207	-0.024992	-0.006971	0.168866	-0.525098	0.017093	0.034274	-0.12137	0.017102	-0.145775	-0.520441	-0.386006	-0.161325	0.055037	0.100969	-0.026256	0.178687	-0.043195	-0.052178	-1.144116	0.002768	-0.078346	-0.44574	1.007633	-0.059529	2.433623	0.654521	-0.160261	-0.041126	0.444907	0.05893	0.255516	-1.254174	-0.114677	0.16423	-0.262453	1.556153	-0.21515	-0.647454	-0.302861	0.030031	1.035862	1.368298	-0.292855	-0.045081	0.271151	-0.425892	-0.15753	0.003596	0.81586	0.397606	0.022801	0.199045	-0.017879	-0.414942	-0.368849	-0.241867	0.150802	0.280743	-0.017147	-0.576779	-0.25407	0.31718	0.051034	-0.349916	0.28553	0.650956	-0.271832	0.120204	-0.209385	0.187083	0.247419	0.028421	0.059599	0.250903	0.34567	-0.08667	0.104395	0.665967	0.115131	0.145692	-0.437293	0.067497	-0.205011	-0.350671	0.31516	-0.286806	-0.069602	-0.479478	-0.336606	0.856456	-0.15508	-0.370996	-0.931052	-0.152111	-0.034204	-0.036079	0.043776	0.139654	-0.059592	-0.527135	0.770341	-0.621487	-1.064113	0.043529	0.348483	-0.594265	0.063372	0.312204	0.027961	0.177473	0.00698	-0.245949	-0.758953	-0.55636	0.162218	-0.054562	-0.036265	-0.797408	0.194508	-0.20455	-0.57111	0.534845	0.13628	0.212411	0.104026	-0.025635	2.10324	0.637799	-0.200179	-0.310103	0.069668	-0.263658	-0.316483	-0.436399	-0.193978	-0.311782	0.482453	-0.030401	-0.058845	0.210191	0.016628	-0.334924	0.572928	-0.0206	-0.003519	0.15194	0.048255	-0.32588	-0.186287	-0.36163	-0.315937	-0.146499	-0.291665	-0.338664	0.30898	0.167087	-0.443909	0.193381	-0.355859	-0.027632	0.238562	0.243936	0.172689	-0.447448	-0.448482	0.164471	-0.275335	-0.308175	0.252503	0.220102	-0.26199	0.096389	-0.030781	0.031037	-0.375735	0.026346	0.12827	0.473169	0.278761	0.688021	-0.141427	0.228644	0.053153	-0.134367	0.061222	-0.276111	-0.025873	0.307322	0.103246	0.322438	0.237948	-0.27463	0.14953	0.281271	-0.142006	-0.305326	0.19776	-0.216964	-0.015466	-0.005591	0.419656	-0.072529	0.140332	0.146391	-0.587478	-0.511534	-0.381184	-0.268103	0.156183	0.205815	-0.232119	-0.144503	-0.111853	-0.317021	-0.061239	-0.9643	0.116736	-0.313116	-0.183929	-0.009248	1.336006	-0.033959	-0.175118	0.154165	0.048467	0.495544	-0.271855	-0.117316	0.092485	0.87459	0.018084	0.021081	-0.086501	0.208541	-0.056836	0.284203	-0.369402	0.637184	0.072702	-0.078329	-0.394877	0.172777	-0.10187	-0.05818	0.098954	0.048644	0.455931	0.759968	0.155071	0.591521	0.167732	0.261001	0.01464	0.259561	0.486648	-0.067592	0.310978	0.216165	-0.108489	-0.143959	-0.079	0.339683	0.013337	0.369433	0.086339	-0.053233	-0.344324	-0.367101	0.152734	-0.094531	0.240459	0.02015	0.886946	0.648559	-0.358103	0.155007	-0.714659	-0.381114	-0.016836	-0.225118	-0.269295	-0.483951	0.04774	0.33477	0.074337	1.068112	0.155808	0.196291	-0.166427	0.391793	-1.083176	0.163642	0.220032	0.241563	0.275952	1.863194	-0.45475	0.334903	-0.259669	-0.070072	-0.076655	-0.067762	-0.520712	0.182026	-0.027196	0.03339	0.357215	0.012223	-0.171104	-0.113974	-0.212463	0.515309	-0.006798	0.012156	-0.021732	-0.154004	-0.215172	-0.055112	-0.032363	0.007216	-0.053418	0.037273	0.391214	0.039428	-0.361184	-0.187178	-0.058921	-0.144636	-0.110112	1.106054	-0.126648	0.176695	0.352071	-0.062353	-0.422721	-0.220607	0.894251	-0.096571	-0.375697	-0.487964	-0.052011	0.069575	-0.826631	-0.278466	0.05901	-0.087834	-0.63186	0.382042	0.274633	-0.109724	0.450453	-0.237754	0.498385	0.155606	-0.003147	0.820219	-0.017169	-0.026643	0.309099	0.931482	-1.226682	-0.05312	0.059513	-0.045373	0.074603	0.181475	0.377781	-1.309021	0.023245	0.174465	0.173505	0.139751	-0.005831	-0.072757	0.011281	0.234959	0.249062	0.457758	0.26251	0.41195	-0.487334	-0.270552	0.041619	0.075526	-0.786617	-0.58892	-0.073883	-0.309647	0.198359	0.500575	-0.98127	-0.111104	-0.27988	-0.06641	-0.410938	0.097083	0.031675	0.346995	0.009612	0.258099	0.082864	-0.078114	0.376402	0.385595	0.178938	-0.351258	0.475248	-0.781862	-0.095318	0.064552	-0.108949	0.02673	-0.09883	-0.09296	-0.041554	-0.00825	-0.114628	0.115712	-0.308942	0.104595	-0.078988	-0.671994	-0.608911	-0.1115	-0.289374	-0.084154	-1.04544	-1.007168	-0.397274	-0.190567	0.0178	-0.432674	-0.101485	0.165739	1.703548	-0.414002	-0.980028	0.080533	-0.057793	-0.020412	-0.735501	-0.086937	-0.074308	-0.517109	-0.064143	-2.578818	-0.422012	0.272189	0.059176	-0.289273	-0.029388	-0.216722	-0.271422	-0.21335	-0.071078	0.159391	-0.030419	0.067458	-0.407349	0.017784	-0.313787	-0.050908	-0.10294	-0.044061	-0.036716	0.220816	-0.069713	-0.22823	0.008828	0.137568	0.017441	0.101925	0.096211	-0.040351	-0.217011	0.358566	0.228423	0.240291	-0.027021	0.210983	0.065175	-0.28527	0.119763	0.192413	-0.51978	0.086017	-0.004062	0.35521	0.125753	0.292231	0.054098	0.258301	0.045852	0.104754	0.431595	-0.369505	0.420415	-0.187481	-0.012823	-0.692789	0.381084	-0.652829	-0.194892	-0.088744	-0.288404	0.007548	-0.24746	-0.033386	-0.240049	0.326939	0.231617	0.042039	-1.088047	-0.004382	-0.329572	0.107373	-0.050436	0.2485	-0.563108	0.264359	-0.304363	-0.021601	1.515387	-0.105843	-0.145778	0.154688	0.63898	-0.659818	-1.397894	0.082811	-0.60279	-0.426046	0.46454	-0.490992	0.742364	0.892047	-0.569624	-0.009453	-0.234124	0.374761	-0.330722	-0.03826	0.531397	-0.066434	-0.244337	0.057529	-0.045108	-0.530998	-0.265903	-0.040311	-0.066336	0.125878	-0.014862	-0.249949	-0.165363	0.108547	-0.100705	0.095967	0.051726	-0.299423	-0.534366	-0.175599	0.401883	-0.423413	0.931407	0.245933	0.107777	0.612306	-0.279506	1.315742	-0.167629	-0.092291	-0.008389	-0.54182	0.179684	-0.013652	-0.127085	-0.183334	-0.115977	0.51836	0.167993	0.01001	0.055221	0.349013	-0.016032	0.053654	-0.380429	0.113253	-0.045853	-0.041009	-0.178491	-0.150294	-0.529354	-0.367349	0.353034	-0.125303	0.38197	-0.579048	-0.077549	0.145967	0.106733	0.355205	-0.089817	0.057993	0.40333	0.523351	0.103339	-0.033339	-0.470474	1.348833	-0.18641	-0.164253	-0.241416	0.332549	0.017925	0.044915	-0.253847	-0.031555	-0.34857	0.269825	-0.069964	-0.091865	0.163193	-0.056801	0.069737	0.289258	0.24598	0.119748	0.15597	0.26207	0.12833	-0.727018	-0.471158	0.126381	-0.067183	-0.831608	0.213697	0.1969	0.443836	0.632991	-0.042545	0.398019	-0.040371	-0.080469	0.224354	-0.919927	-0.209265	0.616163	0.04015	-0.43337	-0.031712	0.333854	0.023951	-0.198183	-0.049934	0.511514	-0.326427	-0.264769	-0.06562	0.205069	-0.503233	0.315187	0.146445	0.181559	0.360259	-0.033889	0.052192	0.181841	0.24341	0.174848	-0.270138	0.189018	0.710308	-0.081679	-0.060516	-0.03363	0.293464	-0.060397	0.319242	-0.121349	0.229962	-0.137594	-0.05052	0.827587	0.005249	0.409125	-0.011366	-0.177575	0.130714	0.078388	-0.039866	0.287997	-0.121132	0.454562	0.657742	-0.064366	-0.124248	-0.035155	-0.699145	-0.163537	-0.191234	0.092617	-0.108022	0.257715	0.280345	0.465188	0.9741	-0.522205	-0.129203	-0.248445	0.067282	0.695558	0.870022	0.190595	-0.281367	-0.302184	-0.542469	-0.194755	0.222697	0.305197	0.216752	0.161983	0.143835	-0.073905	0.057871	-0.079692	0.101999	0.052039	0.364245	0.698266	-0.286631	-0.669976	0.208349	-0.445219	-0.322492	0.641618	-0.269197	0.824739	0.952391	-0.05662	0.218775	0.630942	-0.092318	-0.922595	0.33576	0.007402	0.220182	0.081434	-0.367479	-0.305393	-0.064738	-0.325827	-0.192047	-0.491106	0.794195	-0.629454	-0.104831	-0.993804	1.466206	-0.497278	-0.105226	-0.269561	-0.300577	-0.000379	0.183187	0.407567	-0.108217	-0.03626	0.140256	-0.137817	0.36268	-0.163695	-0.020407	0.055808	-0.080982	-0.403509	0.334537	-0.110074	0.077492	0.217179	-0.018652	-0.138147	0.231592	0.072999	-0.317307	0.097776	0.379867	-0.200916	-0.242779	0.270035	0.545843	0.278923	0.165713	0.00684	-0.177712	0.155907	-0.429492	0.073466	0.230221	-0.085622	-0.345684	0.281361	0.327616	-0.094707	0.108905	0.350064	0.153515	-0.221742	-0.171694	0.313838	-0.132079	0.488883	-0.067098	0.282669	0.378054	-0.211431	0.215052	0.142503	-0.135674	-0.006569	0.1132	-0.939641	-0.283596	-0.271214	-0.105582	0.648502	0.519457	0.161988	-0.351349	-0.30501	0.08597	0.089978	0.130812	-0.078426	0.216521	-0.253681	0.443279	-0.550657	0.159049	-0.15763	0.210575	-1.873863	0.185191	-0.085078	-0.397566	-0.0212	-0.443396	-0.311656	-0.109994	-0.084685	-0.732847	0.131801	-0.412435	-0.212092	-0.546833	-0.155566	0.115899	0.472561	0.437821	-0.304647	-0.11413	0.592423	0.13113	0.196566	-0.388586	0.443441	-0.392969	0.349832	0.721858	-0.863533	0.188081	0.444948	0.011082	-0.206098	0.317183	-0.127355	0.143561	-0.067409	0.156503	0.410013	-0.160438	0.291536	0.32414	0.018353	-0.122093	-0.080068	-0.43434	-0.227397	-0.173964	0.06976	-0.05373	0.026747	1.054325	-0.390138	-0.170727	0.32614	0.022866	-0.137384	-0.039277	0.356809	0.249095	-0.087072	-0.161487	-0.837981	-0.180578	-0.076208	0.823263	-0.024719	-0.106849	-0.760016	0.130574	0.178358	-0.043319	0.09374	-0.959854	-0.47108	-0.407203	-0.102449	-0.511313	-1.312846	-0.232639	-0.039515	-0.079476	-0.187839	0.252442	-0.730341	-0.050931	-0.290772	-0.377606	-0.245208	-0.18476	-0.317187	0.34155	-0.22665	-0.716983	0.810819	-0.098695	0.078475	0.130183	-0.351385	0.256562	0.382562	-0.050714	-0.10214	0.791197	0.119654	-0.283875	0.060219	-0.256884	0.097083	-0.272175	0.134408	0.449888	0.586467	0.260488	-0.552612	0.120655	0.01608	0.034836	0.02561	-0.099055	-0.007687	0.074752	0.116682	0.09572	-0.656937	0.439435	0.674135	-0.007941	0.140979	-0.399033	-0.177555	0.037222	-0.091687	0.517963	-0.065551	0.150237	-0.810458	-0.157316	-0.178346	0.1759	0.082949	-0.805703	0.352552	0.351627	0.120631	0.392203	-0.020365	-0.427076	0.392499	0.41435	0.217337	0.229632	-0.120263	-0.673624	-0.286189	0.001708	0.029054	0.089547	0.435448	1.48019	-0.016445	-0.281349	-0.138152	-0.669957	0.111544	-0.429397	0.18805	-0.043074	0.121043	0.050486	-0.599848	0.054377	-0.389877	-0.162735	0.303478	-0.108947	0.01708	-0.297764	-0.35826	-0.276343	-0.023575	0.00724	0.109281	0.33132	0.215405	-0.062915	0.143587	0.039875	0.355872	0.253603	0.168848	0.20421	-0.142069	-0.391113	0.062401	0.011054	-0.01845	0.101168	0.076592	0.003631	0.173234	-0.201417	0.555757	0.171078	-0.300341	-0.054784	0.002768	-0.180857	0.039902	0.167137	-0.561102	0.186455	0.715355	0.093983	0.261875	-0.082268	-0.266057	-0.107103	0.551674	-0.143495	0.010463	-0.14953	0.574197	-0.064755	-0.177122	-0.356198	-0.177956	-0.270877	-0.430672	-0.039166	-0.070569	0.255926	0.120065	0.507135	-0.103127	0.164033	0.531376	-0.009634	0.183967	0.269471	0.297058	0.246598	-0.036637	0.200784	0.00423	-0.044874	0.248481	0.584464	0.575268	0.990331	-0.29814	0.688746	0.496205	0.318097	0.554173	0.497306	0.817422	0.583122	0.256355	0.465715	0.653181	0.619578	0.840484	0.180047	0.278623	0.577282	0.12714	0.159348	0.004896	0.117742	0.158834	0.049281	0.151094	-0.793918	0.47528	0.108832	0.367204	0.5083	-0.429103	-0.037834	0.584541	0.478118	0.165362	-0.882044	-0.071819	-0.013955	-0.359242	0.01881	0.142428	0.552289	-0.05129	0.350132	0.225509	0.026246	0.559169	0.264695	0.283362	0.322395	-0.0276	0.090452	0.279618	1.312116	0.425852	0.207035	0.820021	-0.129003	0.006499	-0.210208	0.546741	0.357072	0.632246	0.287254	2.475789	0.468404	0.141996	-0.293763	-0.167268	0.111324	-0.303783	-0.230416	-0.037246	0.090665	-0.463973	-0.097309	0.581843	0.154331	0.441985	-0.042266	0.08091	0.255941	0.043059	0.15925	-0.174076	-0.089407	0.426355	-0.079017	-0.881049	-0.349388	-0.316846	-1.235575	-0.346219	-0.05806	-0.060358	0.388508	-0.026223	0.1498	-0.041012	0.06715	-0.721304	-0.112565	0.20701	-0.162337	0.278729	0.214873	0.004889	-0.117695	0.147888	-0.261467	0.178796	-0.461207	-0.131113	-0.018141	-0.027234	-0.128151	0.228048	0.032265	0.012055	0.324902	0.096713	-0.013578	-0.480617	-0.419169	-0.441184	0.337266	0.396553	-0.056303	-0.072936	0.480528	-0.046181	0.290125	0.053847	-0.445158	-0.33017	0.106201	0.075774	0.011855	0.709645	0.845115	0.023904	0.500551	0.566393	-0.262938	-0.033957	-0.02521	-0.160635	-0.579794	0.342342	-1.051998	-0.489365	-1.137223	-0.438991	1.640776	0.515117	0.044282	0.026804	-0.976882	-0.25435	-3.614187	-3.023762	0.565883	-0.011562	-0.746016	-0.277346	-0.069106	0.201309	0.128812	0.251299	-0.371126	0.23602	0.145189	0.344273	-0.065504	0.641538	-0.291003	1.168632	0.131447	-0.04285	-0.152456	0.198484	-0.141161	-0.191581	-0.473833	-0.038056	0.007625	0.28709	0.331607	-0.076197	0.118538	0.379189	0.085379	-0.101858	0.202379	0.181974	-0.10279	-0.066015	0.52552	-0.005828	-0.139999	1.488773	-0.49031	-0.323871	-0.711226	0.410106	-0.020148	-0.232355	0.130682	-0.230081	0.110608	0.151031	-0.604449	0.447844	-0.452714	0.163972	1.172168	0.175249	-0.073815	0.225006	-0.637941	0.156621	-0.619313	0.355361	-0.626105	-0.28359	0.367552	0.490689	-0.192496	-0.094321	-0.026276	-0.082639	0.211601	0.189757	-0.231016	0.04565	0.008819	-0.710564	-0.638507	0.019052	-0.170767	-0.23686	0.092886	0.146396	0.894771	-0.217727	-0.050405	-0.351059	-0.122567	-0.2803	-0.151412	0.359432	-0.180641	0.073359	-0.065425	-0.055962	0.058215	0.44697	-0.268586	0.193558	-0.177003	-0.247979	0.278116	-0.355822	0.046897	0.391789	-0.480369	0.104163	0.594977	-0.151025	-0.910303	0.158413	-0.206699	0.097263	-0.034388	0.227123	-0.053705	-0.114175	-0.034415	-0.452997	0.315774	0.13799	-0.386174	-0.757891	-0.116496	0.515341	0.108886	-0.55101	0.586335	-0.066316	-0.491968	-0.622644	0.19397	-0.391597	-0.378323	-0.260195	-0.075608	0.027307	-0.768863	-0.127567	0.148726	0.316647	-0.217457	0.190142	0.005473	-0.092226	-0.228409	-0.177365	0.106776	-0.0388	-0.304336	0.247072	0.136909	0.297988	0.388515	0.531204	0.041739	-0.005219	-0.039673	0.011253	0.025447	-0.836523	-0.67702	-0.170398	-0.155704	-0.047253	0.191157	0.750125	-0.666943	0.892336	0.131167	0.581507	0.971739	-0.268853	-0.090475	0.146604	1.03637	-0.016775	1.38689	-0.172515	-0.070032	-0.539663	-0.038623	-0.375793	-0.081487	0.153307	-0.090234	0.184915	0.374264	-0.025442	0.095004	-0.458805	0.522192	0.137818	0.035992	0.150171	-0.063335	-0.102621	-0.069106	-0.039213	-0.743475	0.00795	-1.139496	-0.205346	-0.048464	-0.052859	-0.301202	-0.080457	1.485574	-0.579513	-0.543619	0.411357	-0.047997	-0.277514	-0.202427	-0.027824	-0.207966	-0.990239	-0.274842	0.125592	-0.683202	0.251079	-0.290898	0.336574	0.379272	-0.10143	-0.261656	-0.287743	-0.215812	0.683553	0.505449	-0.482997	-0.213503	0.345366	-0.158377	0.348107	0.311198	0.297926	0.08855	-0.095354	-0.261534	0.027424	-0.492117	-0.192166	0.580648	0.203738	0.199108	0.466885	0.124054	0.15811	0.147591	0.16057	-0.030032	0.369332	-0.107844	0.007108	-1.047676	0.13358	-0.110924	0.138661	-0.009165	-0.138848	-0.023175	-0.007389	0.326045	-0.196218	-0.036276	0.022541	-1.585702	-0.333033	-0.412469	-0.136322	-1.067134	-0.098581	-0.089709	-0.428805	-0.499175	0.017057	0.063913	-0.485134	0.294184	0.117871	-0.042153	0.02355	-0.184547	-0.494935	-0.136343	-0.119961	0.003898	-0.044165	-0.087342	0.07883	-0.077964	0.110838	-0.228793	0.186132	-0.354801	0.204542	0.864799	0.247715	0.485507	-0.143771	-0.000362	0.107718	1.972032	0.019294	-0.038011	-1.507949	0.794525	-0.478882	0.378474	0.419684	-0.835608	-0.034169	0.246018	0.043004	0.497762	-0.093465	-0.258466	-0.049837	-0.489562	-0.001039	-0.104273	0.063634	0.27432	-0.645799	0.159726	-0.137525	0.188401	-0.064686	0.001534	0.12871	0.49209	0.949727	-0.137926	0.24034	0.069563	0.104252	-0.582761	-0.505201	-0.402753	0.024147	0.260849	-0.189602	-0.190865	0.165746	-0.443448	-0.017269	0.00655	-0.524756	0.440016	0.135107	-0.086209	-0.171672	-0.321932	-0.188215	-0.442425	-0.090776	-0.412104	0.124566	-0.067387	0.271384	-0.018682	0.068766	-0.280616	1.206483	0.500624	-1.088939	0.329324	0.084876	-0.21406	-0.251952	0.339862	0.25191	-0.333371	-0.158094	-0.536039	-0.035831	-0.73524	-0.416824	-0.064302	0.003834	-0.222263	-0.10715	-0.271036	-0.01744	-0.10213	-0.856951	-0.60064	1.131442	-0.033825	0.123405	-0.602	0.156759	0.268663	0.281478	-0.190661	1.233185	-0.127346	-0.158492	-0.808103	0.063424	-0.215531	0.218128	-0.072954	-0.241739	0.005245	-0.964151	-0.037811	0.091196	5.68892	0.035174	-0.229453	-0.050692	0.520445	-0.074096	0.755682	-0.216228	0.599562	-0.367873	0.812033	-0.044912	-0.023357	0.227539	0.050343	-0.445138	-0.142399	-0.387953	0.155704	-0.044558	0.537354	-0.168145	0.400451	1.562305	0.448159	-0.017472	0.483589	-0.034774	0.052904	0.09714	0.317164	-0.126076	0.136997	-0.001106	-0.04767	0.384921	0.454656	-0.235437	0.357515	-0.035764	0.486602	0.177596	0.425839	0.079128	0.16713	-0.278185	0.056982	-0.075084	-0.215759	-0.02092	-0.079619	0.530035	0.033605	0.071114	0.246949	-0.1861	0.322445	0.118682	-0.585389	0.132569	-0.127601	0.042025	0.188327	-0.221572	0.054518	0.105529	-0.287609	0.381426	0.611756	-0.184345	0.439314	0.193537	0.123722	-0.066225	-0.200347	0.050374	0.027322	0.709655	-0.130204	0.809261	0.077589	0.170537	0.21414	-0.056882	-1.124657	-0.491524	0.588453	0.452389	0.391207	0.354	-0.329003	0.437402	-0.184221	-0.150932	0.21616	0.336944	-0.294254	0.234471	-0.329974	-0.272847	-0.201531	-0.073847	0.273549	-0.033464	0.156269	0.268763	-0.299395	0.388513	0.034266	0.384014	0.277026	-0.044213	0.146801	-0.162511	-0.630189	0.101242	0.150678	-0.074023	-0.338015	0.306816	-0.191094	-0.157131	-0.075338	0.029916	-0.082951	-0.292493	-0.196825	-0.065563	-1.108036	-0.474708	-0.154549	-0.082104	-0.203344	0.035011	0.511638	0.043686	-0.259467	-0.511206	-0.018638	0.133665	0.081096	-0.166669	-0.85231	0.159609	-0.099054	-0.228119	-0.743795	0.272443	-0.405278	-0.005557	-0.056896	-0.043423	-0.006747	0.068005	0.469207	0.651141	-0.312517	-0.271926	0.666602	-0.211452	-0.153602	0.220079	-0.658358	-0.118575	0.039114	0.168193	0.100112	0.390874	-0.241061	-0.018109	-0.182611	-0.764188	0.055756	-0.246329	-0.098946	-0.588871	0.140002	-0.205351	-0.169955	-0.27916	0.222935	-0.290704	0.095899	-0.345511	1.151423	0.16518	-0.10932	-1.015298	-0.374146	-0.382302	0.193335	0.156287	-0.041631	-0.003962	0.002678	0.394837	0.91899	-0.509622	-0.192877	-0.203641	0.046846	0.246504	0.121125	-0.008704	-0.4978	-0.029641	-0.350697	0.006532	-0.280074	-0.122304	-0.227891	-0.249982	-0.3772	-0.89832	-0.247528	0.263117	-0.344941	-0.103669	0.268215	-0.052339	-0.353619	-0.055119	0.500122	0.094738	-0.349498	0.041633	0.5641	-0.23058	0.092985	0.883429	0.123566	-0.273377	0.04257	0.288971	0.122758	0.173629	0.082883	0.170342	0.086314	0.442504	-0.124452	0.258709	-0.060363	-0.003898	0.010261	0.383617	-0.063379	0.102636	0.174553	-0.031012	-0.075201	0.419547	0.335859	-0.220613	-0.66119	-0.240464	-0.166339	0.077481	-0.167991	0.051461	0.120552	0.021937	-0.04227	-0.275777	-0.062386	-0.021992	-0.033969	-0.410284	0.027214	0.24577	0.559083	-0.360602	0.934265	-0.127562	0.220961	-0.03279	-0.534254	-0.664387	-0.061209	-0.063418	0.003449	0.413893	0.352957	0.013201	-0.026372	1.125484	-0.516945	-0.320295	0.016391	0.352925	-0.64723	-0.050676	-0.031518	-0.001842	-0.310826	0.006398	-0.039308	0.317743	0.632428	0.316601	0.230581	-0.357209	0.096374	0.300937	-0.925095	-0.363197	-0.197621	0.162709	0.058572	0.003709	-0.329918	0.338493	0.156419	-0.0099	-0.115726	0.460937	0.421848	0.115164	0.259498	0.205919	-0.154093	-0.244148	0.096102	0.388211	1.219877	0.013136	-0.003374	0.063219	-0.355396	-0.135676	-0.63877	-0.236864	-0.059853	-0.600334	-1.415377	-0.112921	0.09348	0.10473	-0.109518	-0.006153	-0.360151	-0.55876	-0.223425	-0.157414	-0.269967	0.345896	-0.116923	-0.668371	-0.360964	-0.081844	-0.217356	0.23745	1.185315	-0.289946	0.103734	0.223513	-0.015594	0.00376	-0.021838	0.516823	0.090595	1.038723	-0.289885	-0.8735	-0.602151	-0.348971	-0.543513	0.141035	0.599534	0.18503	-0.252148	-0.109241	-0.083651	-0.173508	-0.095023	0.016409	0.749653	-0.071714	-0.182714	-0.303003	0.336687	-0.317435	-0.189361	0.105071	-0.014877	-0.004324	-0.122686	-0.606714	-0.681443	0.353668	-0.162931	-0.345672	0.110977	0.161195	0.69228	-0.038866	0.247882	-0.041692	0.161381	-0.213138	0.272376	-0.321834	-0.063352	-0.03964	0.295767	0.187796	-0.315218	0.31145	0.0987	0.29782	0.325444	0.630102	-0.432225	0.134975	0.037159	0.172032	-0.03965	0.214338	-0.408257	-0.361342	-0.12493	-0.821068	0.20339	0.104485	-0.170046	0.387513	-0.090722	0.433397	-0.323037	-0.403174	-0.449836	-0.167364	2.530933	0.393348	-0.300013	-0.643317	-0.368974	-0.12855	0.600289	-0.267318	-0.138277	0.140184	-0.290766	-0.607284	1.05398	0.259816	-0.46496	-0.627614	-0.11293	-0.510566	0.019248	-0.069794	0.662489	0.043884	-0.713154	-0.294856	0.571318	0.151442	-0.122467	0.242158	-0.148999	-0.169656	-0.24442	0.57748	0.521418	-0.163072	-0.263634	-1.395883	-0.036529	-0.0225	0.332583	0.111175	-0.399338	2.047903	0.17902	-0.07131	0.023459	0.343846	-0.304192	0.039034	-0.46927	-0.262952	-0.140316	0.021333	-0.121165	0.18473	-0.042414	0.076221	0.222653	0.305057	0.067781	0.193209	-0.455639	-0.80595	1.117733	-0.009106	-0.108861	-0.058225	0.164996	-0.184017	-0.051406	0.296693	-0.271696	-0.048508	-0.074142	0.416333	-0.022959	0.062482	-0.048962	0.291934	0.978587	0.400967	0.296303	-0.362841	-0.102436	-0.253253	0.271137	-0.042883	0.01401	-0.151897	-0.197079	0.303435	-0.101611	-0.150781	-0.033829	0.023855	-0.024206	-0.147057	0.631127	-0.030649	-0.042475	1.119306	-0.163179	-0.065299	0.14877	0.749575	0.113585	0.387888	-0.093168	0.25307	-0.041176	0.104455	-0.128685	-0.162522	0.044081	-0.043922	0.14312	0.142722	-0.179904	-0.05119	-0.240614	-0.286358	-0.003346	0.081454	0.244974	0.493872	-0.354921	0.275497	-0.27063	-0.229633	-0.372667	-0.091313	0.282595	0.268156	-0.009836	-0.155789	-0.421676	0.009376	-0.368945	-0.320101	0.133179	0.669756	-0.15192	0.128818	-0.156793	0.462166	-0.10062	-0.70186	-0.013602	-0.149399	-0.136829	-0.153771	0.138566	-0.153015	0.267421	-0.216832	-0.061124	-0.037728	0.279547	0.090508	-0.701887	-0.077069	0.423061	-0.140294	-0.028929	0.178515	-0.602348	0.019969	1.19688	-0.381237	0.490509	0.014052	-0.090354	-1.299162	-0.213565	0.396088	-0.200767	-0.000062	0.236382	-0.411053	0.174225	-0.363048	-0.00501	0.03687	-0.233107	-0.132691	0.170935	0.043942	-0.556209	0.168611	0.566891	-0.032707	0.022428	-0.254421	-0.452126	-0.820982	0.004115	-0.406121	-0.067118	0.205183	-0.295499	-0.171535	0.036894	0.101867	-0.290292	-0.19257	-0.247307	-0.110343	-0.32287	0.360355	0.255977	0.304922	-0.101678	-0.110788	0.147253	-0.984348	-0.59918	-0.433772	0.144222	-0.397018	-0.008451	0.169965	0.019018	0.095335	-1.145276	0.272788	-0.254937	-0.35996	-0.208448	0.002737	-0.2044	0.026062	-0.09673	-0.008	-0.456822	-0.216123	-0.11637	-0.153576	0.104718	0.128864	0.433115	0.479193	-0.844215	-0.10784	-0.221936	0.076362	0.467031	-0.617568	-0.195556	-0.238636	-0.294234	-0.265422	0.641073	-0.283418	0.044004	-0.16289	-0.409579	0.065992	0.557343	-0.064092	0.173491	0.60806	0.067387	-0.209122	0.812977	0.073804	-0.047399	-0.140342	-0.013707	-0.400121	-0.076726	-0.016821	-0.15852	0.398877	-0.555896	-0.283157	-0.921053	-0.09712	0.059819	-0.049001	0.368059	-0.021469	-0.015418	0.50185	0.139604	0.643351	0.686219	-0.095743	0.685223	0.072959	0.153778	-0.323655	-0.500727	0.051968	-0.51293	-0.197436	0.23649	0.260044	0.159961	-0.078848	0.19291	0.045238	-0.02452	0.146399	0.215313	0.159339	0.122666	-0.175246	-0.024354	-0.108721	0.126436	-0.185475	0.295704	-0.191985	0.396805	-0.331536	-0.609194	-0.296447	-0.022251	-0.055897	-0.130272	0.314842	0.315724	-0.278474	-0.212344	-0.342361	-0.485451	0.047876	0.316251	0.088191	0.168945	0.029952	-0.056355	-0.189531	-0.424826	-0.127343	0.16722	0.212662	-0.349267	-0.413099	0.093808	0.136247	0.558423	0.167865	0.058576	0.390375	0.000557	-0.395876	0.050992	0.559158	-0.271273	0.067743	-0.005949	0.244707	0.758212	0.079788	0.128413	0.241584	0.691474	-0.167306	0.070726	-0.091706	0.078585	0.693395	0.607965	0.22787	-0.125534	0.052786	-0.095078	-0.282826	-0.121276	-0.164572	-0.262513	1.229806	-0.672981	-0.398172	0.183782	0.18106	-0.144288	-0.08084	-0.620552	-0.079661	0.009229	0.768443	0.176794	-0.090987	0.149168	0.052869	-0.184909	-0.340645	0.091956	0.182308	0.47499	1.013885	-0.453321	0.160895	0.327958	-0.084985	-0.342968	0.092532	0.088472	0.226334	0.471549	0.063753	0.018801	0.003276	-0.175353	-0.069184	0.484986	0.118007	0.072946	-0.190893	0.019517	0.012216	-0.282335	-0.066064	-3.248739	-0.219679	-0.313453	-0.08021	-0.125967	-0.062882	-0.327015	0.075544	0.161172	0.067371	0.355211	-0.199613	-0.2619	0.238898	0.14842	0.236069	-0.552988	-0.12137	0.264819	-0.199779	-0.210806	-0.638234	-0.350511	0.027619	0.193658	-0.365196	0.041842	0.114969	-0.182232	0.032455	-0.048983	-0.625487	-0.044518	0.339824	-0.074602	0.303619	1.911857	0.102649	-0.018831	0.333754	-0.329622	0.041226	0.069663	-0.228344	-0.090442	-0.113935	-0.204418	0.207194	-0.090641	-0.142148	-0.082228	-0.097127	0.863518	-0.160062	1.005543	-0.072824	-0.079014	-0.156682	-0.072281	-1.68711	-1.081365	-2.316913	0.1383	-1.850965	0.295407	1.427391	0.110732	0.094061	-0.460451	-0.700194	-0.698476	-0.9898	-0.14124	0.050178	0.668284	-0.019954	0.186948	0.20974	0.202719	0.201829	-0.065285	0.045998	-0.033873	1.942995	0.303258	0.211527	0.200423	0.48525	0.061165	0.03951	0.535043	1.614223	0.009587	-0.147031	-0.110718	-0.009986	-0.72919	-0.102311	0.0144	-0.162796	0.089338	0.116255	-0.316015	-0.39718	0.262397	0.071982	-0.043437	0.19138	-0.46118	-0.13589	-0.144442	0.142761	0.13624	-1.045225	0.027338	0.002884	0.07536	1.098253	-0.249471	-0.741245	-0.405819	-0.035757	-0.049583	0.057851	-0.130516	0.279814	-0.489222	-0.463145	-0.412896	0.232137	0.218322	-0.131843	0.094036	-0.156253	-0.137958	0.249754	0.335521	-1.022364	-0.060854	1.470867	-0.358406	-0.00786	0.023157	-0.265487	0.083954	0.057933	0.140538	-0.259043	0.766789	-0.230177	0.117528	-0.013069	0.080268	-0.196364	0.835901	-0.730279	-0.085992	0.257983	-0.063883	0.022192	0.172262	-0.367888	-0.456389	0.235789	-0.01368	0.098716	0.186515	-0.887946	-0.164584	-0.079789	-0.193911	0.058247	0.164047	0.050828	0.5285	-0.231952	0.003789	-0.209831	-0.789098	0.021853	-0.280955	0.212973	-0.119733	0.616755	-0.006501	-0.186969	0.079385	0.155641	0.087057	-0.060726	0.812961	-0.312649	-0.440564	0.630582	0.494791	-0.041903	-0.058977	-0.064074	0.495206	0.754837	0.170317	-0.120488	-0.46966	-0.423686	0.142105	-0.018722	0.025139	-0.000808	-0.331849	-0.042801	0.257676	-0.208047	-0.300655	0.057768	-0.775264	0.064047	-0.061475	-0.05638	-0.554994	-0.35927	0.612253	-0.678753	0.011943	0.222254	0.121798	-0.068085	0.261894	-0.042256	0.009086	0.527171	-0.304558	-0.008937	-0.658483	-0.676637	-0.10544	0.154896	0.132971	-0.111357	-0.322222	-0.00108	-0.060106	-0.240241	-0.15454	0.240691	-0.270356	0.352237	-0.197251	0.028298	1.162836	0.161467	-0.012826	-0.476524	-0.253747	0.163896	-0.462588	0.114437	0.309897	0.195738	0.15796	0.242711	-0.1995	0.318295	0.310441	0.35582	-0.299967	-0.15043	-0.038878	0.155619	0.472874	-0.561909	-0.211115	0.184585	-0.055513	-0.330383	-0.041405	0.287211	0.078423	0.166677	0.158632	0.000499	-0.287539	0.176903	0.06828	-0.015072	-0.036863	0.259987	0.100776	0.20971	-1.305288	0.330336	-0.033057	0.103575	-0.315165	0.517982	-0.139841	0.159446	-0.120848	-0.183678	0.044088	0.134501	-0.048094	0.12949	-0.047912	-0.751916	0.37947	0.104214	0.189479	0.118471	0.510329	0.175761	-0.418536	0.280659	0.076833	0.035085	0.021809	-0.094075	0.065303	0.316762	0.219801	0.139832	0.08548	0.114116	0.161886	-0.005175	-0.661675	0.119035	-0.037967	0.109642	-0.074275	-0.255662	-0.123814	-0.09772	1.15343	-0.216434	1.811499	0.024388	-0.278745	0.234938	1.221103	-0.14103	-0.069525	0.25296	0.091679	0.248281	-0.294488	-0.426455	-0.023512	0.760707	-1.508088	-0.57868	0.405532	0.036747	0.049406	-0.280974	0.484497	0.736936	-0.09079	-0.019983	0.334144	-0.314767	-1.036292	-0.168428	-0.096833	0.179831	-0.242026	-0.061109	-0.178128	0.23054	-0.754716	0.340495	-0.169081	-0.356299	0.489638	-0.36738	0.095564	-0.320961	-0.890515	-0.075513	-0.120737	0.213309	-0.057465	0.001792	-0.222894	-0.42252	0.029077	-0.262942	-0.044724	0.107091	0.614313	0.273629	0.010502	-0.183358	0.211567	-0.041029	-0.098848	-0.530127	-0.125081	0.289891	-0.308929	0.041164	0.13954	0.683983	0.107174	0.534913	0.254469	0.037352	0.210601	0.418627	-0.013716	0.842895	0.187058	-0.307489	-0.076207	0.012945	-0.082716	-0.141465	-0.221664	0.294741	0.046605	-0.114224	-0.073291	-0.582953	0.190629	0.34483	0.113605	-0.150846	0.009655	-0.174118	-0.164796	0.122241	0.412532	0.167052	0.073262	0.026378	-0.095957	0.013536	-0.001298	-0.499963	0.031662	-0.005363	-0.31879	0.789994	0.260239	0.146756	0.322068	-0.055853	-0.349392	-0.134765	-0.005626	0.202899	-0.04496	-0.343102	0.046502	-0.144619	-0.124339	-0.200426	0.106082	-0.115971	0.105757	-1.133626	0.847217	0.646872	-0.006139	-0.094413	-0.171178	0.148388	0.579417	0.176454	-0.096846	-0.061197	-0.119118	-0.316847	0.200803	-0.418863	0.388026	0.278867	-0.152228	0.63285	-0.078048	-0.703696	-0.362385	-0.327311	0.294939	0.596116	0.055694	-0.146926	0.14794	-0.023671	0.108673	-0.06837	0.132415	-0.17364	-0.014068	-0.024711	0.298989	-0.959823	0.285362	-0.846121	0.294928	0.316784	0.127181	0.153626	0.542759	0.43983	-0.076469	0.377918	0.036173	0.081935	0.054788	0.160844	-0.004962	0.402072	0.969631	0.636636	-0.184972	-0.018924	0.122811	-0.171122	0.225748	-0.002902	0.186656	0.002135	-0.07295	6.32E-03	-0.036787	0.270275	0.234237	0.322639	-0.220915	0.760532	-0.193407	0.137122	-0.34903	-0.244254	0.503306	0.046193	-0.661747	0.540824	1.193362	-0.063223	-0.081284	0.066029	-0.02025	0.405773	-0.273746	0.060754	0.336574	0.6374	0.827917	0.080399	0.2027	-0.053845	-0.658372	-0.086958	-0.080433	-0.101128	0.223875	-0.069471	-0.230535	0.36067	0.052014	-0.016921	-0.095925	-0.041857	0.00741	-0.067713	0.341039	0.708852	0.00456	-0.393266	-0.541038	-0.068541	0.022056	0.119936	0.023644	-0.07826	-0.06574	-0.050949	-0.069773	0.002565	0.226704	0.543046	-1.094198	-0.117207	0.078911	0.138003	0.369333	0.378992	1.657126	0.312758	0.165815	-0.177247	0.040162	0.079315	0.081579	-0.805655	-0.855103	0.007494	0.190396	-0.050771	-0.485831	-0.106876	0.843465	1.269859	-0.334218	0.551521	0.461237	0.025059	0.063453	-0.362644	0.185512	0.078357	-0.034728	0.118022	0.030852	-0.071313	-0.156051	-0.314517	0.21976	0.000895	0.398204	0.107039	-0.023455	0.028394	-0.049819	-0.10946	0.150921	-0.219073	0.053942	-0.118241	0.363746	0.295676	-0.196065	0.112774	-0.085155	-0.028644	0.207576	0.014013	0.075425	-0.197376	0.297843	0.084628	-0.466923	0.002645	-0.206845	0.074433	0.275022	-0.124023	-0.289651	-0.320344	0.050751	-0.151554	-0.21881	0.139223	-0.054122	-0.046482	-0.906272	2.722023	0.1845	0.041362	-0.820808	-0.780603	-0.225309	-0.770351	0.26671	0.230413	0.720229	-0.159354	0.021232	-0.040153	0.124576	-0.216501	0.129978	-0.187353	-0.169527	0.506748	-0.373918	-0.024099	0.249031	0.078956	0.619215	0.36221	-0.111609	-0.288144	-0.101572	-0.307409	0.759459	0.054289	0.342147	-0.03665	0.064293	-0.124533	-0.017157	-0.03963	0.370998	0.218989	0.187992	0.558584	0.490623	-0.217067	0.03068	-0.014918	-0.004772	-0.150553	-0.866788	-0.132374	0.329253	-0.29324	0.219157	0.659936	0.270999	0.736867	-0.176414	-0.713657	0.128861	-0.130593	0.459556	-0.215262	0.180935	0.297292	0.318097	0.239896	-0.431217	0.204198	0.115957	-0.194816	0.248415	0.191931	0.148712	-1.979861	0.124639	0.868555	-0.09479	0.343664	0.055078	-0.176299	-0.014581	-0.200387	-0.072501	0.096793	-0.098085	0.045506	-0.072129	-0.02584	0.305061	-0.038594	0.090243	-0.410632	0.065681	-0.152966	0.197599	0.111449	0.008986	0.071424	0.589461	-0.059222	-1.234509	-0.110358	0.012498	0.0285	0.127226	-0.319183	-0.258417	0.041772	-0.154747	-0.062371	0.129075	-0.014237	-0.135218	-0.370033	0.191354	0.881486	0.428333	-0.561826	0.414741	-0.020419	0.196848	-0.318521	-0.264485	-0.011346	-0.789271	-0.048148	-0.209355	0.026044	0.029948	0.041755	0.023532	0.343549	0.229254	-0.096908	-0.25793	2.246684	-1.341571	1.360536	-0.005409	-0.294583	-0.340675	-0.089038	-0.029286	-0.765853	-0.045523	-0.137121	-0.008062	-0.120785	0.284539	-0.10057	-0.151463	0.406262	0.080946	-0.022285	0.191833	-0.120886	-0.144831	0.070945	-0.247929	-0.118037	-0.455361	0.387334	-0.048815	0.216324	0.177622	-0.14287	0.346175	-0.173213	-0.105948	0.011895	-0.141557	-0.083104	0.129102	0.361721	-0.421669	0.600725	-0.560418	1.439031	-1.065951	-0.040752	0.012682	0.512957	0.134782	0.466276	0.121828	0.722735	0.171337	0.286986	0.242847	-0.133194	-0.038661	0.131997	-0.057912	-0.74667	0.028733	-0.103457	0.42774	0.454016	0.162438	-0.772094	0.017976	-0.159101	0.374281	0.565188	-0.051267	-0.221015	-0.112317	-0.246372	-0.258353	0.193154	-0.251857	0.23276	0.512053	0.016541	-0.069267	-0.028102	-0.023572	-0.208321	0.248091	-0.177858	0.102881	0.394529	0.551984	-0.000982	-0.18483	-0.206019	0.30026	-0.142623	-0.230209	-0.091046	0.282554	0.409885	0.076521	1.192726	0.063172	0.345178	-0.21921	-0.27765	0.268033	0.119408	-0.088375	0.094446	-0.098791	0.028524	0.023621	-0.202421	0.209934	-0.12505	0.70152	0.412814	-0.199689	-0.118188	0.185095	0.98682	-0.221718	0.269061	-0.289546	-0.010404	-0.230168	-0.217833	-1.527825	-0.532048	-0.127907	-0.292015	0.044688	-1.674347	-0.275811	0.043946	-0.188723	-1.754726	0.89686	0.241996	-0.330893	0.450664	-0.194249	0.483192	-0.078847	0.00537	0.192657	-0.160507	0.563143	-0.537795	-0.127696	-0.08612	0.307444	-0.001237	-0.272104	0.738008	-0.728812	-0.052737	0.185905	-0.229734	-0.506054	-0.150576	-0.108681	-0.150231	0.18675	-0.244168	-0.137094	0.005143	-0.126938	0.207693	-0.118105	-0.011027	0.121878	0.180231	0.025252	0.40906	-0.209489	-0.172889	-0.20375	0.031876	0.321595	0.056823	-0.10092	-0.309698	0.3908	0.247611	0.248646	-0.194464	-0.404121	-0.402183	-0.15492	-0.278181	0.239021	-0.096466	0.24162	0.380246	0.249851	-0.070202	-0.15126	-0.060764	0.006041	-0.121116	0.78979	-0.020517	0.011034	-0.136012	-0.178122	-0.05016	1.589592	0.328174	-0.03823	0.182192	0.064275	0.115644	0.294973	-0.285503	0.067384	-0.389727	-0.34083	0.002594	0.066999	0.355304	0.106188	0.365968	0.43319	0.432521	0.247558	-0.517933	-0.411436	-0.152125	-0.332569	-0.067453	0.024427	0.03145	0.327405	0.263853	0.04903	0.108902	0.435904	0.342975	0.327869	-0.039868	-0.09209	0.39276	-0.0084	-0.058064	-0.116105	0.100897	-0.07558	-0.149853	0.141506	0.131901	-0.003055	0.178767	-0.196758	0.691552	0.819136	0.641701	0.388354	-0.339576	0.569507	0.134001	0.285449	-0.140651	0.173388	0.15448	0.471989	0.030858	-0.024684	-0.121382	-0.287807	1.201005	0.275024	-0.179804	0.317424	-0.037964	0.856834	-0.051056	-0.084511	0.05401	-0.619237	-0.106108	0.32202	-0.273551	0.106917	0.328172	0.670664	-0.364347	0.108113	-0.163261	0.383144	0.083484	0.056724	0.760765	-0.057818	-0.075756	-0.654045	-0.024344	-0.029682	0.155871	0.017773	-0.125145	-0.063808	-0.10848	-0.106615	0.236208	-0.176919	-0.215392	1.419281	0.060093	0.157174	0.239947	-0.293328	-0.315008	-0.266961	0.037425	-0.632188	-0.586186	-0.279479	0.756673	0.307536	0.401293	-0.107992	0.19732	-0.399936	-0.023633	-0.365166	0.074557	-0.014488	-0.036828	0.180661	-0.150063	0.069903	-0.008907	0.195141	0.138554	-0.397019	-0.097922	-0.250801	-0.048124	-0.058955	1.132863	0.244957	-0.890442	-0.097792	0.100787	-0.281104	0.218929	0.401717	0.424634	-0.233414	-0.267747	0.073169	0.046261	0.223796	-0.041914	0.590035	0.509812	-0.010513	0.150677	-0.070029	2.863792	-0.137935	0.270012	0.276633	0.364318	0.024372	0.213391	-0.038908	0.37645	0.122561	-0.075263	-0.285894	-0.259061	-0.09795	-0.076132	0.35203	0.093321	-0.41982	-0.171063	0.029925	0.059756	-0.072736	-0.053469	-0.181443	0.245693	-0.087302	-0.106156	-0.209824	0.186505	0.451728	-0.074667	-0.243726	0.122296	-0.003385	0.062006	-0.049381	-0.069331	-0.30842	-0.166623	0.201479	0.164496	-0.138727	0.17455	0.637916	-0.199132	0.156129	0.938541	-0.247872	0.150342	0.082506	-0.278508	0.042453	-0.270639	-0.325932	-0.064289	0.028679	-0.154647	0.255604	0.225941	0.293862	0.049287	0.021908	-0.064666	-0.424061	0.184812	0.37309	-0.435976	-0.080456	0.058274	0.077036	-0.013859	0.107006	-0.071734	0.109359	0.217342	-0.462177	0.27895	-0.248151	-0.116145	-0.048283	0.017019	-0.134172	-0.167518	-0.0868	0.494403	-0.440485	0.227642	-0.244602	-0.054362	0.278945	0.011824	0.221222	0.285696	-0.297025	-0.12548	-0.630325	0.158461	0.212361	-0.312972	0.08063	-0.135656	-0.063113	-0.132069	-0.525746	-0.137791	-0.196105	0.046591	-0.368036	0.247535	-0.055968	0.413227	0.50869	0.008054	-0.069578	0.039419	-0.374656	0.041353	0.254192	-0.583503	-0.014616	0.008004	0.329023	0.065852	-0.178999	-0.493717	0.126744	-0.048297	0.08973	0.470125	0.26078	-0.211442	0.676436	0.811444	-0.367706	-0.207708	0.468128	0.013109	-0.096598	-0.085267	0.062033	0.109137	0.258252	-0.103536	-0.196569	0.120948	0.12537	0.080509	-0.131554	0.115441	-0.302551	0.127361	0.214875	0.137002	0.068096	-0.058628	-0.245452	0.118186	-0.56961	0.063397	0.00769	0.048693	-0.311947	-0.188429	0.362578	0.033693	0.326554	0.182643	0.332667	0.121218	-0.281882	-0.113274	0.180036	0.810795	0.217032	-0.219069	0.052946	0.119861	0.062851	0.056882	0.123549	0.213478	0.336042	0.113368	-0.151481	0.151535	0.157138	0.207254	0.010695	0.264801	0.093345	0.103291	-0.064968	0.172287	0.020107	-0.11924	-0.220073	0.150707	0.229994	-0.065835	-0.507321	0.137233	-0.010914	0.337998	0.128863	0.135068	0.1051	0.242622	-0.180237	0.055565	-0.015903	0.188573	-0.649859	-0.427053	0.593302	0.324921	-0.151668	0.061788	0.12241	0.194024	0.286818	-0.223098	0.109687	0.002286	-0.196359	-0.008969	0.371188	0.069374	-1.08296	0.019035	0.322584	0.347113	0.157423	0.098334	0.219655	0.083218	-0.069408	0.106333	0.219459	0.563957	-0.100342	-0.131439	0.171623	-0.101002	-0.020618	0.34575	0.376869	0.133919	-0.076338	0.36878	-0.123994	0.19091	0.00135	0.057282	0.141464	0.130852	0.151129	0.11433	-0.111144	-0.203709	0.201989	-0.260758	0.010434	0.956595	-0.198973	0.765507	-0.167393	0.052987	0.052741	0.549958	0.039567	-0.684487	-0.080511	0.285682	-0.227488	0.236263	0.387433	0.295748	0.023605	-0.018728	-0.020918	-0.33493	-0.036193	0.156305	0.668893	1.423366	0.00776	-0.365324	-0.09226	0.023303	0.317562	-0.084266	-0.160658	0.059537	0.035072	0.015856	0.177337	-0.131822	-0.100598	-0.178864	0.187506	0.236289	0.165285	0.214792	-0.182551	0.18066	-0.30215	0.777518	0.195395	0.14543	0.143999	0.371401	-0.172523	0.12259	-0.135177	0.442281	0.391842	0.086594	0.145622	0.095352	0.185639	0.391497	0.068339	-0.372809	-0.161455	-1.156121	-0.648521	-0.063858	-0.098316	0.023935	0.402382	-0.060377	-0.510683	0.160096	0.009784	-0.110401	0.286919	-0.028737	0.096511	0.16779	0.010934	0.279389	-0.827535	0.294817	0.028577	0.158794	0.266769	0.1083	-0.297995	0.099748	0.041111	0.105955	-0.346296	-0.0038	-0.082264	0.221889	-0.300959	-0.240679	-0.004163	-0.300941	0.221904	0.174522	0.167823	0.040712	-0.314169	0.238156	-0.041698	0.266473	0.362407	-0.095847	-0.096862	0.351788	0.282547	0.373897	0.005159	0.061892	0.285036	0.052129	-0.277219	0.113179	0.09853	-0.641775	0.27929	-0.006067	0.412512	0.221275	0.070293	-0.280887	0.039712	-0.135352	0.019307	-0.001455	0.227288	-0.317914	0.171833	0.07044	0.227464	0.865976	0.636969	-0.11532	-0.02497	-0.247389	-0.226179	-0.257099	0.103797	0.133452	0.099716	-0.091273	-0.278573	0.449738	-1.915036	0.272179	0.24213	-0.464792	-0.179927	-0.047916	0.669047	0.169389	0.085264	0.009008	0.527084	0.087838	-0.970986	-0.020285	0.132783	-0.012726	-0.504262	0.060811	0.584954	-0.133728	0.03647	0.373648	-0.172878	-0.247239	-0.091484	-0.084959	0.009249	-0.052825	0.192053	-0.179358	-0.182082	0.07393	0.549338	0.023291	-0.339558	-0.161216	0.363168	-0.054662	0.462515	-0.13036	0.14608	0.038549	-0.005994	0.2029	0.199687	0.089213	0.296916	-0.033824	-0.035827	-0.092656	-0.019421	-0.053604	0.214812	0.30719	-0.016164	-0.134785	0.127287	-0.183587	0.454532	-0.000224	0.040446	0.247584	0.432018	0.037997	-0.448208	0.073861	0.117863	0.236581	-0.007688	0.289978	-0.166874	-0.066101	-0.041965	0.281606	0.221437	-0.147942	0.336731	0.54043	-0.142324	-0.035028	-0.029764	-0.155174	0.107377	0.690505	-0.214253	0.057236	-0.325746	-0.028825	-1.396395	0.113684	-0.115335	-0.218142	-0.088436	0.167112	0.884188	0.092484	0.476178	-0.231154	0.178104	0.419414	-0.531775	0.319547	0.12451	-0.230872	-0.08997	-0.172857	0.052141	0.32292	0.368507	-0.311728	-0.345365	0.27955	0.122291
GSM814282	31.52876712	0	0.725225	-0.442514	0.251521	0.265242	-0.120926	-0.157382	0.109515	-0.304651	-0.155187	0.446635	-0.127109	0.050976	0.444747	-0.98261	-1.406904	-0.373198	0.526715	-1.351441	0.00483	-0.26726	2.013714	0.300608	0.169415	0.140203	-0.269068	0.211094	-0.581247	-0.188114	-0.143597	-0.949341	0.090289	0.059845	-0.194118	0.011608	-0.097222	0.146286	0.505689	-0.148311	-0.301104	-0.347866	-0.143033	-0.163439	0.203174	0.544249	-1.105709	0.11498	-0.823483	0.202825	0.15962	0.284508	-0.163718	-0.184284	-0.052089	0.001961	-0.226311	0.074586	-0.219227	0.783326	0.229191	-1.46946	0.083646	-0.087106	-0.053706	0.013417	0.194726	0.638796	0.869632	0.270964	-0.189905	-0.658469	0.14136	0.233466	0.106075	-0.069017	-0.808224	0.993977	-0.172387	0.154223	0.562017	-0.119817	0.547923	-0.013418	-0.510861	0.365428	0.250004	-0.008783	-0.643769	0.033597	-0.719077	0.231503	-0.290532	-0.614171	-0.405163	-0.615643	0.160333	-0.528963	0.687802	-0.334989	0.275743	-0.536547	-0.23255	0.492284	0.293009	0.220405	0.210536	-0.442711	-0.268562	-0.306583	0.220102	0.016188	0.099942	1.426172	0.573889	0.483618	0.374647	-0.585829	0.713732	-0.459095	-0.144575	-0.13281	-0.111214	0.087319	-2.197044	-1.506077	-0.372205	-0.188501	-1.345665	0.132409	-0.224617	1.980375	0.368936	5.954972	-0.44499	4.615466	-1.224523	-0.230064	0.039836	0.264285	1.154547	-0.446665	0.738295	0.620718	-0.674037	0.375021	-0.216855	-0.347411	0.362195	-0.483702	-0.421972	0.07525	-0.671778	0.230471	0.757989	-0.001354	-0.269529	0.023855	-0.667856	-0.009697	-1.626426	0.089198	-0.279295	0.451615	-0.9759	0.891651	-0.336033	-0.329628	-0.175669	0.034116	-0.395099	-0.32514	-0.144531	-0.021195	0.012421	0.290045	-0.126927	-0.009004	-0.03246	-0.078095	0.175683	0.01045	0.119731	0.892936	0.171065	0.545997	0.398986	0.266399	-0.103923	-0.00276	0.53951	-0.081645	0.236518	0.222319	0.018847	-0.039764	-0.638874	-0.205539	-0.185445	0.026474	0.924228	0.49545	-0.036381	-0.593218	2.074046	-0.263091	-0.263054	-0.496792	0.027591	0.466361	0.168446	0.37754	-0.309446	-1.517714	0.60416	-0.206099	-0.220122	-0.268967	0.045629	0.075124	-0.352831	-0.221358	-0.279575	-0.505811	-0.123896	-0.159181	0.249092	-0.095568	-0.350409	-0.881396	0.808001	0.606842	-0.16453	-0.150514	1.439695	-0.668486	1.084288	0.167735	0.300067	0.098744	-0.425651	-0.390712	0.285024	-0.737209	-0.212975	-0.70592	-0.2561	-0.659037	-0.629628	-0.198636	-1.122855	0.024863	-0.346288	-0.605643	0.658301	1.176783	-0.267555	-0.011848	-0.817854	-0.429082	-0.525839	-1.027307	-0.122458	-0.628057	-0.294228	-0.523313	0.162959	-0.040695	-0.590233	0.610567	-0.943594	-0.112727	0.331493	0.321406	0.651312	0.228181	-0.954538	0.015247	0.743426	-0.21656	0.412158	-0.012895	-0.209778	-0.902868	-0.208293	-0.196987	0.141611	0.176114	0.259346	-0.0597	-0.061049	-0.49799	-0.096023	0.186355	0.193073	-0.625086	-0.236337	-0.088146	0.680584	0.500904	0.215214	-0.312968	0.007646	-1.703407	-1.040173	0.433894	0.782598	0.290488	0.114704	-0.103889	0.41952	-0.14652	-0.28275	-0.308126	0.090708	-0.244054	0.479536	-0.219336	-0.195753	1.282133	-1.272389	-0.011705	0.111577	-1.183759	-0.448796	-0.629058	1.984527	-0.404771	0.290258	0.063063	-0.822506	-0.431185	-0.900002	1.035957	0.608493	-1.411588	0.465948	0.171412	0.148798	-0.286031	-0.439846	-0.309861	0.102226	-0.044749	0.249301	0.524955	0.72852	-0.356126	1.067362	-0.226608	0.407408	1.779284	0.168729	-0.083581	-0.383838	0.085977	0.39441	0.107413	0.646101	0.385089	-0.065621	0.324969	-1.022903	-0.070229	-0.014468	-0.74769	0.23631	0.622487	-0.448669	-0.173963	0.583481	-1.183215	-0.497249	-0.264332	0.265338	-0.49309	-0.078226	-0.32567	-0.46712	0.149783	-0.181764	-0.128406	0.239306	-0.403679	-0.644831	-0.666655	0.392861	-0.042676	-0.007499	-0.560505	-0.513092	0.34579	1.199897	0.799225	-0.085997	0.457694	0.342513	-0.082542	0.671394	0.022349	-0.185715	-0.079668	0.282019	-1.390111	0.217586	-0.565801	0.098925	0.224272	-0.192282	0.040378	0.374381	-1.254686	-0.290941	-0.685829	-0.061792	-0.617824	-0.007898	-0.284576	0.388583	-0.511865	1.926781	-1.815865	0.048073	-0.3983	-0.586502	0.557348	0.632403	-0.016703	-0.085835	-1.670951	-0.047549	-0.500147	-0.009812	0.303877	1.140994	-0.392969	-0.496614	-0.304992	0.12253	-0.758181	-0.100878	0.612923	-0.382285	-0.290417	-0.062899	0.20869	-0.639016	0.525594	0.474379	0.908537	-0.050111	-0.057791	-0.201048	-0.585608	-1.041994	0.552479	0.79579	-0.013821	-1.023064	0.415353	-0.184577	0.029307	0.812291	0.195452	0.624152	0.319149	0.414213	1.432814	0.360678	-0.264114	0.369311	0.181162	0.771262	0.19853	-0.382477	-0.050196	0.347527	0.647555	0.774347	0.095443	-0.044441	0.070766	0.924986	0.229123	-0.571582	-0.141596	-0.09324	0.77353	0.180465	-0.172603	0.159399	1.080007	0.850414	-0.079817	0.720577	0.864356	0.4124	-0.881687	0.208982	-0.746606	0.64872	0.178229	0.121671	-0.761974	0.181716	0.38356	-0.012747	-0.166897	0.029546	-0.738167	-0.242802	0.253712	-0.508513	0.241356	0.373642	-0.616544	3.439835	1.009453	-0.854001	-0.937887	0.435133	-0.400512	-0.534767	-0.001361	0.857298	0.008707	-0.462399	0.027523	-0.178427	-0.398082	-0.010405	0.636491	-0.25944	0.180813	-0.171238	0.338949	-0.170325	0.538575	0.433934	0.202047	-0.352974	-0.095874	-0.400222	0.045889	-0.292244	0.049024	0.4007	-0.235883	-1.359715	1.131973	-0.178093	-0.231978	0.193566	-0.840992	-1.668187	-0.654898	-1.306327	-0.307785	0.275364	0.63391	-1.279915	0.803913	0.21177	-0.187921	-1.177984	0.257858	-1.518068	0.15957	0.499073	0.088476	0.118665	0.426343	0.20462	-0.072065	-0.543106	0.029014	-0.299896	0.296898	-0.005932	0.321949	0.680085	-0.131221	-0.18106	-0.047692	0.088392	-0.361642	0.017152	-0.063854	0.512389	-0.527379	0.706295	-0.416743	0.045827	0.200461	-0.041937	0.463497	0.085431	-0.241031	-0.443305	-0.390556	-0.290961	-0.494944	0.344546	0.094069	-0.636918	-0.417223	0.075716	-0.629192	-0.996032	0.472263	0.634937	0.052639	0.949666	0.178775	-0.261592	-0.069398	-0.632301	-0.175361	-1.01802	-1.003957	0.403466	-0.759582	-1.208608	-0.291508	-0.976598	1.464999	-0.554441	0.797978	0.156187	0.2693	0.149031	-0.468408	0.087187	-0.311073	0.534684	0.311094	-0.57537	0.741988	-0.837849	1.160243	0.893074	0.136055	0.287259	0.695856	-0.519118	0.165013	0.464908	0.267745	-1.756204	-0.359077	-1.164096	0.318553	-0.075403	0.20089	-0.434124	0.347702	-0.415392	-0.381152	-0.03158	-0.136966	-0.447825	0.416697	0.480494	-0.151792	-0.026959	1.140708	0.463786	0.196115	1.892397	-0.481806	-0.040856	0.115116	0.412348	-0.611988	-1.095387	-0.006256	-0.426903	-0.162531	-0.058159	-0.173931	0.302223	0.036534	0.223668	0.500598	0.093151	0.175042	-0.930633	-0.249385	-0.228115	0.142587	-0.574386	0.318509	0.4852	0.177292	0.17922	0.5214	-0.670626	1.001005	-0.136691	-1.862082	-0.575175	-2.509543	0.031845	0.037914	-0.239204	0.028611	0.359741	0.541418	0.111796	0.064003	-0.547377	0.504941	-0.411515	-0.590901	0.190537	0.52624	-0.702008	0.048017	0.05193	-0.136436	-0.808951	0.522922	0.212689	-1.100809	-0.767403	0.712935	1.559039	0.731056	-1.186458	-0.339914	-0.915939	-0.680523	-0.04145	0.352807	-0.261253	0.123858	0.323704	-0.574957	1.777025	-0.006874	0.029997	-2.20685	-0.153406	-0.252331	-0.765514	0.583579	0.458161	-0.668985	-1.688134	0.247755	-0.211092	0.018411	1.443727	0.172536	-0.204614	-0.385483	-0.299837	0.158416	1.134864	-0.149168	0.443587	0.490369	-0.433745	-0.833753	-0.250117	-0.125844	-0.229665	-0.052678	-0.094702	0.789673	-0.171183	-0.23618	-0.124149	-0.968381	0.422567	-0.739441	0.32779	0.14156	0.086433	0.26159	-0.203177	0.432452	-0.093322	-0.319073	-0.32925	-0.472284	0.102061	0.544237	-0.033644	-0.862485	-0.173171	0.264704	0.52755	0.342961	-0.195535	-0.101781	-0.593635	0.100337	-0.336428	0.145021	-0.305284	0.009463	0.496604	0.145533	0.00979	1.082912	-0.27986	0.279248	0.362114	-0.372149	-0.015273	0.354973	0.006641	0.586004	-0.147312	-0.69149	-2.98839	-0.559302	0.095393	0.7063	0.043885	0.902282	0.089406	0.706599	-0.183049	-0.375437	-0.43264	-0.414553	-1.640549	0.253177	0.344334	0.322909	0.031085	0.073068	-0.063868	0.532185	-0.143293	-1.791229	-1.303577	-0.568196	-0.132684	0.328477	-0.064512	-0.587363	0.164465	0.268404	0.16492	-0.083721	-0.39594	-1.611022	-0.112206	-0.143034	-0.183067	0.529168	-0.74812	0.017741	-1.639393	0.411456	-1.346079	-0.102972	0.664292	-0.188948	-0.229226	0.113441	0.27973	-0.618337	0.449139	0.272712	-0.101915	0.452341	-0.220067	0.192204	-0.070253	-0.550884	0.489424	-0.546198	-0.112857	-0.301123	0.003853	-0.095005	0.141056	-0.047447	0.061921	0.102224	-0.046182	0.162804	-0.918029	0.649582	-0.700863	-0.1049	0.347523	-0.038643	0.060697	2.203133	0.208519	0.17575	-0.016895	-0.877429	1.030071	0.274391	0.392502	-0.738844	-0.207684	-0.522607	-0.093423	0.627762	-0.109414	0.327561	0.644064	0.195687	0.023419	-0.152345	0.704472	1.045078	-0.396493	-0.224912	-0.705641	-0.424116	0.706102	-0.209621	0.995217	0.060412	-0.517117	0.271033	0.057059	-0.362238	0.143097	-0.16574	0.654092	0.164707	0.066851	-0.513686	0.243539	-0.136724	-0.150661	-0.472774	0.744431	-0.020719	0.545642	1.046008	1.501881	0.06719	-0.391248	0.182597	0.469152	-0.266186	-0.693382	-0.314585	0.331264	-0.008676	-0.189808	-0.132112	-0.141559	-0.473465	-0.243836	-0.88721	-0.138512	-0.396761	-1.030368	0.890514	0.131375	-0.651712	-1.169511	-0.23933	0.092467	0.030957	-0.043299	0.023341	0.884004	0.647709	0.021742	-0.561357	-1.528976	-0.222738	0.442429	-0.275415	0.513142	0.149306	0.364068	0.227743	-1.115647	0.586833	-0.91702	0.122725	0.188442	-0.150439	-0.393765	-0.241741	-0.705204	0.151612	-0.410531	0.463988	0.238094	-0.18807	0.147724	0.283659	-0.176429	0.400417	0.078203	0.948209	1.452295	0.569416	-0.369459	0.139889	-0.012551	0.151423	0.027828	-0.363422	0.013082	-0.331966	0.303272	0.500778	0.230317	-0.27568	-0.483248	0.365792	-0.696	-1.274253	-1.846927	1.314981	-0.484581	0.483348	-0.20321	0.518298	0.363363	-0.759793	-0.283007	-0.164908	-1.456254	0.117116	0.045198	-0.466804	-0.055132	-0.300825	-0.582899	-0.060072	-0.263747	-0.367796	0.120181	0.168574	0.980218	1.021132	0.708071	-0.965044	0.417907	1.054121	0.893649	0.214196	-0.065481	0.220819	0.270358	-0.448641	-0.002023	-0.010464	0.656254	-0.040936	-0.342761	-1.809759	-0.178112	0.584698	-0.139634	0.355121	-0.301058	0.144363	-0.100039	-0.939209	-0.024473	0.764815	0.538628	0.190436	0.846202	0.505142	0.746101	0.349425	-0.473227	0.355477	0.484607	-0.030751	1.677457	-0.839286	0.105061	0.050327	0.996678	0.00343	0.525873	0.173543	-0.38215	0.375196	1.55061	-0.085152	-0.353578	0.466341	0.432746	-0.190572	-0.366097	-0.168858	0.273505	0.067447	0.476177	0.948437	0.334266	-0.08513	0.012355	0.323562	0.126076	0.186987	-0.486221	0.178483	0.725913	0.348367	-0.198052	0.273587	-0.417111	0.115393	-0.399775	-0.651459	0.57133	-1.186875	-0.031778	0.007099	-0.359873	-0.102624	0.446933	0.598171	1.689462	0.481036	-0.228219	1.903067	0.186642	0.893084	0.126339	0.399782	0.223225	0.086715	-0.610777	-1.393937	-0.821203	-0.072336	0.119345	0.053869	0.129166	0.288742	0.475458	0.059909	0.240029	-0.132161	0.155967	-0.106743	0.767152	-0.142293	-0.095136	0.678242	-0.151727	-0.56562	0.241139	-0.757394	0.411237	-0.025158	0.760422	-0.38274	0.662275	1.560791	-0.28074	0.026703	-1.686398	-0.221567	0.718144	1.630096	0.961972	1.323665	0.296328	0.782461	0.471956	0.955618	-0.245141	0.115372	0.240599	-0.18362	1.704491	-0.441831	-0.156889	0.716072	0.407517	-0.158322	-0.190413	0.372819	-0.099311	0.070801	0.450899	-0.508313	0.090787	-0.058775	0.150124	0.593184	0.27132	0.380226	-0.39218	0.380755	0.304913	0.196742	3.970427	-0.276806	0.050668	-0.024392	-0.168144	-0.215165	-0.197466	0.002399	0.092739	-0.547561	0.341215	-0.149243	-0.557594	-0.019263	-0.883335	-0.608709	-0.147346	0.259792	-0.646696	-2.469869	-0.178089	0.007063	-0.467041	1.280596	-1.350981	0.135446	0.088198	-0.601087	-0.573145	-1.226484	0.256633	0.078995	-0.36029	0.646581	0.117285	0.221586	-0.926712	1.380664	-0.08715	-0.401297	-0.408903	-0.358138	0.208853	-0.414169	0.81947	0.068957	-0.680586	-0.362585	2.348716	0.093579	0.786744	0.001725	0.140239	0.644066	1.306854	0.133893	0.031496	0.153285	1.465026	0.15876	0.872608	0.331668	-0.385228	-0.261496	0.174681	0.466956	0.657178	-0.463545	0.060212	0.650294	-0.09288	0.510564	1.009071	0.037285	1.10271	0.051967	-0.413809	0.186115	0.543481	-0.248685	0.339283	-0.329853	1.162443	0.085025	-0.227497	0.235645	-0.626038	-0.502362	-0.019933	-0.998556	0.062774	-0.181318	-0.021838	-0.388079	0.41951	-0.903689	-1.030344	-0.170409	0.022818	-0.568802	-0.367389	-0.436407	1.317373	0.386476	-0.1837	0.985739	0.138721	-0.633574	0.18671	-0.123882	0.030116	-0.03652	-0.170711	-0.998785	-1.640522	-0.106435	0.543727	0.206217	-0.225055	0.067351	0.038645	0.242743	-0.725662	-0.008021	1.625514	0.591602	-0.246639	0.219025	-0.303398	0.161757	-0.324177	0.32331	-0.202237	0.016613	0.595892	0.01013	0.162948	-0.176026	-0.300933	0.197329	0.15551	-0.066494	-0.258691	0.446348	-0.184244	0.714191	-0.783674	0.039123	-0.363216	0.003866	0.795589	-0.435711	0.067235	0.5741	0.309608	1.759861	1.163268	-0.632192	-0.055799	-0.628934	0.087857	-0.231025	2.014692	0.506034	1.211688	-0.39989	-0.535197	0.215338	-1.27553	0.605599	0.97746	0.612062	0.18285	-0.224236	-0.681333	0.025066	0.520508	0.729305	0.376701	-0.52371	0.175396	-2.133966	-0.059623	-0.893681	-0.185201	-0.284917	-0.247982	-0.29087	-0.127667	-0.079222	0.271035	-0.63477	-0.000187	3.092133	-0.01471	-0.457501	0.444109	-0.16166	-0.526172	0.009111	-0.527982	1.200713	-0.179269	-0.279725	-0.265519	0.613797	0.577521	0.036426	0.643236	1.407967	0.060407	1.687405	-0.236842	-1.165711	0.228897	0.982691	-0.362341	0.264447	0.526296	0.519992	0.093436	-0.032049	-0.648642	-1.452073	0.268144	-0.580348	0.860893	0.573581	0.272735	0.151173	0.934194	0.422603	-0.030106	-0.146371	0.23342	0.07059	-0.334752	-0.718468	-0.324596	0.610604	-0.211659	-0.644957	-0.290844	0.549887	-0.122347	0.294034	0.348683	-0.136049	0.189685	0.047437	-0.026279	-0.514811	0.508021	0.474408	-0.295702	-0.088657	0.562012	1.441066	0.109055	-0.811417	-0.820818	-0.578977	0.52441	0.688235	-0.07473	0.246448	-0.038605	0.280459	-0.233279	-0.480557	0.070185	0.399667	0.203769	0.191006	0.115691	0.134356	-0.305796	-0.313488	0.000553	-0.261613	0.6303	-0.321014	0.394579	-0.205425	-1.231974	0.671359	0.080283	0.567797	0.035743	-0.085421	0.401306	0.530459	2.013797	1.020542	-0.608354	2.140886	1.175799	-1.206515	1.410211	1.679908	0.204466	0.014129	-0.175524	-0.621207	-0.306583	0.578988	0.57887	0.000497	-0.290331	0.336017	0.079512	-0.242647	1.540149	0.968537	0.209114	-1.768134	-0.482237	0.301458	0.145877	0.03409	-0.979766	0.109951	-0.28551	-1.57348	-0.712246	-0.416974	-0.13937	-1.039673	-0.016368	0.525871	-0.28958	-0.127053	-0.278965	0.056058	0.006728	0.336656	-0.128656	0.340903	-0.360482	-0.364216	0.012995	0.578141	0.23381	-0.120371	-0.315312	-0.212954	0.13428	0.492573	-0.801644	-0.106777	0.666996	0.233226	-0.230278	0.710391	-0.833612	-0.024912	-0.059459	-0.549722	-0.011752	0.37779	-0.447011	0.907316	-0.067384	-0.19711	-0.384109	0.980057	-0.012295	0.11075	-0.372842	-0.25909	0.541167	1.718711	0.914045	0.282284	0.628701	-0.350709	-1.118737	0.738164	-0.700315	0.115186	-0.398117	0.80378	1.019316	0.383515	1.055558	0.49793	-0.240244	0.47091	0.559625	-0.833437	0.138245	-0.939649	-1.434317	0.43353	0.185356	-1.147562	-0.020901	-0.157553	0.511	0.642964	0.314424	-1.456309	0.451919	-0.175227	-0.107298	0.699027	0.482603	0.591672	-0.324861	-0.335172	-0.546969	-0.232777	0.021904	-0.492109	0.534847	-0.034677	0.06202	-0.087117	0.685333	-0.824406	0.037908	0.678153	-0.109944	0.65079	-0.003462	0.811473	-0.246771	-0.449355	-0.43204	0.021017	0.438568	0.042074	-0.445692	-0.230548	-0.671551	0.026537	0.596167	-0.347262	0.345865	-0.155542	0.17134	0.508639	-1.251113	-1.070105	-0.465927	-0.05945	-0.150968	0.182338	0.766981	1.131511	0.729273	-0.771305	0.296535	-0.843686	-1.07227	0.302144	0.32177	-0.170112	-0.125001	-0.084757	0.216742	0.489749	0.253447	-0.552666	-0.251149	-1.943656	0.64149	0.935894	0.485535	0.455042	0.218256	0.175144	-0.004191	-0.429889	0.32639	0.34274	0.233635	1.128244	-0.152635	0.154221	0.255454	0.121567	0.13556	-0.227371	-0.56271	0.85933	-0.330637	0.023147	-0.804328	0.129498	-1.160077	1.550981	-0.415602	-1.044785	0.164843	-0.168339	0.210952	0.63059	1.002574	-0.736194	0.118989	-0.495954	-0.587217	0.45928	-0.154311	0.169157	-0.590083	-0.501597	-0.490371	-1.078082	0.087341	-0.525449	-0.491199	0.054896	-0.470404	-0.794194	0.678234	-0.193605	-0.285352	-0.768619	0.529645	0.016536	-0.188566	0.60824	-0.519072	-1.294518	0.358126	-0.029253	-0.073356	0.083237	0.277122	-0.537096	-0.115119	-0.396658	-0.609715	0.047385	0.150282	0.548004	-0.125776	0.327948	-0.539371	-0.737774	-0.213733	0.084776	-0.761663	0.255461	0.048199	-0.503335	0.038926	-0.801476	-0.60931	-0.618198	-0.244208	-0.35164	0.549238	-0.386006	0.139757	2.151838	0.689329	-0.215107	-0.492327	2.17615	0.216769	0.370842	0.000156	0.188299	-0.305406	0.199548	0.113448	-0.025227	0.530998	-0.433674	-0.631998	-0.384134	0.067374	0.214853	-1.115856	1.701445	0.128467	0.913881	-0.127132	-0.138496	0.070884	0.370424	0.12996	1.005475	1.129622	0.361547	-0.327032	-0.564557	-0.565501	-0.237488	0.744331	-0.01531	-0.457053	-0.789019	0.50705	0.347756	0.250774	-0.024475	0.248341	0.074484	0.134099	-0.365931	-0.227705	-0.141764	-0.044109	-0.273269	0.607506	-0.023081	0.582977	-1.201183	-0.066036	0.175429	-0.797771	-0.526737	0.260259	-0.003802	0.78764	-0.699396	-0.58676	-1.264846	-2.062458	0.022515	-0.805623	-0.284722	0.037569	0.096712	0.45011	-0.394861	0.054523	-0.379911	1.129574	0.121451	0.281957	0.001525	0.899419	-0.102158	-0.229983	0.058006	0.041107	0.216766	0.444385	-0.358517	0.013308	-0.082239	0.210494	0.581249	-0.173866	0.136009	-0.632297	-0.134222	-0.013954	-0.476898	-0.466841	0.212268	0.199633	-0.170878	0.541282	0.287378	0.183485	-0.268471	0.268484	-0.172273	1.355572	-0.003605	0.385175	0.334855	-0.407702	-0.463048	-0.394672	0.180396	-0.70243	-1.291797	0.337895	-0.414035	0.277471	1.261342	0.236624	0.171637	-0.000306	0.333897	0.615732	0.807607	0.953155	0.553474	-0.928191	-0.087052	-2.249855	-0.998465	-0.32045	-0.059866	0.130271	-0.277498	-0.284452	-0.588032	0.307592	-0.88233	0.307943	0.361096	-0.266361	-0.859393	-0.186723	-0.276349	-0.23127	-0.238255	0.1479	-0.081432	-0.569329	-1.268948	1.860022	-1.155457	0.184201	0.120109	0.588186	-0.036676	-0.028968	0.319056	-0.060393	-0.490296	-1.13794	2.113811	-0.011777	-0.020769	-0.296264	-0.118838	0.704764	-0.014058	-0.216265	0.818049	0.298796	1.061472	-0.677396	-0.235046	2.631126	-0.78463	-1.433541	-0.427444	0.185055	-0.191601	-0.041934	0.162463	-0.779436	0.061906	-0.841705	-0.40179	-1.001058	0.114808	1.169953	0.522834	0.130488	-0.442749	0.325958	0.181744	-0.039895	0.166318	0.822345	-0.182564	-1.010128	-0.4256	-0.032743	0.539169	-0.079794	0.3942	-0.091294	0.557291	0.266668	0.70334	-0.201211	-0.237803	0.09843	0.079804	1.656168	0.858968	-1.299018	0.125542	0.302745	-1.475013	-0.76093	-0.044415	-0.024882	-0.855415	-1.765042	-0.207738	-0.268583	0.043512	-0.096235	-0.438044	0.393062	0.059403	1.344079	-0.642503	0.169187	0.04469	0.307985	-0.032086	-0.139654	-0.617304	0.001632	-0.845309	-0.563627	0.401183	0.171431	0.065455	0.117284	-0.022048	-1.189841	-0.222249	-0.096383	-0.116209	-0.324836	-0.212019	0.101074	0.167319	-0.006411	0.320595	0.07378	0.699382	-1.299427	-0.113968	0.268888	-0.007598	-1.126433	0.467649	-0.114386	-0.798966	0.636611	-0.266979	-0.224127	-0.20957	0.159467	0.432948	0.754691	0.200781	0.268313	0.062602	0.377672	0.524017	0.210964	0.588803	0.188672	-0.812676	0.017757	-0.179043	-0.006083	0.285364	0.664916	0.71887	-0.220321	-0.536117	-0.113698	-0.681442	-0.182694	0.613767	-0.22821	0.036565	1.72344	1.190463	0.645948	-0.698285	0.437044	-0.007368	-0.491766	-0.64393	-0.077845	0.53123	0.876056	-0.138106	0.232404	-0.629721	-0.539939	0.122235	-0.090549	0.438382	-1.597255	-0.595759	-0.066072	0.857196	-0.110241	-0.337205	0.637328	-0.317677	0.440978	-0.27829	-0.262353	1.013294	0.048618	0.378278	-0.202789	0.594181	1.190918	0.004182	-0.248734	-0.079141	-0.286269	-0.274093	0.386338	0.347587	0.749838	-0.149315	0.541703	0.848204	-0.036208	0.336812	-0.14107	0.323738	0.712143	0.304104	-0.009929	-0.386945	0.367953	-0.046443	0.270544	0.298617	0.712217	-0.018389	2.81423	0.216581	-0.228723	0.236886	0.937082	-0.434032	0.378674	0.196042	0.235432	-0.362167	-0.904664	0.043444	0.480213	-0.026111	-0.631352	-0.463092	0.397266	0.340048	0.193245	-0.615974	0.178177	0.099788	-0.840778	-0.101619	0.183126	-0.152923	-0.0503	0.507216	0.375324	-0.702581	0.09733	-0.054642	0.166168	0.244725	1.067303	0.670684	1.613566	0.524665	-0.101089	0.44363	-1.795573	0.471535	0.720219	0.442751	0.029826	0.14207	-0.446719	0.178838	0.1315	-0.015132	0.384046	-0.065793	-0.693624	-0.949644	-0.679674	-0.316064	-0.555421	0.031342	-0.909716	-0.807246	-0.224057	0.061967	1.760864	1.515292	0.665154	-0.321655	1.117117	0.047091	-0.659311	0.047852	-0.492181	-1.009056	0.669101	0.07473	-0.591444	0.154172	0.007819	-0.286626	0.110075	0.22725	0.466814	-0.98022	0.664255	3.11247	-0.218022	-0.370282	-0.23573	0.351385	0.197512	-1.801222	-0.172563	0.216756	-0.473134	0.083837	-0.438244	-0.15818	1.063842	-0.48846	0.014664	-0.023428	0.157938	-0.463562	0.22996	0.311694	-0.519906	-0.018144	0.371095	-0.521877	-0.204121	-0.301032	0.455975	0.342409	-0.148589	-1.137074	-0.553666	1.073309	0.881098	0.571674	0.085538	0.52318	0.074669	-0.544139	-0.127325	0.248265	-0.040622	-0.336815	-0.979779	0.638931	0.438435	-1.363218	-0.248698	-0.065752	-0.013705	-0.61349	-0.180065	-0.005551	0.16498	-0.191071	-0.372942	0.32516	0.253145	-0.085246	-0.105079	0.36944	0.095086	-0.904348	0.169208	-1.539735	0.152788	-0.524892	-0.235343	0.820042	-0.652394	0.385846	-0.474426	-0.065624	0.041534	-0.982018	0.085869	-0.416905	-0.168602	-0.200051	-0.582631	-0.831097	-1.91933	0.588775	2.127856	-0.273065	1.297353	-1.005106	-1.383685	0.04331	0.186313	-0.33849	0.017346	-0.809228	2.497108	-0.028719	0.369413	0.973255	0.482729	0.213647	-0.150355	-0.739978	-0.590661	-0.156675	0.705649	0.380135	-0.08935	-0.006086	-0.024372	0.099615	-0.016237	0.234631	0.354804	0.090995	-0.713056	-0.934108	-0.460886	0.849824	-0.639282	-0.332058	0.030355	-1.715643	-0.534152	-0.237758	-0.273524	-1.640816	-0.706435	-0.115157	-0.782552	-0.082793	-0.292545	0.029523	-0.591857	-0.427539	-0.009581	-2.917156	-0.196272	0.389874	-0.774695	-0.257243	0.11296	0.155839	-0.071932	0.100627	0.720595	0.259121	-0.209157	0.311421	-0.413823	1.022133	0.47123	1.016447	-0.363697	0.324793	-0.809008	1.244594	-0.305829	0.047285	-0.684887	-0.650638	-0.394098	-0.352786	0.509861	-0.632428	-0.021823	-1.571943	0.164185	0.668213	-1.056365	-0.676105	-1.059881	-0.382047	-0.48129	-0.80363	-0.673473	0.391214	0.00765	-0.238507	-0.446808	0.095703	-0.483465	-1.971186	-0.062769	-0.646315	-0.839396	-0.280312	-0.831984	-0.216528	-1.313484	-0.440737	0.41681	-0.022867	-0.622561	0.016913	0.401471	-0.065183	-0.137931	0.371803	-0.148093	2.516161	0.37358	-0.175148	-0.136345	-0.11727	0.249445	0.882348	0.115822	0.242488	0.029236	-1.206236	-0.218463	-1.98906	0.699639	0.118682	0.076716	-0.753133	0.36086	1.895678	0.919854	1.166135	0.446969	-0.161069	-0.873201	0.2846	-0.133628	-0.765786	-0.324797	1.03143	0.153831	-0.160589	0.58622	0.305615	-0.928003	0.020326	0.414374	1.805291	-0.073731	0.456148	0.527717	-0.142087	0.79572	0.675964	-0.074356	-0.722192	-0.337445	-0.178083	0.077318	-0.416229	-0.245128	-0.546814	0.553026	0.365097	-1.395685	0.377103	0.028239	0.06766	-0.467341	-0.236545	0.778058	-1.029535	1.007365	-0.235264	0.015196	0.572519	-0.142946	-1.385596	0.022848	0.40828	0.281937	-0.193414	-0.54547	0.500474	0.990726	-0.637719	0.191718	0.213394	-0.768742	-0.350648	0.561603	0.027982	-0.180691	-0.281156	-0.097103	-1.093094	0.61913	0.583661	-0.544268	0.849897	0.713937	-1.085381	-0.213383	-1.515853	0.577294	-0.079192	0.680054	0.489575	-0.101298	0.290365	0.223532	-1.693391	-0.229269	0.301489	0.510609	1.228305	0.308618	0.039627	-0.825422	0.206526	-0.474271	-0.082815	1.031807	1.11687	0.030077	-0.680329	0.475695	0.58026	-0.125663	0.167059	-0.168433	0.031171	0.111445	5.277632	0.284619	0.214836	-0.32387	0.297198	0.931943	0.548354	0.303034	-1.327504	0.43375	-0.550938	0.416761	0.289452	0.756779	-0.307374	-0.551269	0.239245	-0.820438	0.678403	0.544279	-1.719661	0.299766	-1.073059	-0.379901	-0.696728	0.623273	0.903322	-0.008854	-0.558536	-0.312938	0.579207	1.052587	0.71161	0.453464	-0.454132	-0.587607	-0.122947	-0.621623	0.15897	-0.623582	0.526169	-0.246097	-0.196601	-0.1418	0.180501	-1.235845	0.469604	0.168321	0.157144	0.038914	-0.297245	-0.270518	0.762115	0.722736	0.495676	0.19392	-1.309768	0.065185	-0.045363	-0.122377	-0.201232	0.106209	0.96223	-0.124286	-0.008051	-0.642819	-0.356627	0.683793	0.774382	0.151204	-0.349665	0.644651	-0.474775	-0.834551	-0.356091	0.241799	-0.668654	0.096243	-0.372303	-0.31404	0.319671	0.077643	-1.017875	0.494182	1.029079	0.006229	-0.683671	-0.391127	0.292559	1.049807	-0.170715	-0.193198	-1.618737	0.052062	-0.341028	0.363768	0.231509	0.079754	0.715345	1.012981	-0.05353	-0.099863	-0.117593	-1.286203	0.561129	-0.961166	-0.212114	0.037266	-0.289143	-0.19739	-0.913216	0.439206	-0.209915	-0.581737	-0.178897	-0.282509	0.101035	-0.774251	-0.814285	0.091228	-0.301684	-1.078865	1.063983	-0.330789	-0.190258	-0.094204	-0.413967	0.090692	0.342363	-0.501616	-0.071118	-0.236231	0.209732	0.100937	-0.451792	-0.266138	-0.684408	0.250775	-0.118207	-0.095669	0.461644	0.161241	0.01877	-0.306115	0.784748	0.274351	-0.002674	0.000416	0.292122	-0.213539	0.339582	-0.093425	0.139589	-0.416765	-0.247895	-0.119364	-0.616333	0.008752	-1.010664	0.341926	0.246182	0.800793	-1.022397	0.136674	-0.471819	-0.3104	0.333397	0.162209	-0.26957	0.78266	-0.06778	-0.073896	-0.416955	0.131714	-0.072619	-0.157278	0.279514	0.033041	0.139775	0.532652	0.017346	0.319939	0.34834	-0.956104	0.323131	0.248205	-0.392369	-0.193781	0.001287	-0.187393	2.216643	0.263792	0.622549	-0.294469	0.030526	0.019132	0.258632	-0.193076	0.105331	-0.194657	0.466289	-0.261472	-0.324929	-0.118959	-0.680924	0.230302	0.199673	1.857932	-0.097794	-0.154419	-0.352221	-1.250837	-0.49677	0.369193	2.418319	-0.874612	-0.982104	-0.74624	-0.226456	-0.192537	-0.349873	0.650503	0.213184	-0.397874	-0.46904	-0.354488	0.10711	0.211076	-0.518435	0.101888	-0.049275	-0.257628	-0.480045	-0.284247	-0.390378	-0.501595	0.407078	1.038598	-0.412949	0.278321	-0.092888	0.093739	-0.528716	0.336025	-0.322723	0.036443	0.747281	-1.411898	0.258073	-0.815269	-0.21755	-0.179957	1.006434	0.817307	0.496241	0.263248	-3.095961	-0.632769	-1.258443	-0.205419	0.150395	-0.814779	0.284664	0.985365	-0.679507	-0.028799	0.150168	0.16566	-0.337564	0.468026	0.431701	-0.974644	-0.927021	0.24148	0.293045	0.257543	-0.20272	0.33909	0.719095	0.285453	1.040136	0.692098	1.27198	-0.024908	-0.715157	0.136442	-0.982224	0.84838	0.412814	0.813527	-0.076497	-1.562805	0.856365	-0.144516	0.852533	0.585627	-0.021852	-0.216529	-0.911696	0.234127	0.453567	-0.610057	0.134676	-0.01933	-0.923296	-0.759081	-0.713635	0.012633	1.749197	0.143912	0.755117	0.051766	0.42703	0.14852	-0.026046	-0.201711	0.251747	-1.551847	-0.791986	0.040275	0.022885	0.728726	-0.050477	0.028759	0.282221	0.434236	-0.136018	-0.712992	0.475237	0.74481	-0.075503	-0.435488	0.080183	0.738407	-0.274539	-0.631156	-1.567329	0.296577	0.107963	0.364337	-0.319965	0.500748	-0.193544	0.361246	-0.335067	-0.242076	0.364352	0.192701	-0.662767	2.638991	1.185097	0.279479	-0.40243	-0.507994	1.465605	0.289764	-0.0324	-0.009707	-0.497512	-0.607814	-0.83455	-0.055215	0.086272	0.478853	1.036805	0.149197	0.757207	0.429677	-0.846201	-0.793088	0.115765	-1.83298	-2.400461	-0.788914	0.269855	0.272626	0.139473	0.638139	0.427015	-2.004123	-0.584516	-0.108815	0.48978	-0.188737	0.440027	-0.503716	0.925302	-0.642939	0.420275	-1.04746	-1.184589	-0.278119	-0.171924	-0.02861	0.150391	-1.286595	0.120659	0.378688	0.668236	0.394869	-0.111807	-0.768065	0.628052	-0.329534	-0.759046	0.107932	0.797606	-0.331635	0.813396	0.97335	0.806308	0.561829	0.541537	0.226635	-0.034333	-0.749429	0.311506	0.646253	-0.043128	-0.378023	-0.651541	0.154412	0.180411	-0.829813	0.01678	0.489353	-0.604452	0.279911	0.062485	-0.257291	0.628463	-0.562147	0.564283	0.315996	0.033361	0.168915	-1.1227	-0.208321	-0.158944	0.851318	-2.147453	-0.120017	0.140266	-0.025266	-0.359119	-0.256822	-1.494418	-0.07709	0.548179	0.239451	0.725041	-0.795789	0.334222	0.303546	-0.319046	-0.262382	0.399687	-1.213379	-0.699748	0.534095	-0.304309	0.52336	0.531044	0.678562	-0.276019	0.23196	0.744391	1.557379	0.525421	-0.300396	0.602063	-0.207855	-1.206957	-0.11948	-0.545697	0.858614	-0.208211	-0.14914	0.230087	0.24705	-0.521752	-0.320476	-1.008375	0.471689	0.712972	-0.017888	0.542593	-0.201231	-1.057865	-0.565331	-0.147995	-0.662711	-0.04345	-0.156317	-0.116357	-1.483853	-1.321043	0.157477	0.13357	0.612884	-0.024454	-0.64865	-0.682609	-0.295035	-1.188062	0.031795	0.078147	0.627824	-0.150377	-0.400621	0.020814	0.106103	-0.618221	0.332143	-0.062821	-0.090356	-0.013224	-0.269849	-0.080126	0.196624	0.098921	-0.365958	0.393482	0.310453	0.506811	-0.373525	0.859225	0.070944	-0.214504	1.946435	0.519067	-0.028157	-0.262111	-0.173435	0.34472	-1.078694	-0.002255	-0.416084	0.526261	-1.309423	0.026527	-0.308402	0.23798	0.356047	-0.004792	-0.128325	-0.139647	-0.056214	0.158466	-0.331426	0.903928	0.688228	0.429135	-0.337932	-0.719256	-0.228757	0.309139	-0.031913	0.018175	-1.153863	-0.005351	-0.17608	-0.446202	-0.677385	-0.114546	-1.147976	-0.52234	-0.60112	-1.928869	-0.800369	0.811486	-0.177256	-0.313752	0.100645	-0.928166	0.024504	-0.244282	-0.381631	0.557187	-0.008814	-0.754525	0.160742	0.568657	-0.778182	-0.054097	-0.87931	0.897229	-0.466477	-0.151156	-0.821779	-0.610287	1.046105	0.271395	0.253986	-0.37428	-0.094468	0.424766	0.111451	0.261858	-0.175751	0.232621	0.122527	-0.109945	-0.254186	-0.155023	-0.779763	0.123215	0.723609	0.778983	-0.002112	-0.040887	0.161044	0.688024	0.053815	0.171534	-0.381963	0.027526	0.566824	-0.49381	-0.03992	-0.682899	0.025337	-0.819782	-0.046193	0.285403	-0.747079	0.176826	-0.408027	0.565524	1.305494	0.993634	0.598623	-0.071972	-0.988758	-0.046479	-1.080476	0.089964	-0.076393	0.861748	-0.224382	-0.160793	-1.080052	0.499353	-0.06354	1.153723	0.00702	-0.094173	0.162293	0.149534	0.151306	0.890461	0.038518	-0.528515	-0.5278	0.557732	-0.15439	0.378367	-0.627608	-0.774785	-1.042311	-0.097625	-0.472038	1.931317	-0.956502	0.161377	0.245706	-0.783916	-0.517688	0.387704	-0.021233	0.118223	-0.181968	-0.455099	0.13449	-0.829986	0.773254	0.865578	0.472967	-0.129753	-0.644388	0.050524	-0.288741	0.057733	-0.198533	0.381879	0.09043	-1.037166	0.206992	1.598429	-1.654786	-0.580705	0.079934	0.209017	0.052629	0.219035	0.403223	-1.072256	1.008633	-0.928767	-0.911419	-0.13117	0.631979	0.012777	-0.012836	-0.311686	0.187587	-0.348267	-0.737456	-0.189248	-0.203924	0.790518	0.471307	-1.252825	0.3715	0.872376	-0.529303	0.111177	1.156477	-0.084689	0.853795	0.301179	-0.356483	-0.093427	-1.796746	-1.764872	0.444414	0.649357	-0.034945	-0.294338	0.246409	-0.426339	0.700024	-0.689432	1.090209	-0.254162	-0.5864	0.135268	-0.281358	0.763774	-0.874072	0.704979	-0.115272	0.113552	0.108948	0.219333	0.313635	0.007516	-0.357495	-0.071344	-0.710922	-0.480253	0.17347	0.490671	0.227948	-0.026762	-0.118267	-0.163768	-0.853742	-0.770333	-0.703807	0.081104	-0.289893	0.499106	0.661691	0.651364	-0.0897	2.272546	0.817925	0.621363	0.447337	-0.867968	1.148743	-0.184196	-0.100464	0.936008	0.349406	0.360531	0.408112	-0.90622	0.027929	-0.885784	-0.039031	-0.122404	0.011179	0.270459	0.147317	0.066352	-0.522878	-0.027203	0.267504	0.229874	0.093881	0.593399	0.023621	0.15446	0.206113	-1.223646	-0.546314	0.757293	1.023002	-0.520474	-0.83922	-0.872385	-0.752848	-0.798882	-0.125139	-0.537619	1.22226	-0.75596	-0.360663	0.494764	-0.60676	0.139985	-0.201177	0.38996	0.767905	-0.090989	-0.700674	0.442127	-0.251852	0.752664	0.110674	-1.452416	-0.520327	-0.241251	-0.20785	1.126972	0.421339	-0.931324	0.559993	-0.277221	0.122218	-0.117103	-0.421751	0.145152	0.115103	-0.149571	-2.528867	0.007173	0.261863	0.407441	-0.209486	0.300293	-1.188172	0.566973	0.216504	0.187702	0.526065	0.964405	0.259849	0.159671	-0.039816	-0.191138	0.021127	-0.089444	0.671673	-0.249034	0.070365	-0.196351	-0.537009	-0.400181	0.533295	0.029293	-0.191169	0.371668	0.25038	-0.30226	0.468045	0.239044	0.01409	0.19833	0.980086	-1.327076	0.694449	0.763248	-0.306832	-0.922446	0.048581	-0.008706	0.287142	-0.049077	0.459947	1.29088	0.528884	-0.186462	0.360843	-0.309939	2.592657	0.401775	1.074936	1.023188	0.003234	0.054951	0.030424	0.03538	0.229107	0.259779	0.951686	-0.024935	-0.141277	-0.528076	1.25886	0.823331	-0.22329	1.42267	0.202315	0.064397	0.761626	0.346064	0.959974	0.432843	0.900228	-0.289065	-0.240432	-0.038689	0.702548	-0.125499	-0.172202	0.100083	-0.157066	0.009811	-0.167987	-0.352912	-0.095039	0.745327	0.688949	0.937694	4.045349	0.304704	0.280681	0.683966	-0.951784	-0.803783	0.351949	0.558514	-0.103459	-0.548374	0.604979	0.381719	-0.048921	0.533855	-0.070372	0.344773	0.117405	0.747975	-0.313516	0.217615	-0.765361	-0.016669	0.382915	-0.213738	-0.673592	-0.114853	0.218932	-0.172093	1.280657	-0.04983	-3.307275	-3.529696	0.140238	-1.007574	-0.308436	-0.025293	-0.326809	0.898317	0.068772	-0.553712	-0.203929	0.489215	-0.280826	-0.10584	1.118684	-0.235157	0.087434	-0.022988	-0.024663	-0.263644	0.674452	-0.149414	-0.132017	0.246885	-0.240589	-0.020775	-0.096857	0.37334	-0.006304	-0.303107	-0.283203	0.626029	0.265001	0.46378	-0.350347	-0.370729	-1.211855	-0.140099	0.239023	0.256043	-0.288229	-0.182215	-0.903765	-0.245419	-0.478132	0.763711	0.041623	0.248448	0.108739	-0.537955	0.058872	-0.431852	-0.534552	-0.133001	-0.019575	-1.240808	-0.302915	0.753557	-0.123533	0.279285	-0.102454	-0.243482	-0.142085	0.723416	-0.389426	0.165427	0.192257	0.001575	0.136316	0.325037	-0.188911	-0.770388	-0.571682	-0.281592	-0.651119	-0.272819	-0.052238	-0.223307	-0.406613	-0.555996	-1.914188	-0.170654	0.745492	-0.748037	0.596296	0.435674	0.73217	1.234066	-0.032439	-2.438545	-0.769086	0.145712	3.016158	-0.419846	-0.136667	0.381432	0.293237	-0.255942	-0.163089	0.88152	0.867132	0.534028	-1.450446	0.492884	-0.075482	0.422312	-0.421828	-0.528536	-1.315669	0.401349	0.379852	-0.848658	0.360944	-0.143994	-0.696751	-1.09164	-0.739011	-1.339116	-0.281509	-0.344771	-1.049791	-0.052881	0.147086	0.577943	-1.033861	-1.400092	-0.754886	-0.493696	0.386287	0.14899	-0.130496	-0.516678	-0.472318	-0.446428	-0.710989	-0.649877	-0.105983	0.070467	-0.022147	-0.150355	0.043313	-0.320157	-0.533167	-0.002346	-0.394392	-0.109076	-0.490261	-1.528523	-0.301144	0.168703	0.29606	0.193508	-0.863297	0.795779	-0.333046	-0.092396	-0.230292	0.091548	-0.474553	0.593208	-0.068597	-0.081154	0.333253	0.065266	0.382628	0.4474	0.688283	-0.855763	0.808567	0.553126	-0.107154	-0.224711	1.544134	0.875765	0.426997	0.872499	1.116329	0.451158	0.254005	0.135839	-0.289209	-0.530211	-0.179545	0.084584	0.161532	-0.169624	0.477888	-0.974749	0.519422	0.362515	0.517144	-1.62285	-0.717313	0.326255	-0.166574	-0.87598	0.537308	-0.319658	0.276999	0.303281	0.171666	-0.009853	-0.104311	-0.088594	-1.320844	0.119839	0.337782	-0.164313	-0.134083	-0.480402	-0.306138	0.025477	-0.870168	0.426873	0.039846	0.410453	-0.359545	0.912266	-0.738722	-0.401956	0.798862	-0.951719	-0.174672	0.74449	0.567899	0.413619	-0.133999	0.147623	-0.007765	0.108562	-0.290929	-0.071784	-0.578546	-0.584272	0.081112	-0.523878	0.028981	-0.00584	0.614708	0.101597	-0.142497	-0.121939	0.188902	-1.097137	-1.3269	-0.477392	-0.294856	-0.336947	0.186987	0.54117	-0.042451	0.067798	0.580677	-0.480246	0.780442	-0.145738	0.309019	0.074979	-0.634315	0.633277	1.00226	-0.08819	0.379853	-0.515122	-0.728731	-0.2781	-0.409145	0.323698	-0.408696	-1.393679	1.506544	0.079482	-0.026323	-2.542427	0.176623	1.404283	0.203045	-1.591452	0.433098	0.188476	1.220051	-0.323537	-0.307657	-0.267407	0.200326	-0.211879	-0.57772	2.32615	0.147987	0.105374	-0.107292	-0.791149	-0.649417	-0.071806	-0.431586	0.385927	0.065277	0.273585	-0.020315	0.651824	-0.483289	-0.161698	-0.573672	-0.130222	0.508772	-0.477334	0.320366	-0.209578	-0.461605	-0.49738	-1.637324	1.105446	-0.30027	-0.499909	0.407433	0.069898	-0.161796	0.133995	-0.036886	-0.464708	0.900681	-0.061366	-0.306898	1.51784	0.419753	0.245146	-0.685963	0.090205	-0.354986	-0.249818	0.439291	0.109474	-0.097475	-1.353466	-0.576282	-0.003996	-0.649067	0.731649	-0.975778	-0.232016	0.411748	-0.927341	-0.124997	0.302573	0.217013	-0.356857	0.071225	-0.067888	1.290828	-0.328774	0.55925	0.231315	-1.224019	-0.103261	1.295689	-1.389084	0.052835	-0.033031	1.198569	0.360134	0.233615	0.27704	0.215451	-0.432127	-0.331454	-0.119085	-0.154303	-0.064668	-0.339998	-0.783695	0.06355	0.176652	-0.225144	-0.803366	0.068138	-0.019531	-0.768397	-0.775458	-1.339298	0.049892	-0.785366	-2.122601	-0.36862	-0.347934	-1.145042	-0.36232	-1.137035	-0.555222	0.651265	0.018965	-0.152433	0.185856	0.123656	0.344365	-0.013518	-0.45381	0.068803	0.214315	0.118935	0.44919	-0.289512	0.045903	-0.07705	0.80559	-1.420063	-0.604787	-0.279869	-0.169082	-0.21819	-0.117434	0.66925	-0.151684	-0.545718	-0.449062	0.212894	1.015	-0.207854	-0.339391	-0.029642	0.445126	-1.385783	0.505496	0.102185	0.223526	0.201351	0.198579	0.328976	-0.554794	-0.672984	0.003705	0.464066	0.219763	0.135035	0.002841	0.508397	0.041075	0.235529	-0.299018	-0.080496	0.039302	0.08154	-0.570619	-0.113095	-0.115888	0.28251	-1.994169	-0.148661	-0.142498	-1.164821	-0.2599	-0.537817	-0.223663	-0.278474	0.300098	0.059706	0.634445	-0.241038	-0.549987	0.179657	1.513396	0.536025	0.512811	0.316578	-0.453135	-0.677199	-0.122522	0.609108	0.298964	-0.191057	-0.543783	0.774261	0.161669	0.232195	0.020201	-1.844588	-0.311493	0.924251	0.218975	0.326648	0.146734	0.595143	-0.337356	-0.271596	0.408091	-0.436894	0.921405	0.130742	0.164994	-0.289625	0.490184	-0.143014	-0.191009	-0.049534	-0.806609	0.025274	0.116533	-0.584157	0.201804	0.407654	-0.25959	-0.119198	0.211337	-0.576563	-0.204841	1.619682	-0.610983	0.392551	0.424331	0.121942	-1.572742	-0.516459	0.217345	-0.378923	0.519994	0.812982	-1.971718	-2.059854	0.004441	-0.386852	1.654071	0.521513	0.030604	1.170288	0.130182	0.409413	0.224486	-0.304491	-0.429891	-0.302581	0.093641	-0.755402	-0.283997	0.889834	0.266265	-1.092041	-0.966271	-0.716085	0.10388	-0.281039	-0.063448	0.606845	0.916419	0.481752	0.194869	0.016573	-0.180126	1.03223	-0.452101	0.021475	-0.157208	-0.148777	-0.502628	-0.456858	-0.370955	-0.02983	0.752417	-0.072082	0.134354	-0.576079	-0.272755	0.301979	0.072795	-0.554196	0.783197	0.039529	0.551271	-0.356658	-0.3261	2.361997	0.660632	-0.147838	0.664619	0.595333	0.965728	0.283007	-0.57818	0.316834	-0.165848	-0.232631	-0.370283	-0.740713	0.583117	0.141388	0.051055	0.813159	-0.142344	-0.467229	0.113243	0.338259	0.192913	-0.296421	-0.060604	0.699794	0.647319	0.660849	-0.132128	-0.344024	2.136057	0.096941	0.205087	-0.107973	0.056751	0.744612	0.187533	-0.246228	0.458626	0.972235	-1.103417	-0.14189	0.753978	2.980165	-0.106391	0.094264	0.398568	-0.00398	0.147326	-1.269134	-0.131253	0.510242	-0.834188	0.426495	0.192336	0.400795	0.510414	-0.077157	0.49142	-0.115263	0.347473	0.261713	0.198977	-0.089254	-0.315161	0.433373	-0.047825	0.805098	0.504651	-1.039701	-0.675873	0.319232	-0.429686	-0.408176	0.316773	0.433198	-0.32861	-1.055246	0.052407	0.20198	-0.159646	0.206679	-0.449551	-1.631779	1.174534	-0.310869	0.007584	0.370578	0.616492	-0.5449	-1.002117	-0.820169	0.26903	-0.880016	0.596285	-1.286544	0.529864	0.858534	0.627656	0.083818	-0.823645	-0.131676	0.334422	0.109955	0.704973	0.636943	-0.348509	0.003273	-0.264353	-0.076806	0.018866	-0.39605	-0.381526	-0.218304	0.531075	-0.165719	0.164337	-1.765547	0.376301	0.139319	-0.7481	0.368665	0.579638	-1.363864	0.539686	-0.253113	-0.259778	0.831823	0.617317	1.408927	-0.336485	0.402781	-0.037973	0.273819	0.17317	-0.167556	0.044254	-0.091031	0.192283	0.305801	-0.397745	0.112778	0.03877	-0.220262	0.12461	-0.475792	0.033949	-0.016172	-0.1864	-0.702038	-0.311596	-0.091796	-0.921657	0.441716	0.001175	0.561329	0.718127	-0.101436	0.054687	0.291637	0.028598	-0.011829	0.162447	0.022658	0.103664	-0.099615	0.751963	0.7487	-0.230374	0.083226	-0.050165	0.187153	0.334987	-0.162768	0.216919	0.967827	-0.300413	0.534856	0.289615	0.274607	0.233632	-0.636803	-0.143795	-0.15422	-0.006195	0.245244	0.592725	-0.02582	-0.233146	-0.142942	0.070313	0.138086	0.865213	-0.155409	-1.019629	-0.104825	0.161464	0.614344	0.279064	-0.752609	3.835891	-0.142695	0.486349	0.564471	-0.267305	0.753714	-1.336082	0.522542	-0.320006	0.131597	0.178238	0.175317	-0.66912	0.185638	1.912229	-0.198196	-0.979468	-0.693922	-0.617919	-0.482387	-1.366445	-0.82322	-0.635583	0.096123	-0.227764	0.520249	-0.199003	-0.360368	0.044957	0.159297	-0.244534	-0.724111	-0.185609	-0.191567	-1.025732	-0.247426	-0.530412	-0.130865	-1.502139	1.080724	-0.743726	-0.296905	-0.426551	0.395394	0.298314	-0.87189	-0.486516	0.046364	0.293045	0.477633	0.215742	-0.57768	0.401478	0.713916	1.550032	1.240139	0.182955	0.455709	0.195974	0.400631	0.242016	0.755859	0.927231	0.753662	0.739442	-0.214042	0.348502	-0.912921	1.396624	0.158773	-0.275496	-0.436823	-0.610662	-0.674911	-0.855377	0.534856	-0.107913	0.610458	0.147025	-0.391306	-0.049422	0.079148	0.300084	-0.207903	0.268211	0.138351	-0.386458	-0.68464	-1.171109	-0.08065	-0.104153	0.160851	0.171611	-0.135268	0.815444	0.058045	0.308014	-0.460888	0.719616	-1.412393	-0.053242	0.343127	-0.342589	0.105703	0.004639	-0.451392	0.281257	0.284911	-0.131441	-0.029897	0.246456	-0.300904	-0.223114	0.018686	-0.088816	2.214825	0.688259	0.453501	-0.698829	0.181119	-0.922453	0.288064	-0.604318	-0.266141	0.27335	-0.83606	-0.745674	0.36064	1.30205	-0.437402	-0.333621	-0.630883	0.417698	0.026637	-0.627798	-0.534534	-0.357694	-1.519031	0.402573	-0.475569	-0.374689	1.78737	0.157658	2.686411	0.362082	-0.525188	-0.368	-0.45264	-0.766564	0.012756	-1.04771	0.389835	-0.058152	-0.814368	0.016654	0.205779	-0.259475	-0.014378	0.326012	-0.220539	-0.716885	1.113916	0.600166	-0.505135	0.217812	0.417529	0.677957	0.282662	-0.132646	0.595602	-0.004647	0.450387	0.134528	0.852607	0.234759	-1.358973	-0.510339	1.752117	0.265033	0.323598	0.07335	-0.519305	-0.135301	-0.777776	-0.049284	-1.797106	-0.650983	0.319124	-1.286237	-0.472921	-0.951951	0.690118	-0.178845	0.424408	0.725852	-1.08572	0.898931	0.030432	-0.711346	-0.160297	-0.079371	-1.715495	0.162889	-0.313009	0.478917	-1.22812	-0.307704	-0.3502	-0.869948	-0.152217	-0.854211	-0.899236	-1.223966	0.597803	0.770397	0.904062	-0.026932	-0.021275	-0.224106	-0.097746	-1.153438	0.311353	-0.403901	0.452136	0.54535	0.173032	0.585117	0.253554	-0.140568	0.294876	-0.456461	1.521927	0.624534	-0.113482	-1.085879	0.418136	1.350957	-0.149897	1.510405	0.29465	0.648827	1.099476	2.205581	0.168723	-0.567557	-0.105397	0.251836	0.072595	0.143189	0.110812	-0.307254	0.124188	0.45626	-1.860228	0.352506	0.073112	-0.278942	-0.238641	0.187165	-0.416697	-0.81998	-0.041107	0.071031	-0.304494	-0.132823	0.07686	-0.505471	0.122835	0.653123	-0.364975	-0.050648	0.656073	-0.323703	-0.109656	-0.777349	-0.216788	-0.181717	-0.082554	-0.062708	0.398579	0.555107	-0.170552	-0.799899	-0.063944	0.439612	0.063641	-0.165222	0.657148	-0.84207	-0.059867	-0.318354	-2.182722	-0.801239	-0.417596	-0.083947	-0.109897	-0.445834	-1.138576	-0.361855	-0.030723	-0.1256	-0.796613	1.128961	-0.151889	0.184832	0.434909	-0.435971	-0.381206	0.016626	-0.082063	-0.311993	-0.136668	-0.268268	-0.4376	-0.074847	-0.719451	-0.356813	0.180497	-0.042672	0.039114	0.36603	-0.698225	0.330234	-0.094659	-0.855252	-1.605836	-0.230617	0.905369	-0.314372	1.475328	0.297404	-0.215326	0.478535	-0.18532	0.302822	0.425289	0.231052	-0.273007	0.361635	0.248273	1.774853	0.018908	-0.022359	0.298123	-0.696352	-0.225425	-0.035199	-1.641985	-0.159618	0.098044	-0.438574	-0.024673	-0.280904	0.481684	0.297237	0.086985	-0.936944	0.359293	0.092762	0.74115	-0.240304	-0.191077	-1.079932	0.207868	-1.162695	-0.66178	0.408637	0.274311	0.927867	-0.340728	-0.041446	0.41953	-0.349659	-0.418347	-0.122377	-0.268977	0.009706	0.222943	-0.605572	0.074861	0.241896	-0.484028	0.131201	-0.189824	-0.198112	0.024924	-1.019463	-1.041402	-0.153284	-0.17352	-0.042209	0.081105	0.800404	-0.752739	0.011851	-0.648236	-1.354684	-0.410054	-0.362661	0.639566	0.120003	-0.688395	0.162701	0.040147	0.016662	0.178386	0.687308	0.047694	0.71315	-0.115754	0.224565	0.880777	1.032991	0.863594	-0.549147	0.160646	0.129591	0.803302	-0.310053	-0.864749	0.758902	0.262355	-0.000449	-0.297474	-0.176562	0.243106	-0.169242	1.254677	-0.094804	0.896488	0.275361	0.328371	0.179158	-0.141148	-1.395035	-0.081372	0.652688	0.022675	-0.394156	-0.630594	-1.174445	-0.151563	0.034682	0.075409	0.264048	0.404291	0.103215	-0.215249	-0.170366	0.65943	0.422901	0.70905	-0.472438	1.135988	-0.03965	-0.091899	-0.463406	0.644332	0.014715	0.256342	-1.006073	-0.324921	-0.04132	0.478947	-0.112395	-0.646592	-0.090499	-0.190378	0.758615	1.529518	-0.604117	0.221121	-0.156549	-0.704313	0.114048	-0.409696	-0.152293	-0.327711	0.091998	-0.003139	0.20181	-0.21542	-0.17878	0.178761	0.062758	0.781591	0.423156	0.968568	0.838763	0.5182	0.585744	1.262061	0.228515	0.354934	0.578817	-0.054026	-0.609193	-1.015518	-0.341409	-0.491444	0.799712	0.487691	-0.015928	0.239933	-0.117325	0.007187	0.426925	-0.893557	0.448935	0.283467	-0.729543	0.023844	0.125556	0.086961	-0.007542	0.018851	0.103515	-0.575595	-0.230934	-0.266219	0.11674	-0.468588	-0.098034	-0.209054	-0.114317	0.852378	-0.972695	-0.053145	-0.074206	0.251666	-0.331757	0.113247	0.506032	0.378191	0.563896	-0.56758	-0.701374	0.143675	1.601596	3.391148	-0.11712	0.697466	0.362179	-0.388879	-0.069882	-0.854573	0.010738	-0.114065	1.773802	-0.920674	-0.218222	0.521533	0.014894	-0.396574	-0.036093	0.675214	-0.03156	0.355414	0.246775	0.223863	0.083785	0.043978	-1.268543	0.608683	0.031115	0.054677	-0.219001	-0.514792	-0.337965	-0.475721	0.097721	-0.104719	0.089459	0.047806	0.748884	0.060536	-0.445613	0.620487	-0.465605	-0.637748	0.274712	0.958075	0.073755	-0.052972	-0.119415	0.162328	-0.222019	0.272494	0.224045	0.707909	-0.203661	0.433538	0.193346	0.245302	-0.530499	-0.036623	-1.236904	-0.31499	0.070305	-1.303169	-0.270033	0.197532	-0.492218	0.323668	-0.059394	0.544747	-0.385372	-0.12417	0.19643	0.674787	0.109177	0.421738	-0.031802	-1.081772	-0.44851	-0.198974	-0.637595	0.988547	-0.192767	-0.858539	-0.124971	0.001401	0.140815	0.071807	0.150741	-0.456706	-0.283569	0.486208	-0.000758	-1.624958	-0.325595	0.614216	0.066275	0.623424	-1.078952	0.101774	-0.086005	-0.065557	-0.313497	-0.468205	0.147807	-0.037354	-0.051299	0.185207	0.215312	-0.571778	-0.019944	0.193746	-0.252083	-0.485493	-0.139246	-0.28981	-0.046945	-0.406505	-0.700691	-1.800528	0.56831	0.501351	-0.498645	0.981969	-0.898613	0.366794	1.562413	0.767311	0.447388	0.737679	-1.103887	-0.569474	-0.073217	0.485173	0.26441	-0.516561	0.312361	0.487593	0.088634	0.469881	-0.166279	-0.709861	-0.983381	0.17433	-0.021671	-0.378549	0.127364	0.704285	-0.947299	-0.572468	0.699468	0.01362	0.07398	0.266793	0.129969	0.678132	0.030177	-0.018692	0.182755	-0.207136	0.019608	0.057745	-0.126336	0.274715	-0.874813	0.082554	-0.075886	-0.342572	-0.11757	-0.037998	0.392694	0.830567	-0.137603	-0.331139	0.259507	-0.26382	-0.256352	-0.194083	0.4142	-0.502718	0.976748	-0.375317	-0.02311	-0.766107	-0.437574	-0.495106	-0.156381	-0.169453	0.462615	-0.419348	-0.042097	-0.217393	-0.46422	-0.326109	-0.59362	-0.122872	0.205704	-0.221461	-0.615643	-0.078674	-0.675254	0.020855	1.371494	-0.700455	-1.667766	2.229886	1.499146	-0.835011	0.246313	-0.279054	-0.290127	0.204413	0.41538	0.150196	0.078505	-0.189507	0.017391	-0.649835	0.401682	-0.510602	-0.729241	0.16617	-0.017669	0.08498	-0.136412	1.205499	-0.668791	-0.126863	-0.005136	0.056186	-0.133846	-0.130803	-0.08229	0.048393	0.132692	-0.266156	0.080858	0.215257	0.266616	-0.362325	0.131709	-0.523709	-0.814446	-0.060924	0.569759	0.083128	-0.334931	0.407572	-0.40271	-0.442334	-0.525089	0.397248	0.2868	-0.119899	-0.253487	0.860742	-0.358204	0.063436	-0.770479	-0.487297	0.469325	0.231883	0.014725	0.076228	-0.488927	-0.821726	-0.328838	0.031881	-0.150103	-0.285868	0.188138	0.451295	-0.102616	0.276867	-0.670562	0.389007	-0.753053	-0.158953	-0.316567	0.394072	-0.417788	0.021259	0.090675	-0.41059	0.175531	-0.575085	0.529361	0.493646	-0.394474	0.022704	-0.35055	-0.119512	-0.042695	-0.016138	-0.023517	1.325372	0.053074	0.337946	0.333349	-0.09268	0.234578	-0.20208	0.030861	0.559025	0.005222	0.067215	-0.534742	1.495104	-0.399152	-0.022349	0.015914	0.236556	-0.114072	-0.028909	-0.564741	-0.149638	-0.785048	-0.001383	-0.833995	-0.319492	0.33391	-0.193839	-0.113293	0.106286	0.199835	0.494489	1.4234	0.225943	-0.472371	0.264152	-0.573673	-0.393267	-0.371093	-0.334202	0.973391	-0.243931	0.001913	0.450321	-0.885505	-0.449366	-0.244083	0.713911	-0.324205	-0.41746	-0.135743	0.150745	-0.197488	0.07354	-0.205264	0.57576	0.120007	0.376398	-0.094891	0.056523	0.307545	0.260218	-1.007105	-0.050956	0.162463	-0.132144	0.135095	0.233177	1.052606	-0.779371	0.172232	-0.664946	0.184801	1.860615	-0.062995	-0.030806	0.769819	0.053216	-0.297525	0.425711	-0.709273	0.368188	0.319722	-0.176778	0.547195	-0.340779	-1.655233	-0.788037	-0.140387	-0.160613	0.359976	0.538104	0.063349	-0.740068	-0.365476	0.0362	0.181187	-0.162989	-0.142926	-0.582522	1.513558	0.039332	0.704389	0.593029	-0.068418	0.21236	-1.034574	3.482022	-0.040681	-0.630148	2.332313	1.206688	-0.061555	-1.361756	-0.299081	0.373477	-0.072098	-0.063332	0.435936	-0.314742	-0.181634	0.03126	-0.45207	0.049877	-0.056542	-0.003472	-0.476855	0.223936	-0.236021	0.018826	-0.437893	0.032722	-0.110801	-0.128507	-0.002733	-0.337141	-0.014001	0.304388	-0.45311	0.260008	0.901046	0.016915	-0.124866	0.195492	0.363053	-1.838203	-0.201081	-0.56365	0.058539	-0.30233	0.449201	-1.097822	-0.119548	-0.326953	0.253502	-1.082111	0.148664	0.131518	0.206169	-0.341889	-0.563445	0.309361	-0.149013	0.020068	-0.268327	0.505327	0.295936	0.504506	0.087862	0.726335	0.218312	-0.070967	-0.173935	-0.287325	0.091169	-0.352015	-0.882903	0.054584	0.307657	-0.825714	0.312254	-0.015384	0.074	-0.463855	0.014051	0.128607	-0.136962	-0.329019	0.1871	-0.076872	-0.784392	-0.269516	0.024586	0.272162	-0.390419	0.376601	-0.164766	-0.318354	0.171716	-0.112627	-0.823422	-0.035545	0.378059	0.339276	0.261532	0.119463	0.289684	0.828913	0.774638	0.236671	0.479372	-0.023983	0.340931	-0.184007	0.246023	0.444752	-0.468078	-1.036121	0.655026	-0.112545	1.258997	0.893176	0.453687	0.710982	0.129016	0.395779	-0.304213	-0.182434	0.016961	0.02735	0.341044	0.675218	1.176546	-0.077661	-0.1762	-0.7662	0.130851	0.080217	0.147368	0.106921	0.546395	-0.128889	0.496502	0.015885	-0.124088	-0.070122	0.246403	-0.168316	-0.723183	0.240283	0.997477	0.170834	-0.303305	-0.036694	-0.229456	0.201217	0.039957	-0.56198	0.115257	0.659496	-1.075724	0.597693	-0.342969	0.359508	-0.073596	0.705622	0.494843	-0.455593	-0.794845	-0.700095	0.09321	-0.750991	-0.673199	-0.067138	0.406951	0.584331	-0.020245	0.630499	-0.13175	-1.240738	-0.193806	0.840908	0.051588	-0.14786	0.095548	0.352079	-0.4588	-0.766066	0.759922	0.411612	-0.270227	-0.291036	-0.049504	-0.352901	-0.099836	-0.086113	-0.723829	-0.098302	0.320349	-0.303306	-0.298218	0.202892	-0.454735	0.690827	-0.359895	0.434063	0.38544	-0.684045	-0.133281	0.139615	-0.947521	0.357685	0.036012	-1.589959	-0.30998	1.560469	0.084641	0.269873	-0.325336	0.002457	-0.012052	-0.203424	-0.164407	0.072975	0.03567	0.626669	-0.543917	-0.4595	-0.661304	-1.112418	-0.125592	-0.217615	-0.555419	0.73708	1.227208	1.127011	1.063885	0.402524	0.596414	0.218825	-1.034137	0.590197	0.370784	-0.098046	0.461186	-0.058261	-0.080499	-0.192456	0.326908	0.039308	0.090417	0.412322	0.094468	-0.424414	0.432452	0.017463	-0.120943	-0.082521	-1.35148	-0.484712	-0.099717	0.218085	-0.155609	-1.891962	0.012937	-0.407174	-0.821769	-0.026932	-0.743288	0.002616	0.310128	0.098047	0.01896	0.732962	0.328496	-0.035344	0.942956	0.546782	-1.511429	-0.104956	0.189108	-0.185253	0.129785	0.171355	0.185547	-0.610044	0.230833	-0.36358	0.844174	0.275306	1.128289	0.331367	-1.359966	0.519597	-0.484694	-0.256328	-0.207889	-0.518868	-0.537332	0.437767	-0.00478	0.028667	-0.516033	0.417015	-0.467206	-0.454889	0.037077	-0.129183	-0.345079	0.187923	-0.400532	0.192637	-1.203757	-0.0342	-0.398408	-0.223651	-0.585806	-0.007792	-0.315474	-0.275146	-0.235248	-0.459541	0.799779	0.343973	-0.280157	-0.297056	-0.157116	-0.404189	0.084685	-0.169037	0.257676	-0.723197	-0.296822	-0.885557	-0.282349	0.262858	-1.008422	-1.513056	0.61647	-0.108738	-0.157639	-0.071146	-0.064074	-0.08956	0.192284	-0.364075	-0.583572	0.039552	0.291375	-0.069918	-0.680425	-0.941633	-0.44873	-0.435954	-0.687853	0.07252	1.782214	-0.051693	-0.016007	-0.240054	-0.274902	-0.11741	-0.540179	0.500772	0.876825	0.182626	0.329573	0.586391	0.042254	0.372027	-0.008536	0.13534	0.109393	0.179548	-0.848039	0.430391	-0.524485	-1.08146	-0.080998	-0.486091	0.551395	0.075749	0.942623	0.079903	-0.376367	0.273171	0.826181	0.09507	-0.276772	0.431755	0.084209	0.329732	0.040756	-0.140572	-0.012055	-0.347351	0.010601	-0.07175	-0.022251	0.10325	0.726253	-0.421505	0.397808	0.289286	0.861073	-0.368634	-0.419896	-1.320392	-0.520737	-0.203226	-0.749935	-0.015642	0.100889	0.789518	0.236702	-0.028201	-0.304312	0.313775	0.191684	-0.027146	-0.072634	-0.615883	-1.115283	-0.284913	-0.765177	0.233563	-0.926775	0.944035	-0.24658	-0.234726	-0.950118	-0.658798	1.833371	2.720821	1.095485	-0.047747	-0.460881	-0.400651	0.116702	0.861685	-0.480293	0.490431	-0.006226	-0.503277	0.256048	-0.030441	0.144558	-0.187618	-0.23565	-0.99774	1.068403	0.133952	-0.144286	-0.306575	-0.762213	0.13797	0.876713	2.435631	0.38037	-0.526862	-0.069085	0.495743	-0.126769	0.146261	0.054224	-0.121383	-0.026874	-0.300164	-1.086619	-0.577377	0.301557	-0.616195	-0.203365	-0.696978	0.220329	0.482372	-1.037577	-0.132418	-0.976382	0.33006	-0.156996	-0.80177	-0.162741	0.110213	-0.000451	-1.045194	0.142771	-0.432551	-0.664974	0.212223	-0.33475	0.212589	0.277852	0.129045	1.345704	0.069909	-0.282168	0.321686	-0.206806	0.321336	-0.532544	0.021603	-1.036355	0.120504	-0.402032	-0.132597	0.599056	0.174878	0.176448	-0.488755	-0.400399	-0.417625	-0.327637	-0.132192	-0.391861	-1.047186	-0.488404	0.346632	-2.03123	-0.455415	0.197563	0.243893	0.010853	-0.100716	0.441088	0.256299	0.011519	-0.120164	-0.763709	-1.094551	0.836148	0.92586	-0.549181	0.570436	0.247099	-0.080862	0.277255	0.646067	0.063706	0.302623	-0.182538	0.394113	-0.019088	-0.219864	-0.225958	-0.570771	-1.142836	-0.313259	-0.345439	-0.433287	-0.054036	-0.430836	0.012342	-0.899479	-0.92401	0.854232	0.470239	0.092757	0.133453	0.531962	0.088933	-0.913293	-1.219173	-0.536837	0.399337	0.236147	-0.057445	0.357723	-0.075102	-0.105492	-0.361921	0.712677	0.066575	-0.217435	-0.031373	0.343177	0.138594	-0.008521	-1.279756	0.292199	0.243268	0.099332	-0.111148	-0.5561	-0.243633	-0.149974	0.031117	-0.414896	0.731786	0.769909	-0.396845	0.127535	-0.20199	0.233887	-1.203317	0.469633	0.495981	0.470081	-0.061543	0.200386	0.533094	0.333324	-1.192988	0.240714	0.193525	0.086005	0.520032	-0.146381	0.561365	0.345698	-0.181658	0.360271	0.764785	0.649792	0.524486	0.371504	0.036858	0.646575	-0.83258	0.178684	0.100427	-0.147167	0.624578	0.896155	0.349997	0.526345	-0.137232	0.186005	0.278112	-0.432799	0.725874	-0.324963	0.310997	0.208001	0.566553	0.607798	0.408821	0.570119	0.312652	0.925017	-0.593731	0.109553	0.448103	-0.023354	-0.173469	-0.19614	0.068226	0.410611	-0.202831	0.877899	-1.001385	0.422523	0.474042	0.075102	-0.033604	0.247268	0.176799	0.239822	0.053496	0.274609	-1.0026	0.229392	0.326901	-0.362106	0.576347	-0.443176	-1.856207	0.287395	0.072036	0.460036	1.281235	-1.855992	-0.264149	-0.056033	-0.412654	0.637573	-1.015919	0.50118	0.362523	1.887522	-1.02945	0.309307	0.435761	0.571968	0.638601	0.205427	-0.064328	0.561556	0.054382	0.462545	0.335864	-0.099489	0.074146	-0.716568	0.470713	-0.709532	0.336386	0.060902	-0.195646	-0.184538	0.358035	-0.317952	-0.383228	0.026822	0.440956	0.214394	-0.775364	0.178747	-0.065326	-0.50755	-0.242135	-0.415782	-0.431732	-0.42758	0.50831	-0.448007	-0.273645	-0.630356	-0.644312	0.307915	-0.232582	0.415307	-0.269683	-0.590582	0.17897	-0.137783	-1.667427	-1.000433	0.171132	-0.352546	-0.089164	-2.005168	-0.042484	-0.512922	0.082094	-0.139193	-0.274125	-0.278345	-0.498984	0.010365	0.59913	0.134386	0.549013	0.149318	1.624433	-0.323716	0.211965	-0.072842	-0.02604	0.502978	-0.446975	0.147194	0.783525	-0.11753	-1.025285	-0.197633	-0.055867	0.360969	-0.750502	-0.037406	-0.264141	0.049344	0.444707	-0.91611	-0.85922	-0.216886	0.602362	-0.215017	3.806822	-0.125324	-0.007933	0.499775	0.297036	-0.101361	-0.178333	0.453424	-0.117324	0.394353	1.997996	0.265326	2.368196	-0.662761	2.763754	-0.361714	-0.465972	-0.739256	-0.136567	-0.088421	-0.501179	0.84728	-0.274109	0.434408	0.310559	0.263459	1.067236	-0.377959	-0.686319	0.426876	0.393959	-0.432241	2.995277	0.388283	0.124409	1.874648	0.185533	0.853394	-0.167242	0.424465	-0.200293	-0.325257	0.011636	-0.317605	0.370562	0.047315	0.012554	-0.112015	-0.135783	-0.374878	0.767068	-0.927617	0.043145	0.029457	0.597076	-0.447046	0.13272	0.12077	0.351454	0.398152	0.389739	-0.426605	-0.699732	0.363669	-0.899281	-0.338668	0.03067	0.381249	0.132438	0.142898	0.776838	-1.471357	-0.53706	0.049124	-0.991217	-0.773367	-0.453828	0.082776	0.284636	-0.292147	0.435695	-0.990201	-0.124107	0.42891	-0.028789	0.873837	-0.028311	1.342081	-0.606535	-0.054792	-0.992357	-0.100549	-1.123491	-0.097547	0.361316	0.874467	0.590879	0.096383	-0.229797	0.109769	0.085011	0.333119	-0.176045	-0.227569	0.142572	-0.285784	-0.042588	-0.20636	-0.729582	-0.126912	-0.330795	-0.041509	-0.113482	-0.210805	-0.060101	-0.611563	-0.656091	-0.117628	-0.526331	0.638677	-0.488682	-0.669581	0.46803	-0.294568	-0.419542	-0.229443	0.022902	-0.488959	-0.454812	1.023613	-0.891127	-0.644862	-0.190583	-0.632439	-0.073182	0.568035	0.665528	0.673545	0.507835	0.189553	0.159001	-0.500115	1.042895	0.450906	0.54474	-0.297483	0.674466	0.005005	0.808994	0.23279	0.790193	0.34192	1.246665	-0.849939	-0.236768	0.375712	0.475628	0.391825	0.257197	0.440546	0.216397	-0.828452	0.203598	-1.483828	0.157584	-0.155157	0.985908	-0.636121	0.881022	-0.422319	-0.021201	0.465984	-0.081239	-1.216661	-0.094614	-0.22192	0.144101	0.33409	0.166646	-0.109023	0.013963	0.160947	-0.071172	-0.088184	0.350621	0.019619	-0.302423	2.247316	1.061319	-0.206731	1.714964	-0.433155	-1.23131	-0.207268	1.07646	-0.136904	-0.023089	1.393868	0.194324	-0.186426	0.300663	1.208555	-0.183862	-0.220102	0.264731	0.265656	-0.314549	0.121229	-0.183054	0.169862	1.18533	0.577376	-1.459184	1.512875	-0.246871	0.196768	-0.290668	0.051048	-0.189221	0.093485	0.11084	0.340146	0.280203	-0.304486	-0.421073	0.602497	0.188111	0.087085	0.539034	-0.413447	0.207089	-0.676831	-0.064377	-0.070023	-0.900404	-1.216201	-1.187699	-0.034052	-0.421294	-0.170192	0.054216	0.242809	-0.631988	-0.447525	0.263044	0.300222	0.888603	-0.406507	-0.178326	0.205086	-0.067164	0.266108	0.197543	0.388029	1.596654	-0.654361	0.368315	-0.150488	0.019108	-0.452176	0.089544	-0.056651	-0.30364	0.635609	1.025624	0.619907	0.083752	-0.933189	-1.700142	-0.374189	-0.060846	0.369527	0.141823	-1.358423	-0.201614	-0.309774	-0.145619	-0.94216	-0.40095	0.405454	0.169293	0.048738	1.531516	-0.150007	0.255331	-0.32834	-0.25361	-0.307902	-0.213294	-0.863468	0.190435	-0.001656	0.435566	-0.190902	-0.026194	0.368057	-0.821976	1.363787	0.367724	0.066669	-0.584483	-0.072535	0.35833	-0.375858	0.195916	-0.482975	-0.242252	0.15756	-0.493498	-0.033518	0.085953	-0.164043	-0.385858	0.031577	-0.018802	0.428296	0.381512	1.144383	-0.310937	-0.261972	-0.144924	-0.098481	0.40341	0.033787	0.08575	-0.130087	-0.074829	-0.177659	-0.080614	-0.276876	0.05743	-0.194233	-0.256584	0.11745	-0.001013	0.268452	-0.693439	-0.270974	-0.116151	-0.110139	-0.50313	-1.326394	-0.016586	-0.215583	-0.002196	0.284069	-0.094981	-0.649833	0.06222	0.143604	-0.346653	0.035349	-0.110357	0.12677	-0.028282	0.002033	0.294278	-0.267396	-0.860414	0.873006	0.607915	-0.060286	-0.253969	-0.057569	-0.226988	-0.018038	1.235735	-0.13729	-0.034936	-0.783661	0.217702	0.076023	-1.735886	-0.034123	0.299267	-0.806329	0.069597	-0.320345	-0.763003	0.042621	-0.121932	-0.042064	0.036492	-0.675513	0.374863	-0.320328	-0.31652	-0.095183	-0.11885	1.036288	0.075974	0.657208	0.203732	-0.184621	0.8381	-0.194599	0.760799	0.334375	-0.316158	0.456629	-0.387281	-0.256966	0.83932	0.207112	-0.162522	-0.497423	0.23129	0.118518	0.479046	-0.566329	-0.44705	-0.824001	1.972749	1.083016	-0.508281	-0.107415	-1.430773	1.117408	0.283416	0.236814	-0.024406	0.590628	-0.129711	-0.087093	-0.1584	0.470648	0.298217	0.611044	0.083265	-0.311182	-1.226902	-0.674235	-0.75684	0.960418	1.038284	0.206301	-0.503721	0.249982	0.93547	-0.856875	0.436524	0.706291	0.532664	-0.281333	0.365666	-0.612573	0.523668	0.211764	-0.51202	0.227564	0.109163	-0.377165	0.132651	-1.110213	0.864704	-0.422211	-0.202485	-0.507401	-1.268266	-0.352324	-0.618657	0.476689	0.307178	-0.328414	0.794526	-0.720882	0.052094	-1.564648	-0.519925	-0.322853	-0.509519	-0.449528	0.102382	0.041556	-0.143101	-0.120397	0.092807	0.125337	0.820267	-0.031615	0.188999	-0.331779	-0.352708	0.505316	0.280368	-0.083576	-0.05883	-0.097872	-0.445967	-1.121356	1.102665	-0.625185	-1.320219	-0.963188	-0.479297	-0.311772	-0.201376	0.210423	0.446027	-0.492953	0.027435	0.048215	0.24672	-0.259511	-0.162626	-0.203324	-0.59274	0.123348	0.790163	-0.969574	-0.299699	-0.149363	0.339283	-0.341499	0.256696	0.856794	-0.256353	0.348024	1.590957	-1.282982	0.070601	-0.178961	1.245356	0.499847	1.145334	0.261371	0.647754	1.602609	-1.9295	-1.623219	0.765404	-0.880231	-0.469935	-0.261154	0.053346	-0.095001	-0.1002	-0.304935	0.230259	-0.180436	0.419448	0.352515	-0.094249	0.423431	-0.069963	-0.020938	0.024749	-0.545965	0.309922	-0.367449	-0.290296	0.698712	0.262914	-0.119851	0.159396	-0.487487	0.652292	-0.017428	-0.091225	-0.307794	-0.448079	0.444921	0.402584	0.616764	-0.339973	-0.033025	-0.072547	-1.083916	-0.699179	-0.24901	-0.520484	-0.219516	0.928371	-1.611021	-0.906842	0.421078	0.131031	0.673922	-0.392425	0.309973	0.173823	0.040949	0.148823	-0.182647	-1.48954	-0.290555	0.608001	0.056554	-0.372291	-0.276284	0.505237	-0.436996	-1.245461	-1.358948	-1.218604	-0.323962	0.069076	-0.297549	-0.069588	0.228925	0.294812	1.053097	-0.264589	0.150091	0.142661	-0.184132	0.268391	0.131461	-0.370347	2.44445	0.036147	0.267867	-0.086139	0.079569	-0.600763	0.139695	0.036531	-2.051422	-0.43211	0.469159	-0.002253	0.000208	-0.03135	0.554413	0.187624	0.697473	-0.136661	0.415994	0.019208	0.033747	-0.037355	0.905579	0.381099	-0.460494	0.206771	0.661403	0.070438	0.532174	-0.691486	0.064599	-0.122324	0.048995	-0.228445	1.366009	-0.29336	-0.86423	-0.230495	-0.156906	-0.495553	-0.5559	-0.426983	-0.077168	-0.025707	-0.695057	0.48051	-1.208528	-0.365745	-0.374081	0.23322	-0.274468	-0.11345	1.734664	-0.170585	-0.268948	-0.735596	-0.305341	0.129921	-1.057292	-0.549283	0.240745	-0.666542	0.239575	-0.577476	-0.913522	-0.521986	-1.092896	-1.009954	-0.01648	-0.160443	-0.969826	-1.689229	-0.254949	0.290753	-0.275797	-0.204596	0.36534	0.539498	-0.065445	-0.040526	-0.827984	0.575655	-0.352805	-0.676732	0.497521	0.599007	0.245411	0.123791	-0.896213	0.042816	0.309714	1.290227	0.442085	0.043448	0.237673	-0.35731	0.374076	-0.347278	0.100858	0.448296	0.01712	0.204028	0.074456	0.079155	-0.343222	0.09907	-0.030352	-0.562736	-0.173162	0.037714	1.016464	-1.007991	-0.247416	0.216078	0.203012	0.081539	0.344152	-0.256886	0.019661	-0.292977	0.827666	1.073248	0.569298	0.590449	0.039404	-0.009229	1.185031	0.112702	-0.183707	0.583146	0.717114	-0.225889	-0.411528	-0.412924	-0.083913	-0.620067	-0.210141	0.552659	-0.191861	-0.132303	-0.119717	0.338952	-0.245771	0.734019	-0.230938	-1.20399	-0.008437	0.33263	0.118856	-0.158804	-0.885979	-1.762593	-0.82205	-0.241894	0.628051	0.684376	1.397161	2.136955	5.01104	-0.48602	-0.248921	1.821882	0.129605	0.57726	-0.276027	0.24426	-0.005116	-0.546301	0.336755	0.142541	-0.278624	-1.207146	0.781831	0.904975	-0.19669	-0.118716	-0.678577	0.02815	0.337512	0.568011	0.167102	-0.348249	-0.289869	1.133858	0.367091	0.683201	0.091691	-0.375874	0.247667	0.041814	-0.494555	-0.209646	1.651168	1.213113	0.099801	-0.233056	-0.298011	0.026957	-0.181781	0.11211	-0.489552	-0.458421	-0.075734	0.721401	-0.271872	0.332343	-0.415195	-0.027728	0.018383	-0.9896	-0.315111	0.336416	-0.329066	1.224753	1.037679	3.248365	0.255721	0.943794	0.508821	-0.582282	0.269161	0.293639	0.124233	-1.281198	0.57793	0.593074	0.401466	-0.031619	0.325137	-0.26437	-0.324503	-0.526731	0.085088	-1.118108	-0.201344	-0.664749	0.384747	0.321093	-0.378462	-0.013857	0.017999	0.505464	0.483978	-0.455169	1.410446	-1.810038	0.219009	-0.02325	1.021941	1.139259	0.048521	0.42099	-0.323171	-0.696901	0.409152	-0.865949	0.04899	-0.371545	-0.51064	0.171907	0.064428	0.022012	1.192131	0.795368	-0.149447	-0.31235	-0.36211	0.811953	-0.244924	-0.008409	0.230926	0.772168	-0.320562	0.41706	0.416847	-0.126077	-0.276519	-0.952752	-1.221077	0.710216	1.038277	-0.032112	-0.300621	-0.142982	-0.073717	-0.741546	0.179182	-0.098105	-0.963348	-0.784339	-0.182785	-0.23887	-0.116686	0.401227	-0.819458	1.231657	-0.31035	0.354467	-0.399298	0.452252	-0.483637	3.469208	-0.323793	-0.946841	-0.038858	-0.44305	-0.318301	-0.502375	0.288122	1.070061	0.358282	0.727759	-0.300774	-0.12619	0.250628	0.24101	-0.283566	-0.332892	0.147531	-0.363085	0.366269	0.193513	-1.421487	-0.319299	-0.322225	-0.591963	0.313607	-0.078384	0.562976	0.252903	0.572235	0.020654	0.40004	-0.358851	-0.214151	0.327782	-0.579571	-0.456049	-0.176461	1.205293	-0.110872	-0.218099	0.086613	0.133901	0.085624	3.436971	-1.381592	0.230793	-0.107026	0.274828	-0.435943	0.210821	-0.027053	-0.741056	1.370331	-0.376456	-0.797606	-0.01885	0.55006	-0.087634	0.095699	-0.832882	-0.337906	-0.657888	0.089663	-0.091951	0.449509	-0.155096	-1.563954	0.008919	0.51133	-0.56697	-0.041827	-0.488675	-0.287727	-0.236913	0.368289	0.445699	-0.670123	0.299584	-0.68283	-0.487208	-1.173815	0.036757	-0.422419	-0.060763	-0.640676	-0.217729	-0.411228	-0.087325	-0.027592	0.846674	0.192642	-0.416239	-0.008853	1.076768	0.499218	0.826482	0.44599	0.263123	-0.162315	0.445451	-0.122326	0.635921	0.285407	0.74291	-0.210847	0.422524	-0.763198	0.617842	0.04786	0.692547	0.574345	1.04803	-0.369202	0.330964	-0.174192	0.245497	0.219313	0.550205	0.239962	-0.23938	0.786894	0.088917	-1.562488	-0.534277	0.088466	-0.187779	0.197553	-0.054849	-0.72356	0.472237	0.023312	-0.386102	-0.082365	0.597106	0.130236	1.071991	-0.010068	1.128296	-0.042865	-0.146214	-2.302133	-0.323972	-1.671381	-0.421441	-0.573897	0.640166	-0.201899	-0.013935	0.510927	-0.181517	3.71566	-0.648207	0.240604	0.724997	-1.018178	0.196835	-0.164375	0.072363	-0.24765	0.459231	-0.362724	1.111973	0.346251	-0.038447	-0.481975	0.145305	-0.654048	0.241286	-1.389705	0.91645	0.007063	0.270028	-0.212501	-0.015558	-1.193405	-1.04172	1.652887	0.166346	-0.26682	0.277757	0.246775	-0.612126	-0.809348	-0.840587	0.295963	0.100733	-0.30087	0.149452	-0.181678	-0.48636	-0.343988	0.433351	0.198292	0.403149	0.147703	1.592886	0.751048	1.352026	0.603962	-1.026781	-0.158808	-0.104491	0.448684	1.420058	-0.636778	-2.474431	1.159498	0.253218	1.533681	-0.511712	-0.762173	-0.273944	-1.73287	0.77241	0.795622	1.009316	-0.198375	-0.033544	-0.60897	0.658448	0.021592	0.164345	-0.366277	0.274868	-0.408306	-1.973528	0.12519	0.717081	-0.211888	-0.259503	1.141351	0.254317	1.828908	0.475349	0.746103	0.086626	-1.034138	-0.171528	0.081344	1.401162	-0.817941	0.611653	0.577585	0.056244	0.525869	1.042839	-0.121051	-0.197803	0.161574	-0.667227	-0.55287	-0.095834	0.753599	-0.13395	0.439916	0.175415	-0.634737	-0.655628	0.017947	-1.160649	2.182709	0.193614	0.685424	0.551671	-1.119036	0.419139	-0.177989	-0.432132	-0.047123	0.028245	0.10666	0.250281	-0.307603	0.791064	0.467421	0.880865	0.422627	-0.639907	0.09767	0.4007	-0.458667	-0.1077	-0.48419	-0.238889	0.274524	0.70747	-0.177228	-0.129307	0.76704	0.224552	0.259401	0.7511	0.613147	0.349091	0.084215	0.480984	0.519917	-0.349062	0.682831	0.085632	0.183986	-0.651963	0.861649	0.577035	-0.351722	-0.034327	0.480474	-0.821317	-0.042046	0.034507	0.62787	0.138533	-0.202019	0.16605	-0.010476	0.525348	0.541777	0.23471	0.543195	0.344756	-0.076951	-0.331689	0.290621	0.570339	1.141886	0.037412	-0.373993	0.535631	-1.253282	-0.478538	0.661472	-0.104168	1.856274	-0.201513	-0.389624	-0.117273	0.056985	-0.076212	0.306021	0.324093	0.335949	-0.263967	0.141758	-1.424803	0.090188	-0.251407	-0.229543	0.523757	-0.227725	0.013136	0.55402	-0.21136	-0.33535	-0.186243	-0.364876	-0.088032	-0.172152	0.215882	-0.518373	-0.436087	0.481459	-0.197914	-0.30377	-1.519721	0.270828	0.672218	0.477647	-0.53172	0.503287	-1.024898	0.022592	-0.914878	-0.212674	0.229141	-1.088833	0.706625	0.09045	-0.198612	0.580073	-0.668236	0.331207	0.313678	-1.037216	0.725213	0.556059	-0.133387	0.708813	2.784031	0.924525	-0.794614	-0.315531	-0.749164	-0.502052	0.729023	1.568665	-0.444223	-1.001317	0.109078	-0.882291	-0.282758	-0.171072	0.457383	-0.50522	0.711583	-0.847857	-0.978782	-0.239143	0.334544	-0.541011	-0.142592	-0.272373	-0.067776	0.087963	0.134071	0.159705	0.306493	0.376933	0.422773	-0.240214	-1.144136	0.14184	-0.072776	-0.310553	-0.126371	0.388922	0.283243	-0.177401	-0.831857	0.963877	-0.25264	0.386324	0.215929	0.550711	0.264229	-0.015868	0.610932	-0.034246	-0.609789	-0.922065	-0.476227	0.329267	-0.007549	0.984521	-0.121336	0.051592	0.137468	-0.111671	-0.148703	0.458767	0.134208	-0.971446	-0.096756	0.61069	0.017759	-0.160165	1.060358	0.902074	0.028013	0.284767	-0.035964	-0.705499	-0.359111	-0.180062	0.691176	0.059343	-0.549195	0.314748	-0.052601	0.217074	1.012278	-1.199162	0.182067	-0.425805	2.252889	-0.466328	0.329346	-1.073677	0.232749	0.585935	-0.081002	-0.172138	0.075755	-0.508045	-0.771792	0.052453	-0.127305	0.013969	-0.88121	0.320555	-0.539795	0.763116	0.245564	-0.496452	-0.288092	-0.569031	-0.258841	0.420384	-0.604751	-0.411619	-0.02444	-0.02745	-0.35301	-1.155108	-0.000848	0.046764	-0.099203	0.130744	-0.013583	0.437672	-0.407607	-0.635233	-0.777648	0.175895	-0.092596	-0.354331	-1.495896	-0.485169	0.485938	0.334855	-0.281767	-0.996867	-0.10632	0.063451	0.42459	-0.287502	-0.299959	0.204739	-0.226498	0.124764	0.042972	0.762621	0.781081	0.682587	-0.944155	-1.544928	0.247306	0.2474	0.401954	-0.797717	0.98707	0.972839	-0.473324	-0.253983	-0.269512	-0.345726	-0.259997	-0.508551	-0.309107	0.103589	-0.140063	-0.127003	0.15857	-1.749076	-0.165487	-0.317528	0.599521	-0.632738	-0.550713	0.64956	-0.012911	-0.332436	-0.23376	-0.503907	0.269036	-0.41054	-0.323696	-0.040052	0.041114	0.039194	-0.101877	-0.171762	-0.527151	0.032023	-0.545233	0.338953	-0.536358	-0.158667	-0.027711	-0.005588	-0.008493	0.220998	0.623695	0.721521	0.401181	0.784187	1.143161	0.197075	-0.078009	-0.402091	-0.027896	-1.370788	0.263778	-0.744306	-0.330877	-0.381892	-0.112353	-0.42313	0.305624	0.117997	0.496194	-0.054808	-0.272346	0.310431	0.155295	0.472507	0.27775	0.113493	-0.072421	-0.31481	-0.859349	-0.06146	0.048541	-0.829626	-0.56241	-0.522251	-0.098788	0.249801	0.337199	-0.99595	-0.550331	-0.188753	0.097497	0.426288	-0.11851	0.470958	-0.727105	-0.177792	0.568723	0.632895	-0.302762	-0.304258	2.870397	-0.048331	0.084413	-0.022083	-0.571191	0.862525	-1.096534	-0.771833	2.610515	3.949739	-1.740583	0.143988	-0.540175	-0.171856	-0.188131	0.232168	-0.106816	-0.444389	1.747753	0.784493	-0.65994	-1.030841	0.299271	0.277752	-0.115147	-0.415208	-0.245172	0.026218	-0.205099	-0.310543	-0.958693	0.448288	0.003072	-0.523099	0.183875	0.82127	0.05944	0.288936	0.512021	0.040173	-0.1232	0.580142	0.6068	0.509357	-0.947891	-0.446906	-0.248984	1.162477	0.787977	-0.176489	-0.130295	0.409372	0.09919	0.207773	0.04204	1.588425	0.665341	0.040226	-0.06337	1.000621	0.078933	0.639141	0.020388	-0.227378	0.583121	-0.52947	-0.431924	-0.097847	-0.087547	-0.064251	-0.063359	-0.138127	-0.302036	0.378746	-0.108525	0.840413	-0.286953	-0.206347	-0.173383	-0.459721	0.022357	0.021758	-0.749037	0.676259	0.754997	-0.264042	0.359245	0.242395	-0.18515	-0.020044	0.788964	-1.041787	0.40805	-0.086749	0.415002	0.577464	0.550251	0.291949	-0.446055	-0.140164	-0.358834	-0.11085	-0.366063	-0.361231	-0.538346	0.377165	-0.266945	0.462387	-0.940681	0.173674	-0.638245	-0.551707	0.116463	-1.367565	-0.52681	0.066026	-0.093903	-0.225923	0.134168	0.384086	0.115467	0.091859	-0.240935	0.322332	-0.157394	-0.80677	-0.498031	0.908884	0.475922	0.75314	-0.509725	0.24039	-0.674425	-0.671081	0.793435	0.040448	-0.499303	0.319558	0.586945	-0.347536	0.603714	-0.024148	1.303157	0.596043	-0.224806	0.306193	-0.801531	0.114883	-1.304202	-0.006161	0.499301	-1.816659	0.372072	-0.37389	-0.221464	0.563553	-0.192832	1.240928	-0.304202	0.303831	0.219286	-0.743535	0.325751	0.042278	0.008982	-1.447779	-0.349152	0.490412	0.162151	0.284677	0.391044	-0.838572	-0.390287	-1.754465	0.916285	-0.685475	0.085641	0.063136	-0.489557	0.03573	-1.191585	0.146021	-0.294816	0.136085	-0.365085	0.258017	-0.275081	0.270719	0.675206	0.960354	-0.220996	-0.207618	-0.149436	0.698161	0.301497	-1.012407	0.247451	-0.101837	2.349704	1.571301	-0.516961	0.296019	0.661287	-0.993434	0.553877	0.698365	-0.62161	0.023713	-0.642404	-0.754469	-1.051723	-0.256655	-0.476447	0.430122	-0.395631	-0.85648	0.218719	-0.333882	0.907655	-0.135209	-0.586244	0.502309	0.662659	-0.225021	-0.039851	-1.68839	-0.158245	-0.222895	0.766171	-0.054315	-0.528274	0.744042	0.212083	-0.145222	-0.424682	-0.724346	0.203	-1.007805	0.692694	-0.274008	1.366007	-0.396151	0.759191	0.081178	-0.087092	-0.128878	0.878297	-0.077722	-0.29036	0.272507	0.876895	0.171434	-1.104076	-0.165111	-0.12836	-1.469083	-0.005155	-0.401174	-0.607872	-0.41371	-0.529977	0.12458	-0.218087	-0.691	-0.667855	0.038968	-0.538321	-0.617424	-0.059574	0.17228	-0.452806	0.516822	-0.184364	-0.156686	0.086669	0.146696	-0.403309	-0.12313	0.43309	-1.029363	-0.684558	0.610467	0.337109	-0.405353	-0.694899	0.790866	-0.032258	-0.662665	-0.69684	0.766195	0.04979	-0.612527	0.311643	-0.321285	-0.417818	-0.403649	-1.097989	-0.209453	0.241653	0.288481	0.207885	0.037642	0.138134	1.78037	1.323014	-0.329933	0.051129	0.676368	0.223239	0.621366	-0.682665	-0.163481	-0.389906	-0.771611	-0.233387	0.275706	0.173951	-0.204319	-0.627969	-0.603429	-0.233461	-0.196766	0.107369	-0.895417	-0.535793	-0.137074	0.045463	-0.231577	0.526316	0.04833	-1.340983	0.123847	0.894778	-1.009051	0.212874	0.306126	1.7757	0.790215	-0.889898	-0.113675	-0.501054	0.039032	-0.096873	-0.216195	0.658241	-0.325577	0.907122	-0.344101	0.830674	0.024612	-0.325671	0.613013	-0.078105	-0.059498	0.09895	-0.698023	0.817013	1.137351	-0.367182	0.25894	-0.748756	-0.858412	-0.1059	0.30155	0.613825	0.004996	-0.098398	-0.407904	-0.914379	-0.640872	-0.901669	-0.712056	-0.623992	-0.230712	-0.00664	0.99401	-0.910855	-0.591401	0.232066	-0.203268	-0.277982	0.022256	0.092023	-0.434568	-0.485185	-0.0045	0.566847	1.011871	-1.439697	0.12441	0.355206	-0.574105	-0.160554	-0.270357	-0.064713	0.772797	1.52065	0.281895	-0.284031	-0.157004	0.196755	0.927899	0.032116	-0.055907	0.080236	0.119952	0.168653	-0.281463	0.073469	0.430472	-0.608649	-0.36704	-0.224698	-0.160239	-0.125841	-0.701367	-0.662608	0.549837	-0.129221	1.034171	-0.223157	0.499577	-0.463437	0.03043	-0.315024	-0.059545	-0.826791	-0.18693	-0.395632	0.484628	-0.008232	-0.173663	-1.115009	0.043819	-0.031321	0.813897	-0.003147	0.51796	0.187096	-0.130769	-1.211863	0.019455	-0.15787	-0.286279	-0.303606	-0.54031	-0.821163	0.148479	-0.261531	0.076755	-0.486185	-0.903807	0.077948	-0.144497	0.088864	-0.429848	0.969356	-0.514084	0.225065	1.219591	0.524434	0.128248	0.893751	0.393873	-0.716638	-0.276665	-0.712996	0.127962	-0.881979	-0.81582	-0.240697	0.39612	-0.523109	0.110285	-0.540084	-0.468827	0.539677	0.165997	0.20365	0.383074	-0.374117	0.555331	-0.464307	-1.027879	0.861295	0.349447	-1.465395	-0.319576	-1.224274	-0.867098	-0.330513	-0.275232	-1.211726	1.721729	0.102458	0.19544	-0.020452	0.435618	-0.135172	-0.610078	-0.175535	0.054017	0.60029	0.00772	0.225811	-0.17876	-1.338032	0.448808	-0.359755	0.008714	0.0443	0.106948	0.35425	0.345838	0.333155	-0.354107	0.044258	0.791344	0.680049	0.405177	0.109531	-0.609626	-0.045035	0.099186	0.291689	-0.086283	-0.299371	0.107646	-0.257946	-1.05169	-0.12714	0.441799	0.299482	0.441711	-0.33152	-0.012262	0.313393	0.361345	0.171042	0.009851	0.039746	0.0167	0.216306	0.487927	0.392815	-0.023312	0.083738	1.118996	1.044366	-0.427409	0.491486	-1.005667	-0.235735	-0.725329	1.076931	-0.015413	-0.134121	1.130798	0.196504	0.597334	0.271358	0.488287	-0.93872	-0.856784	-0.382047	0.129083	-0.085553	-0.576288	0.159315	-0.346406	0.752064	0.918306	0.794667	-0.641969	-0.020918	0.262456	0.331577	0.041575	-0.00555	0.673354	0.493303	1.140016	0.169139	0.249248	0.866633	0.994015	0.141092	0.62308	1.050864	0.875978	0.211105	0.264929	0.090878	0.018709	-0.052454	-0.11839	0.366246	0.404053	-0.287957	0.185949	0.808864	-0.222374	0.668944	-0.067193	0.767098	0.165362	-0.225922	-0.786518	-0.214785	0.110763	-0.176908	-0.168646	0.074753	0.04021	-0.159615	0.039795	-0.207972	0.317207	0.245423	-0.073939	-0.037406	-0.122302	-0.044306	1.061446	0.772043	0.416227	0.001807	0.402667	-0.204236	-0.235202	-0.108921	0.06204	0.067405	0.453224	-0.374589	1.05056	0.43237	-0.027451	0.192537	-0.283399	-0.013988	0.317772	0.360162	-0.205937	0.082711	-1.233729	-0.141336	0.1785	0.688536	0.337459	0.102078	0.806856	0.332327	0.392678	0.585958	0.997456	0.230258	-0.475978	0.239206	-0.0734	1.032229	0.133039	-0.445646	-0.330252	-0.695655	-0.980041	-0.896662	0.480769	-0.536582	0.144088	-0.504909	-0.990306	-0.293303	0.019566	-0.304852	-0.534095	0.361517	0.270302	-0.117695	-0.0919	1.122168	0.304138	-0.72888	0.500316	0.412123	-0.084495	-0.09694	-0.163184	0.055082	0.097873	-0.285962	-1.516194	-0.104091	0.172652	-0.32754	-0.130709	0.411719	-0.336419	-0.427757	-0.344314	-0.158771	0.060261	0.656961	-0.275008	-0.140228	0.105533	0.370037	0.014687	0.028393	-0.44274	0.595084	-0.131783	0.622688	-0.600354	-0.080647	0.274132	0.558199	0.446106	0.180618	-0.073107	-1.164412	0.039308	-1.545874	0.332015	1.731241	0.476641	0.467262	-0.227018	-0.713002	-0.147425	-1.015225	-1.29901	0.307902	-0.163276	-0.37999	-0.651876	-0.106097	0.653604	0.672828	-0.963765	0.003347	0.167261	-0.017544	0.081625	0.119814	0.451926	0.207157	-0.330109	-0.121621	0.520305	-0.370496	0.095157	-0.354927	0.101991	0.537055	0.350582	-0.310032	-0.081122	1.273479	-0.632845	-0.031905	0.704012	-0.200816	-0.515259	-1.118662	-1.148091	0.45842	0.475615	0.868101	-0.238743	0.164944	-1.030772	0.625176	-0.567291	-0.309723	0.64804	-0.089391	-0.800386	-0.585252	-0.781422	0.691977	0.125682	1.540811	-0.573594	-0.527447	0.337832	-1.428874	0.049678	-0.088326	0.712573	-0.182267	0.222542	-0.557156	0.906071	2.48492	0.586211	-0.86006	-2.145179	0.258682	-0.223468	-0.215893	-0.655645	-0.420564	-0.148738	-0.634215	-0.423548	-0.018077	-0.251535	0.914613	0.156203	-0.044621	0.770672	-0.022018	0.193473	0.667728	0.151768	-0.048446	-0.255537	0.378555	0.101933	0.021169	0.4204	-0.187496	-0.128584	0.26722	0.830588	-2.067399	0.223635	0.049571	-0.166083	0.671669	-0.598122	-0.361752	-1.540719	1.912928	-0.166692	0.596096	0.39757	-0.289034	0.21123	-0.68128	-0.066422	-0.599127	-0.680862	0.124256	-0.530074	-0.086495	0.038797	-0.29016	-0.329299	0.143396	-0.918577	0.136157	0.031006	0.101482	0.227073	0.549642	-0.461844	0.062031	0.286258	1.942065	-0.231849	-0.197718	-0.431972	0.065665	-0.502044	0.0045	0.040905	-0.501668	-0.373717	0.506828	-0.523882	0.061872	-0.939281	-0.755693	0.232172	-1.642341	-0.404758	-0.374629	-0.616673	-0.675645	0.118522	-0.011353	0.182059	-0.187789	0.483117	-0.524472	-0.057383	-0.789065	0.425701	-0.220717	0.342947	0.032945	1.017393	-0.093014	0.621268	0.362198	-0.319537	1.291781	-0.007439	-0.060547	0.169632	-0.044667	-0.595432	0.155742	-0.121226	0.01561	0.159773	0.949763	0.548353	0.007288	0.145711	-0.224434	-0.558954	-0.268765	-0.520374	-0.499176	-0.3488	0.660435	-0.093423	-0.368107	0.012297	0.376719	0.522261	1.349122	0.192789	0.282197	-0.022415	-2.010273	1.258392	0.050312	-0.567928	1.972801	-0.311166	-0.14629	0.110938	0.894762	-0.122974	-0.65498	-0.765257	-0.95429	-0.154108	0.579852	-0.077853	0.204555	-0.060398	-0.064566	-1.228025	1.233676	0.1948	0.907492	0.568845	-0.424104	-0.654095	-0.191063	0.6408	-0.27966	-0.509506	-0.831053	-0.113333	-0.204889	0.824624	0.12857	-0.125609	0.201747	0.095273	0.219788	0.181583	0.229015	-0.470363	0.877632	-0.289562	-0.196551	0.407529	-0.183476	1.340751	-0.084966	-1.249078	0.784271	0.268439	0.53978	1.007507	-0.166987	-0.378581	0.201742	-0.242379	3.406467	0.006424	-0.439362	0.528752	0.072717	-0.440631	-0.081673	-0.15184	0.390129	0.022374	1.468656	0.897277	1.451857	0.231073	0.278828	-0.076358	0.15305	-0.671731	-0.119254	0.519262	0.321986	-0.426841	-0.217065	0.361421	-0.327071	-0.047216	-0.030919	-0.307632	-0.130673	0.394401	-0.446278	0.056787	-0.095401	0.332085	0.043516	-0.505003	-0.016218	-0.095691	-0.044921	0.13145	-0.296415	0.878919	0.754578	-0.270905	0.02574	0.505725	0.178132	-0.548778	0.05951	0.835595	-0.062632	-0.239496	0.185922	0.736264	-0.855792	-1.199964	0.693506	-0.174338	-0.136791	0.096655	0.288529	0.046388	-0.126519	-0.082053	-0.154395	0.035291	-0.40732	0.129076	-0.174996	-1.124702	0.25363	0.667707	0.014878	0.293284	-0.050304	0.092027	-0.456369	-0.109281	-0.08003	-0.276511	-0.236253	-0.653442	-0.594193	0.13573	0.290158	0.026699	0.039509	-0.087313	0.680467	0.55331	-0.136082	0.266344	-0.234105	-0.128458	-0.567359	-0.20222	0.195043	0.126904	-1.414983	0.450068	0.017678	0.11198	-0.073324	0.176212	0.709279	-0.234142	-0.069678	-0.10007	-0.155842	-0.434787	0.887919	0.616939	-0.712005	0.348961	-0.098321	-0.174792	-1.012252	0.029753	-0.67735	0.079445	-0.037532	0.052239	0.522833	-0.613046	-0.397434	-1.140626	-0.432576	-0.248435	0.299357	-0.025902	-0.936994	-0.236204	-1.536375	-1.038474	0.006153	-0.338087	-0.339759	0.399004	0.11074	-0.318984	-0.297844	-0.919883	-1.552364	-0.38915	-0.632002	-0.613346	0.605494	-0.399246	0.137688	-0.145548	-0.096594	0.153204	0.053773	-0.041216	-0.107078	-0.052044	0.281553	-0.131466	-0.565762	-0.147172	-0.235383	-0.003424	-0.527654	-0.792895	0.238921	0.079783	-0.13908	-0.625577	0.08935	0.823369	-0.122242	-0.151665	-0.841883	0.518561	-0.962877	-0.791499	-0.961357	-0.321693	-0.352448	0.201884	-0.142218	-0.214054	0.153955	-0.080648	-0.286865	-0.223763	0.275289	0.499695	-0.146779	0.837824	-0.879726	0.359646	-0.020116	-0.327411	0.04457	0.241214	0.221419	-0.771318	0.083522	-0.314307	-0.230686	-0.461736	-0.106769	0.72828	0.229212	0.897453	-0.56364	-0.408216	0.034947	-0.731113	0.41085	-0.020861	-0.797593	-0.493712	0.235501	-0.189375	-0.003279	-0.237097	-0.285222	0.318232	-0.464756	0.795004	-1.409469	-0.015735	0.20341	0.508029	0.164653	-0.013605	-0.203067	0.30676	0.585608	0.144561	0.107412	-1.342357	-0.654301	-0.021934	0.283339	-0.272986	-0.185927	0.026078	-0.274447	-0.870886	0.931192	-0.140719	-1.884619	-1.779636	-0.04999	0.328668	-1.59135	-0.27405	0.066144	-0.295936	-0.332815	-0.235699	-2.054915	-0.280211	-0.690339	0.061298	-0.546835	-0.236034	0.661874	0.621316	-0.55241	-0.102893	0.096328	-0.131043	1.129632	-0.316582	0.567807	-0.131048	-1.348615	-0.038409	-0.205511	-0.245854	-0.031325	0.13444	-0.491514	-0.008618	-0.15332	-0.205139	-0.55856	-0.601258	-1.242859	-0.152155	-1.222287	0.405877	-1.129669	-0.730083	-0.386052	-0.032348	-0.264341	-0.217371	0.058521	-0.422109	-1.933645	-0.806952	-1.265328	-0.603301	-0.412186	-0.097203	-0.467089	-0.839736	-0.378787	0.386855	0.211694	-0.317002	0.389282	0.009604	-0.302227	-0.327262	-0.281535	-0.271881	0.451596	-0.205557	-0.194799	-0.70274	-0.287378	-0.202813	-0.319591	0.265238	-0.729868	-0.536207	-0.251736	-0.267894	-0.381398	0.145192	-0.410517	-0.048716	-0.138343	-0.188245	0.280844	0.104564	0.123898	0.023105	-0.0426	-0.030043	-0.233233	0.186402	-0.632832	0.278064	0.07293	0.622237	0.62859	-1.53483	-0.212146	-1.403584	0.016263	0.584281	0.220716	-0.891421	-0.907418	-0.41837	0.308256	-0.541616	-0.132637	-0.022575	-0.072633	0.127362	0.237359	0.600996	-0.262293	1.102399	0.508206	0.232117	0.222475	-0.521882	0.375703	-0.744148	-0.690508	-0.792239	1.527528	-0.110702	-0.795689	0.200652	-0.064253	-0.110964	-0.905539	0.366268	-0.141026	-0.113087	0.16361	-0.471588	-0.506412	-0.812446	0.083507	-0.598684	-0.297782	-0.943459	0.00782	0.271817	0.311221	-0.530352	0.675584	0.582804	0.392376	-0.096068	0.273937	-0.09081	-0.314684	-0.997504	-0.286383	-0.311948	-0.913602	0.251518	-0.245029	-0.711385	-0.7423	-0.21266	2.045788	0.478886	-0.194913	0.563001	-0.143983	0.230188	-1.045791	-0.220267	0.61875	-0.487783	1.059997	0.635572	-0.558728	0.074496	0.054643	-0.106023	0.047788	0.06369	-0.328691	0.292054	-0.923398	0.162489	0.476022	-0.33692	0.223178	0.953857	-0.067264	0.072237	-0.451437	-0.615051	-0.412255	-0.03737	1.174576	0.229054	-0.532854	-1.076263	-0.66084	0.791988	0.11574	0.560635	0.20151	0.487455	-0.739545	0.292814	0.016394	-0.107762	0.027904	-0.136406	0.501731	0.942389	-0.185006	0.814113	-0.028449	0.266043	-0.459092	-0.315294	-0.031731	-0.118446	-0.70165	-0.20429	0.520343	-0.636236	-0.43996	0.063122	-0.930307	-1.044762	-0.579857	-0.17344	-0.167137	0.170882	-0.081538	0.481756	-0.947138	-0.151178	-0.071788	-0.226245	0.605661	-1.180597	0.115387	-0.229834	-0.867719	-0.473173	-0.461766	0.212732	0.327858	0.125207	-0.168998	-0.145939	1.249252	0.269132	-0.109796	-0.273003	0.944179	1.711468	1.474375	0.765156	0.327507	-0.038457	0.809897	-0.034161	-0.810174	-0.281012	-0.179091	0.261921	-0.025525	0.081217	0.046601	1.252191	0.236916	-1.005147	-1.282928	1.05849	-0.165598	-0.158689	0.183424	-0.033542	-0.208223	0.601025	-0.734828	-0.531315	0.411916	-0.367772	0.219607	-0.295294	-0.658105	0.588901	-0.029968	-1.029904	-0.027979	1.009594	-0.021876	-0.808564	-0.175283	0.841711	0.916214	-0.967049	0.552568	-0.293347	-0.084603	0.132619	0.339796	0.553741	-0.557575	-0.342912	0.624637	-0.814727	-0.145923	-0.568155	-0.171869	0.369867	-0.465188	-0.142717	0.313446	-0.078994	-0.324952	-0.478003	-0.139065	-1.480329	0.711417	-0.009818	0.100004	0.482128	0.160133	-0.478966	-0.607114	1.084666	-0.108868	3.08834	-0.408853	1.065514	-0.209196	0.527958	-0.549985	-0.273632	0.837818	0.339332	-0.482588	0.220491	1.278614	0.636467	-0.53023	1.540306	0.559575	0.269391	-1.253018	-0.63057	0.402036	-0.138071	-0.147427	0.09674	-0.765489	-1.690856	-0.724761	0.009231	-0.256052	-0.832144	0.159348	-0.049247	-0.580016	0.128489	0.020598	0.046431	0.184479	-0.151881	0.47153	0.104405	-0.48315	-0.177364	0.201019	-0.852142	-0.634163	-0.210221	-1.973117	0.071661	-0.064559	-0.561271	-0.038732	-0.729209	0.408645	-0.193886	-0.324438	-0.475615	0.437259	-0.359985	0.381759	-0.140567	0.153356	0.343616	0.764539	0.703118	-0.791638	0.232007	-0.42722	-0.227692	-0.664241	-0.161899	0.294205	0.071212	-0.163334	2.650991	0.761581	0.113726	0.070226	-0.45826	-0.242627	-0.64642	-0.054718	-0.70667	-0.456765	-0.059742	-0.270635	-0.0288	0.898407	-0.448021	-0.290314	-0.006042	0.292744	0.556509	-0.23117	-0.683518	-0.401408	0.556592	0.010953	0.172517	-0.343193	-0.223004	-0.386565	-0.334508	-0.093943	0.137168	-0.189275	-0.283763	-0.134226	-0.015676	-0.204489	0.179422	0.030344	0.123595	-0.516943	0.019495	-0.11619	0.236263	0.626693	0.932085	-0.002709	1.193971	-0.352443	-0.4676	-0.008398	0.242179	-0.046552	-0.469536	1.03389	0.147758	-0.02479	0.00721	-0.70044	0.687837	0.290406	-0.444654	-1.260697	0.037675	-0.396101	0.70562	0.114419	0.644802	-0.457381	-0.07618	-0.479805	-0.261321	-0.016599	-0.670965	-0.86329	0.287732	-0.000087	0.713103	-0.154458	0.127782	0.008007	-0.233933	-0.052677	-0.49885	-0.156172	-0.526079	-0.260133	-0.093113	0.226397	0.267048	-0.089551	0.619199	0.376558	-0.528055	-0.113007	0.398532	0.004561	-0.011405	-0.634355	-0.510887	-0.311679	-0.236786	-0.200233	0.262195	0.091925	0.162657	0.310668	-0.510096	0.395563	-0.101525	-0.156899	-0.356668	0.173179	0.640986	1.370955	-0.567036	0.369936	0.261255	-0.461694	-0.954028	-0.666719	0.018851	-0.20332	-0.106911	0.731239	0.670624	-0.406777	0.147827	-1.071378	-0.229617	-0.213101	-0.107203	0.605845	0.315836	-1.002242	-0.029403	0.451704	-0.937681	-0.398637	0.806776	0.312387	-1.311734	0.05124	-1.218499	0.733372	-0.984389	-0.744912	-0.845662	0.163156	-0.244987	-0.274589	-0.449343	-0.393876	0.099359	0.334543	0.344755	0.088549	-0.057046	-0.072113	-0.035232	-0.190108	-0.256552	0.382449	0.645578	0.117829	-0.364928	0.525567	0.20964	-0.149627	-0.218409	0.111683	0.625757	0.490434	0.206481	0.512744	1.155284	0.290742	0.257866	0.605399	0.306047	0.078249	0.763232	0.383868	0.288136	-0.304241	-0.739109	0.261349	0.031034	0.223728	-0.064253	-0.001356	-0.289999	0.142515	-0.539883	0.52513	-0.102674	0.074606	0.097057	0.76539	-0.569505	0.101586	0.311779	-0.411666	0.005481	-0.034694	-1.067137	-0.073539	2.093995	-0.186175	-0.177564	0.011602	-0.6959	0.486288	-0.059541	1.04799	0.094981	-0.050159	-0.534141	0.715403	-0.393165	0.042304	0.858376	-0.222602	0.638923	-1.634896	0.058675	0.727351	0.416333	-0.672956	-0.094406	-0.110262	0.319204	0.545485	1.05761	-0.59106	-0.735542	0.801708	0.43171	-0.304947	-1.308277	-0.759752	-0.168704	-0.658469	-0.988753	-0.67412	-0.625944	-0.336226	-0.713595	0.263949	-0.41245	-1.05207	-0.206092	-1.633062	-0.144745	3.281772	0.592695	0.012472	-0.311437	5.04E-01	-0.579663	-1.612595	0.401808	-0.301584	0.046881	-0.81522	-0.191664	-0.238232	-0.221217	-0.017812	0.671565	-0.361105	-0.401468	-0.263776	0.042676	0.589019	-0.197885	-0.604018	-0.117268	0.146898	0.132986	0.603969	0.040664	0.432301	-0.110157	0.354013	0.467741	0.930408	0.537574	-0.338331	0.097567	0.362437	0.815308	0.093386	0.255366	1.171287	0.063588	-0.155695	-0.280382	0.793585	-0.692323	-0.670895	-0.917031	0.087378	-0.027982	0.732437	0.52647	-0.605472	0.080023	-0.617977	-0.315909	-0.501973	0.025689	-0.855736	0.130284	0.194132	-0.048499	0.12481	0.616309	1.131658	-0.37391	0.523074	-0.423748	-0.284229	0.310304	-0.132183	-0.11827	0.357297	-2.119158	-0.145593	-2.402913	0.4248	0.723524	2.227948	0.358509	0.536204	-0.199052	0.636773	0.170429	-0.252115	0.715111	-0.65412	-0.268251	-0.384962	-0.153315	-0.082535	1.324675	0.678646	0.286621	0.757355	0.316117	0.026814	0.239242	0.067139	0.014639	1.780746	0.556055	0.399436	0.011607	1.404898	0.1332	0.356344	0.264034	1.056145	0.560774	-0.191334	0.180258	-0.447749	-0.240437	0.277956	0.800303	-0.337438	-0.545234	0.166997	-0.454741	-0.332026	0.565142	0.227747	-0.369207	0.672145	0.704562	-0.096276	0.128165	0.045804	0.026222	0.194613	-0.900457	-1.311104	-0.269522	-0.430641	0.623063	0.043316	0.89512	-0.358395	0.846315	-0.10745	-0.122929	-0.69721	0.144654	0.517846	-0.290964	0.318523	-0.927038	-0.475977	-0.186137	-1.756689	0.002577	0.74667	0.332054	-1.50367	-0.627507	-0.346909	-0.015457	0.001606	-1.610371	-1.331168	0.217594	0.6694	0.421078	1.221194	-1.813539	0.181095	-0.538767	-1.287289	2.736312	1.501348	-0.182423	-0.263155	0.122518	0.494266	0.636427	0.196404	-0.053894	-0.500027	0.192062	-0.391443	0.130011	0.195741	-1.313786	-0.986641	0.109188	0.211452	-0.149771	-0.263804	-0.965195	-1.694187	0.408396	-0.163946	0.474426	0.145521	0.011807	-0.258663	-0.418492	-0.636255	1.033427	0.301113	-0.066304	0.534588	0.554111	-0.043269	0.731267	-0.090459	-0.15375	-0.138185	-0.176149	-0.611105	-0.319956	-0.418643	1.748146	0.71393	-0.924809	-0.438802	-0.038969	0.407748	0.102706	-0.719788	-0.11068	-0.03757	-0.202441	0.216321	-0.379003	0.033727	-0.769329	0.63429	-0.369963	-0.360092	0.381419	-0.306564	0.256678	-0.441685	-0.148079	0.743365	0.379471	0.411418	0.081923	1.084899	0.008056	-1.711714	-0.9745	-0.680385	0.26123	0.62531	-0.372139	0.171814	-0.01448	0.691565	0.75263	0.193339	-0.221172	0.62872	-0.033499	-1.154464	-0.691319	-0.092716	-0.099039	1.387009	0.462723	-0.874755	0.417062	-0.21005	-1.177444	0.431028	-0.003634	0.196196	-0.39986	0.081556	0.030723	0.182561	0.168169	-0.331913	-0.133397	-0.209797	0.264334	0.886261	-0.156589	-0.316846	-0.838892	-0.054621	-0.396558	-0.385343	-0.99886	-0.672526	0.227738	-0.533514	-0.18585	0.392079	-0.342906	0.055047	-0.411834	-0.766586	-0.254326	-0.756364	-0.225629	-0.203996	-0.865289	-1.061669	-0.195387	0.457167	-1.281699	-0.278767	-0.937125	0.096647	-0.272203	0.626342	0.752643	0.997637	0.42925	0.191403	0.229438	0.033296	0.835999	0.075333	-0.1059	1.495016	0.712228	-1.50384	-0.370526	0.125206	0.404424	-0.282323	-0.214553	-0.30222	-0.287382	-0.316202	0.797955	-1.446517	-0.298604	-0.385422	0.702944	0.003762	0.402816	-1.36992	-0.249159	0.087202	-0.667034	-0.616387	-0.287465	0.373822	-0.817924	-0.365016	-1.23032	0.146372	0.077684	1.635185	-1.097344	-0.283552	1.070188	-0.471772	-0.061367	0.602148	0.36186	0.875206	0.107656	0.086759	0.52985	0.367727	-0.036661	-0.616381	-0.670086	0.517221	-0.439437	0.074306	-0.640579	-0.300602	-0.129638	0.24154	-0.092762	0.063436	-0.403724	0.355711	0.223318	-0.889788	-1.052563	-0.084206	-0.670461	0.286367	-0.238224	-1.363774	-0.973305	-0.567962	0.162352	0.116425	-0.749836	-0.5312	-1.675627	0.411489	-0.505958	-0.963743	-0.157199	0.187346	0.034581	0.084019	0.495455	-0.486243	-0.021249	-0.440328	0.619821	0.009207	-0.325554	-0.047559	-0.217906	-0.859004	-0.850776	0.614863	0.089053	-0.046815	0.737125	0.133828	0.280197	-0.653231	-0.850536	1.047536	0.324777	0.117694	0.67478	-0.030121	-1.07537	-0.177371	-0.30118	1.319142	-0.514091	-0.224149	-0.813665	0.069978	0.108877	-0.260512	-0.094907	-0.365353	-0.202103	0.327132	0.101302	-0.230228	0.409419	-0.097692	-0.76166	-1.433482	-0.080064	1.268612	-0.323448	-0.638081	-0.165506	-0.103757	-0.501584	-0.818462	-0.03369	-1.665993	0.613745	0.391909	0.930463	0.2057	-0.721363	0.346205	-0.069384	0.005803	-0.354068	-1.469401	0.213789	-0.064382	0.339608	0.260495	-0.093931	0.029169	-0.224171	-0.029272	-0.753205	-0.174665	0.26067	-0.052074	-0.138315	1.598848	-0.176592	-0.650199	0.468826	1.142163	-0.343671	-0.282239	0.044963	-0.335709	-0.099007	0.153958	0.262444	0.148882	-0.641303	-0.114892	0.300841	0.870815	0.222766	-0.401951	0.06791	0.270053	2.772673	-0.69268	0.563921	0.758826	-0.102985	0.389439	-0.249051	0.123804	-1.646107	-0.271851	-0.222953	-0.064758	-0.121539	-0.47147	-0.66872	0.319765	-0.53336	0.320279	0.073922	-0.490267	-0.88594	0.71616	0.168541	-0.24436	0.141772	-0.101467	-1.655914	-0.775695	0.145861	-0.005276	-1.188765	0.375446	-0.663319	0.248814	-1.283993	0.530951	0.346431	-0.615922	0.436795	-0.083964	0.826436	-0.32024	0.440797	0.033677	-0.223598	-0.281402	-0.796419	1.118859	0.371453	0.368439	-0.789868	2.863598	-0.097177	-0.097016	1.462904	-0.243555	0.202859	-0.286238	0.359149	0.690299	-0.011246	0.091344	0.285532	-0.69743	2.157356	0.685803	-0.138443	-0.037829	0.097855	0.565965	0.288268	0.016242	-0.510291	-0.097487	0.337221	-0.104064	0.26239	0.617497	-0.908531	0.347506	-0.067577	-0.188847	0.645404	0.738287	-1.221093	-0.156952	0.021596	1.387023	0.776269	0.248997	0.417175	0.079382	0.595163	-0.739919	-0.047734	-0.006177	-0.20308	0.038533	-0.72218	-0.656152	-1.291461	0.456452	-0.571873	0.008452	0.170819	-0.011131	0.043266	-1.300874	0.111393	0.882904	-1.39071	-1.173251	-0.329938	0.377985	0.105944	0.438132	0.961264	-0.433975	0.467496	-0.482251	-0.20984	0.185608	-0.090289	0.253328	0.035446	0.278505	-0.407729	-0.002388	-0.226313	0.225667	0.784549	-0.18247	-0.335141	0.16407	-1.398178	-0.202345	0.014888	0.189579	-0.299667	0.252063	-0.053797	0.92011	0.144318	0.620652	0.178743	0.333786	-0.564905	-0.238826	-0.870029	0.761126	0.182905	0.946411	-0.791601	0.131834	0.005622	-0.323491	-1.069808	-0.037274	0.95284	-0.246736	-0.275483	0.15323	-0.455346	-0.191418	-0.718572	-0.109327	-0.378338	0.034631	-0.521708	-0.35519	0.368573	-0.545874	-0.314168	0.527329	-0.832247	-0.782496	0.495566	0.230803	-0.03286	-0.042209	0.268222	0.08292	-0.133986	-0.316911	0.277837	-0.33283	0.902384	1.597732	0.051911	0.025962	-1.470298	-0.903847	-0.387944	-1.005921	-0.676117	-0.635755	-1.488812	0.331991	0.329043	-0.006514	1.487639	0.066233	0.247129	-0.242471	0.009949	0.792555	-1.227021	-0.999361	-1.526662	-0.257775	0.638048	-0.998531	-0.09321	0.014367	0.185205	0.33638	0.805412	0.300505	0.377848	-0.152591	0.354385	0.56701	-0.920539	-0.69414	-0.023055	0.471515	-0.249298	-0.089937	0.204263	0.194034	-0.541969	-0.074771	0.214011	-0.280274	-0.144998	-0.610798	0.362138	0.19684	0.987781	-0.249081	0.160978	0.141247	0.331554	0.418394	-0.224532	0.353186	0.252373	0.713986	-0.290629	0.158607	-0.134296	0.167968	-0.112523	0.588499	0.230715	-0.22102	0.203977	0.011456	0.289268	0.394474	-0.149505	-0.446548	0.057179	0.188464	0.235659	0.248937	2.464584	0.478418	-0.851777	-0.818873	0.156118	0.280825	0.569255	-0.238462	-0.285035	-0.06828	0.129578	0.911523	0.116077	0.317905	-0.15786	0.220868	-0.145161	0.632761	-0.285474	-1.291593	1.146759	0.700184	0.258084	-0.053207	-1.023819	0.128436	-0.210671	0.5465	0.320292	-0.261646	-0.226079	-0.470992	0.139289	-0.151547	0.285282	-0.807883	0.136927	-1.608606	0.136729	-0.277053	0.433418	0.380474	-0.382813	0.368201	1.289064	0.331356	0.233172	-0.229577	-0.632335	0.145614	0.104376	0.241835	-1.595308	-0.02749	-0.782942	0.739831	-0.844768	0.106885	-0.440255	0.534079	0.176587	-0.533378	-0.455228	-0.032739	1.420266	-0.249485	-0.488403	0.725973	0.642121	0.034429	-1.057507	0.046334	-0.454256	0.348229	-0.54812	-0.040552	-0.720234	-0.031991	0.150993	-0.133851	0.314427	0.018574	-0.449339	-0.939357	-0.329196	-0.156462	-0.501738	-0.518584	0.147508	-0.517239	-0.199398	0.187608	-1.12492	0.383733	0.609071	-0.484553	0.466873	0.023309	0.868452	0.096377	-0.869304	-0.402951	-0.788617	-0.06803	-0.233297	-0.088575	-0.107688	-0.049572	0.522862	-0.491936	0.154946	0.003964	0.915785	0.456601	-0.973945	0.325354	0.390798	-0.631283	-0.155048	1.040922	-0.180654	-1.162929	-0.261844	-1.255857	-0.509324	0.432125	-0.488693	-0.532175	-0.532008	0.046137	-1.294179	-1.813112	-1.372882	0.024481	-0.410273	-0.574946	-0.224643	-0.142091	-1.511011	-0.182142	-0.050105	0.00583	-0.075764	-0.475397	-0.018953	0.010067	-0.582901	-0.504264	0.192215	0.014796	-0.462747	0.302721	-0.657657	-0.052673	-0.41054	0.152517	-0.466634	0.089395	-0.038458	-0.010914	-0.237002	0.010986	0.093355	0.342568	-0.069056	0.258189	-0.630289	0.285642	-0.165142	-0.758689	0.217088	-1.180424	1.284022	-0.779872	-0.412976	0.567816	-0.073799	0.181685	0.131806	-0.289388	1.09002	0.393918	0.580332	0.374888	0.085634	0.649224	-0.068935	-0.160973	-1.596533	-0.549021	-0.062427	0.083068	0.529342	-0.765952	0.565117	-0.269316	-0.032393	0.49646	-0.260332	0.120916	-0.629985	0.071166	0.008838	-0.631693	-0.259938	0.351888	-0.388654	-0.550581	-0.105594	-1.050062	0.004957	-0.188695	0.176638	-0.292093	0.042439	-0.042473	-0.424231	0.498137	-0.146542	0.349154	0.445398	-0.507005	0.158039	-0.735756	-0.021088	-0.853325	-0.172486	-0.377763	-0.826372	0.722039	-0.415153	-0.825208	-1.281808	-0.826186	-0.738413	-0.009715	-0.443529	-0.016258	-0.07211	0.211764	0.508462	0.175525	-0.026021	0.59168	0.742142	-1.124118	-0.778752	-0.428679	0.299443	0.169666	-0.172542	0.416583	-0.241341	0.133864	0.303515	0.411035	0.081954	0.883695	-0.429886	-0.182797	1.090203	-0.074894	0.391627	-0.178089	-0.119844	0.753767	-0.248882	-0.217611	0.029506	-0.141854	-0.354632	0.210596	-0.16838	0.102102	-1.901689	0.53451	0.549761	0.057947	0.09288	0.307444	-0.281518	-0.068236	-0.676003	-0.283382	0.217669	-0.949224	0.242472	1.353155	0.621354	0.160417	0.55488	0.536386	0.453551	-0.342358	-0.06247	0.192295	0.24437	0.128474	0.513219	-0.077636	0.305984	0.195465	0.332821	-0.333171	0.270036	0.674853	0.398942	0.748118	-0.272503	0.036617	0.200188	0.117654	-0.38631	-0.469018	0.444982	-0.389363	0.109577	-0.019649	0.005863	0.081931	0.383351	-0.217973	0.412226	-0.21909	0.545682	-0.368803	-0.188543	-0.561936	0.288844	1.522399	0.745292	-0.04507	-0.131518	0.176926	-0.213548	-1.895916	-0.499672	0.012619	0.015998	0.201102	0.083764	-0.236039	0.536109	-0.468326	0.148653	1.358852	0.128763	1.017072	0.141123	-0.102421	0.662581	-0.356414	0.033769	-0.468854	0.727123	0.435062	-0.039136	-0.343934	0.259774	-0.306317	0.007132	0.541976	-0.885362	0.804844	0.381988	0.482512	-0.538124	0.187812	0.202358	-1.165209	-0.02545	-0.265973	-0.364886	0.555201	-0.33172	-0.120308	-0.194541	-0.347967	-0.28041	-0.212333	-0.332047	-0.848097	-0.463305	0.163796	0.223287	0.812631	-0.130423	0.913699	-0.058644	0.493979	-0.053864	-0.230364	0.235801	0.281948	0.297863	-0.154628	-0.547678	-0.247538	1.112556	-0.179616	0.032599	-0.042525	0.034013	-0.384381	-0.183097	-0.520024	0.311488	0.322155	-0.084202	-0.290002	0.331035	0.32939	-0.467657	-0.246398	1.46934	0.049456	0.058241	0.147214	-0.397128	0.279067	0.193802	-0.125754	-0.225594	0.193081	0.122502	-0.268171	0.442699	-0.428841	-0.061886	0.334781	-0.397496	-0.080673	-0.203546	0.076502	-0.524108	0.493388	-0.129011	0.137756	0.363022	-0.154585	0.519765	-0.570238	-0.006151	-0.802691	0.44207	-0.140804	0.493592	-0.391873	-0.923019	-0.41822	-0.389172	-0.416733	-0.310284	-0.272217	-0.083411	-0.790065	0.401602	-0.460107	0.439616	0.24146	-0.064508	0.186894	-0.071267	0.908369	-0.976361	0.152233	-0.121061	0.206778	-0.616966	0.001153	-0.754449	0.836799	-0.019591	-0.196236	-0.087108	0.615622	0.050556	0.250106	0.649476	-0.73307	-0.509857	0.175315	0.017006	-1.633883	0.499012	-0.224867	0.581897	0.52063	-0.881864	-0.008257	-0.298441	0.068347	-0.334554	-0.149872	0.327948	0.384402	0.133334	-0.629391	-0.652326	-0.136263	0.66393	-0.213677	-0.437472	0.129703	-0.532594	-0.71278	-0.244465	-0.017003	-1.554262	-0.777716	0.313992	-0.378999	0.342719	-0.016313	-0.092033	-0.412892	-0.549502	-0.686146	-0.020924	-0.417347	-0.986158	-0.589464	-0.253378	0.143956	-0.899608	-0.962499	-0.78925	-0.391862	0.247871	0.317619	0.512298	-0.105124	-0.143	-0.188482	-0.286492	-0.279208	-0.108258	-1.603811	0.784766	0.024685	-0.421112	1.412266	-0.469961	-0.62227	-0.034122	0.153946	0.19997	0.870536	0.069805	0.149636	0.177982	-0.309413	0.335118	0.635437	0.397169	0.298053	0.012395	0.319502	-0.086159	0.216588	-0.530205	0.110323	-0.124126	0.666209	-1.001719	0.521469	0.600702	0.064916	-0.836115	-0.371192	-0.388501	0.722039	-0.018568	0.056326	0.563467	0.659158	0.165594	-0.760289	-0.057905	-0.37649	-0.491011	0.320947	-0.065528	-1.198567	1.206631	-0.769972	0.086223	0.643757	-0.511838	0.145272	0.185724	0.184683	-0.966443	-0.712071	-0.213186	-0.524018	0.513514	-0.598392	-0.562169	0.087747	-0.064257	0.197753	-0.244237	0.352451	0.536931	-0.369862	0.440717	0.538897	0.635312	-0.895748	-1.307787	0.209334	0.134909	-0.832431	0.512022	-0.052931	0.059361	-0.430792	-1.581993	-0.423194	0.639807	0.104376	-0.108616	0.447556	-0.125799	0.174653	0.851372	-0.489221	-0.178489	-0.184787	0.136562	-0.170983	0.130892	0.329781	-0.237046	0.003569	0.099007	-0.320251	0.314837	0.257953	-0.120144	-0.407736	0.279641	0.574648	0.334658	0.939385	0.349197	-0.064605	0.553162	-0.678414	-0.020352	0.082019	-0.003479	-0.77869	-0.549364	0.455602	-0.594031	-0.451409	0.265643	0.518181	-0.191352	-0.595903	-0.75392	-0.079178	-0.135643	-0.069136	-0.251185	-0.910201	-0.362278	0.820933	-0.251254	-0.304952	-0.46756	-1.139808	0.070606	0.043513	-0.467133	-0.345452	0.035229	-0.392132	0.490442	-0.043244	-0.323835	-0.711157	-0.018443	-0.772194	-0.112468	-0.688656	-0.422907	-0.534592	-0.192089	0.332711	-0.477093	0.47665	-0.339223	-0.008239	0.34505	0.177634	-0.012382	-0.870713	-1.651084	1.23483	0.022295	-0.553708	-0.095709	-0.175701	-0.421428	-0.145497	-0.093238	-0.981955	-0.27911	0.130895	0.151017	-0.104213	-0.190692	0.373526	-0.941194	-0.021245	0.287028	-0.198403	-0.347011	-0.788881	-0.110283	-0.135177	0.146075	-0.34158	0.244436	-0.729326	0.025348	-0.470567	0.006595	0.002953	0.304038	-0.511011	-0.2251	0.03255	-1.116878	-0.481314	0.771682	-0.290336	-0.118048	0.74854	-0.192506	0.015157	-0.34335	-0.294787	-0.338725	-0.492172	0.161578	-0.93524	0.090442	0.573906	-0.789951	0.903643	0.071862	-0.276642	0.425242	-0.708713	-0.143535	-0.555594	-0.557437	-0.223622	0.053158	-0.208716	-0.041481	0.607103	-0.241063	0.095718	-0.374915	-0.285829	1.130589	0.039678	-0.482995	-0.724902	-0.829925	-0.383649	-0.011696	0.582146	0.304451	0.839755	0.429057	-0.304369	-0.35223	-0.204947	0.640313	0.547482	-0.148422	-0.612173	0.536667	0.034944	0.361922	-0.120112	-0.178332	0.064661	0.465649	0.495101	0.413544	-0.570798	-0.165875	0.154129	-0.798188	-1.151001	-0.416738	0.064288	0.527775	-0.859271	-0.141839	0.373634	0.352876	-1.031249	0.271267	-0.159405	0.209996	0.485885	-0.389719	-0.037193	0.304312	-0.340532	0.375924	1.328475	-0.207912	-0.180046	0.126566	-0.253794	0.102096	-0.779362	0.433196	0.30463	0.312614	0.199978	-0.292447	0.650029	-0.234804	-0.565976	-0.291687	0.50349	0.256501	-0.140076	-0.193156	0.531275	0.567349	0.031793	0.174105	-0.233786	0.055992	-0.308888	0.029064	0.099693	-0.572561	0.006897	-0.296775	0.750125	-0.293962	-0.147206	0.060307	0.025667	-0.351801	-0.56412	-0.52074	-0.168908	-0.196071	-0.217569	0.265255	-0.321124	-0.245728	0.194358	0.510586	0.029132	1.218663	0.272101	-0.432875	1.952983	-0.223028	0.155731	-0.370207	-0.633915	0.35378	0.359142	0.873689	-0.086508	-0.343644	0.325137	-0.536859	0.093195	0.455959	0.550181	-0.508138	-0.445134	-0.157279	-0.197531	0.285071	0.176258	0.512303	-0.231776	-0.48811	0.088108	-0.33177	0.123552	-0.227134	-0.017291	-0.112671	-0.568456	0.075569	0.497858	0.207967	-1.136253	0.134742	-0.203289	-0.024563	0.250724	-1.000409	-0.347553	0.063605	0.323129	-0.67225	0.689749	-0.281593	0.067655	0.04686	-0.254621	-0.079189	-0.600024	0.155699	0.746669	0.351311	-0.146547	0.321722	0.020017	-0.096898	-0.649972	-0.030256	-0.150705	0.412631	-0.728744	-0.294912	-0.298832	0.553048	-0.404455	-0.668303	0.396509	0.58173	-0.299019	-0.146708	-0.622064	0.395331	-0.455957	0.590786	0.173762	0.179661	0.015746	-0.007458	-0.46504	-0.070083	0.030764	0.452072	-0.263397	0.530996	-0.397704	-0.062844	0.292771	0.198957	0.468677	0.447874	0.35011	0.546682	0.040355	-0.077464	-0.104719	-0.38169	0.009555	-0.923065	0.367686	-0.145146	-0.409393	0.807573	-0.181776	1.385752	0.145013	0.816413	0.46965	0.346841	-0.322438	-0.01429	0.40509	0.020477	-0.144516	-0.136294	0.075719	0.025107	-0.978359	-0.302565	0.771313	0.170566	0.770655	-0.809634	-0.198825	0.041935	-0.072812	-0.326117	-0.318799	-0.11518	-0.026866	0.506374	-0.042032	-0.543654	-0.050535	-0.422423	1.888296	0.171763	-0.753907
[truncated: 23,202,175 more chars]
