# Supplementary material for: Development and Validation of a Six-Gene Prognostic Signature for Bladder Cancer
Source: Front Genet. 2021 Dec 6;12:758612. doi: 10.3389/fgene.2021.758612 (PMC8685517; doi:10.3389/fgene.2021.758612)
Supplement: Supplementary file 1 [file DataSheet2.ZIP › raw data/data/high grade.txt]

id	futime	fustat	risk
GSM814052	9.191780825	0	high
GSM814056	3.03	1	high
GSM814060	0.449315069	1	high
GSM814064	6.331506849	0	high
GSM814068	8.032876713	0	high
GSM814070	2.131506849	0	low
GSM814072	0.090410959	0	low
GSM814076	1.493150685	1	high
GSM814077	8.197260274	0	high
GSM814083	2.317808219	0	low
GSM814085	8.142465753	0	high
GSM814090	6.536986302	0	low
GSM814092	2.210958904	1	high
GSM814094	2.457534247	1	high
GSM814106	3.58630137	0	high
GSM814107	6.893150685	0	high
GSM814109	5.791780822	0	low
GSM814110	4.528767123	0	high
GSM814114	2.279452055	0	high
GSM814119	7.345205479	0	low
GSM814121	7.101369863	0	high
GSM814126	7.202739726	0	high
GSM814131	7.002739726	0	high
GSM814132	6.389041096	0	high
GSM814138	0.515068493	1	high
GSM814139	4.216438356	0	low
GSM814140	5.01369863	1	high
GSM814142	0.62739726	1	high
GSM814144	5.660273973	0	high
GSM814149	0.84109589	0	low
GSM814159	4.095890411	0	low
GSM814163	4.64109589	0	low
GSM814165	5.660273973	0	high
GSM814168	6.194520548	0	high
GSM814169	3.052054794	0	high
GSM814170	6.17260274	0	high
GSM814173	2.498630137	0	high
GSM814176	5.82739726	0	high
GSM814177	0.016666667	0	high
GSM814179	1.473972603	1	high
GSM814181	0.052054795	0	high
GSM814182	0.57260274	1	high
GSM814184	5.252054794	0	high
GSM814189	4.797260274	0	low
GSM814192	5.367123288	0	low
GSM814195	4.835616438	0	high
GSM814197	3.02739726	0	high
GSM814198	4.484931507	0	high
GSM814199	2.42739726	0	high
GSM814202	0.531506849	1	high
GSM814204	2.016438356	1	high
GSM814218	2.898630137	1	high
GSM814222	3.260273973	0	high
GSM814230	4.238356164	0	high
GSM814237	4.260273973	0	high
GSM814238	0.306849315	1	high
GSM814240	4.684931507	0	low
GSM814241	0.539726027	1	high
GSM814245	4.139726028	0	low
GSM814246	4.476712329	0	high
GSM814248	3.421917808	0	high
GSM814251	3.391780822	0	high
GSM814254	2.742465753	0	high
GSM814265	3.619178083	0	high
GSM814269	1.298630137	1	high
GSM814275	3.183561644	0	high
GSM814278	2.893150685	0	high
GSM814280	2.947945206	0	high
GSM814284	1.808219178	0	high
GSM814287	2.808219178	0	high
GSM814289	0.684931507	1	high
GSM814291	1.520547945	1	high
GSM814292	2.780821918	0	high
GSM814293	2.282191781	0	high
GSM814295	2.838356164	0	low
GSM814298	2.531506849	0	low
GSM814299	0.605479452	0	high
GSM814300	0.819178082	1	high
GSM814302	1.397260274	0	high
GSM814303	2.567123288	0	high
GSM814307	2.205479452	0	high
GSM814313	1.797260274	0	high
GSM814316	1.983561644	0	high
GSM814317	1.750684932	0	high
GSM814325	1.117808219	1	high
GSM814334	1.479452055	0	high
GSM814347	0.830136986	0	high
GSM814350	0.81369863	0	high
GSM814352	0.556164384	0	low
GSM814353	0.912328768	1	high
GSM814354	1.421917808	0	high
GSM814356	1.364383562	0	high
GSM814357	1.624657534	0	high
