# Supplementary material for: Development and Validation of a Six-Gene Prognostic Signature for Bladder Cancer
Source: Front Genet. 2021 Dec 6;12:758612. doi: 10.3389/fgene.2021.758612 (PMC8685517; doi:10.3389/fgene.2021.758612)
Supplement: Supplementary file 1 [file DataSheet2.ZIP › raw data/data/N+.txt]

id	futime	fustat	risk
GSM814052	9.191780825	0	high
GSM814056	3.03	1	high
GSM814060	0.449315069	1	high
GSM814068	8.032876713	0	high
GSM814076	1.493150685	1	high
GSM814085	8.142465753	0	high
GSM814090	6.536986302	0	low
GSM814092	2.210958904	1	high
GSM814094	2.457534247	1	high
GSM814142	0.62739726	1	high
GSM814176	5.82739726	0	high
GSM814179	1.473972603	1	high
GSM814182	0.57260274	1	high
GSM814189	4.797260274	0	low
GSM814202	0.531506849	1	high
GSM814251	3.391780822	0	high
GSM814269	1.298630137	1	high
GSM814289	0.684931507	1	high
GSM814291	1.520547945	1	high
GSM814322	1.257534247	1	high
