# Supplementary material for: Development and Validation of a Six-Gene Prognostic Signature for Bladder Cancer
Source: Front Genet. 2021 Dec 6;12:758612. doi: 10.3389/fgene.2021.758612 (PMC8685517; doi:10.3389/fgene.2021.758612)
Supplement: Supplementary file 1 [file DataSheet2.ZIP › raw data/data/N0.txt]

id	futime	fustat	risk
GSM814064	6.331506849	0	high
GSM814070	2.131506849	0	low
GSM814109	5.791780822	0	low
GSM814110	4.528767123	0	high
GSM814119	7.345205479	0	low
GSM814126	7.202739726	0	high
GSM814132	6.389041096	0	high
GSM814138	0.515068493	1	high
GSM814172	1.717808219	1	high
GSM814173	2.498630137	0	high
GSM814195	4.835616438	0	high
GSM814204	2.016438356	1	high
GSM814218	2.898630137	1	high
GSM814225	1.117808219	1	high
GSM814238	0.306849315	1	high
GSM814240	4.684931507	0	low
GSM814246	4.476712329	0	high
GSM814248	3.421917808	0	high
GSM814254	2.742465753	0	high
GSM814287	2.808219178	0	high
GSM814295	2.838356164	0	low
GSM814300	0.819178082	1	high
GSM814317	1.750684932	0	high
GSM814325	1.117808219	1	high
GSM814334	1.479452055	0	high
GSM814347	0.830136986	0	high
