# Supplementary material for: Development and Validation of a Six-Gene Prognostic Signature for Bladder Cancer
Source: Front Genet. 2021 Dec 6;12:758612. doi: 10.3389/fgene.2021.758612 (PMC8685517; doi:10.3389/fgene.2021.758612)
Supplement: Supplementary file 1 [file DataSheet2.ZIP › raw data/data/pre-multiCox.txt]

id	futime	fustat	BCAT1	BDKRB2	CBX2	CDK4	COL11A1	CTRC	DHRS2	E2F7	GUCY1A2	HTR2A	NNMT	NUAK1	SLC22A16	SLFN11	THOP1	TNFRSF6B	YIF1B	ZNF415
GSM814052	110.3013699	0	0.941441	-0.192991	-0.265561	-0.043401	-0.16007	-0.036494	1.531772	0.309593	-0.025699	0.789709	-0.63445	-0.852914	0.160282	-0.688589	0.473325	-0.565429	0.147129	-0.023197
GSM814055	15.38630137	0	0.011348	-0.000117	0.136219	-0.628492	-0.224234	-0.325197	1.863816	-0.302503	0.007181	0.512761	0.134316	0.445679	-0.004602	0.248723	-0.144583	-0.154508	-0.130693	-0.033082
GSM814056	36.36	1	0.525271	-0.178632	2.76589	0.225975	-0.300712	-0.007246	-4.723908	1.100753	0.102727	-0.641265	1.64192	-0.34137	-0.175928	0.763289	0.794452	-0.450197	0.965351	-0.377282
GSM814057	104.3835616	0	-0.339488	-0.263805	0.070859	-0.259957	-0.058845	-0.395073	1.390429	-0.246142	0.027326	0.240996	0.384085	0.29628	0.024807	-0.289942	-0.626941	-0.315926	-0.169064	0.156212
GSM814058	63.91232877	0	-0.959472	-0.531552	-0.805335	-0.114438	-0.140306	-0.176896	0.589488	-0.520236	-0.288725	0.106502	-0.660995	-0.487126	-0.191298	-1.455124	-0.132589	-0.966448	-0.344424	0.113935
GSM814059	55.03561644	0	-0.789725	-0.151873	-0.08849	-0.16279	-0.045804	-0.157826	0.894575	-0.406909	-0.166791	0.529649	-0.774638	-1.120248	-0.084205	-0.354899	-0.53203	-0.422285	-0.391853	-0.022756
GSM814060	5.391780822	1	3.737379	0.453983	1.799528	3.788881	-0.073748	-0.010202	-1.901097	1.120274	0.796149	-0.614363	0.320227	2.456146	0.108299	0.984281	0.585326	0.362266	0.284611	-0.486048
GSM814061	12.82191781	0	-0.838512	-0.161233	0.432726	-0.315219	-0.217805	0.245717	1.309017	0.944683	-0.0402	-0.73528	-0.26039	0.425881	-0.041322	-1.171403	-0.015923	-0.578334	-1.611451	0.228536
GSM814062	6.575342466	0	3.065197	0.33843	-0.697277	-0.117294	3.046902	-0.049603	-4.686938	-0.853639	0.023879	0.310764	2.176611	2.362125	1.000485	1.491371	-0.52294	0.255929	0.469484	-0.588256
GSM814064	75.97808219	0	0.932131	0.271573	-0.478413	0.174734	0.28023	-0.073562	-4.156766	0.884353	-0.053186	-0.284114	0.639046	0.34206	0.314968	0.987563	-0.252007	0.675334	-0.213111	-0.335486
GSM814065	103.7917808	0	-0.735262	-0.401232	-0.420596	-0.181878	-0.383544	-0.063836	1.299022	-0.206161	-0.140923	0.160267	-0.542756	-1.150354	-0.08735	-0.787517	0.273206	-0.392528	-0.144048	0.208366
GSM814066	66.24657534	0	-0.641864	-0.428855	-0.132459	-0.364725	-0.128781	0.388352	1.910722	-0.068017	-0.277537	0.633272	0.190211	0.680831	-0.161189	-1.02142	0.173826	-0.255878	-0.39673	-0.055981
GSM814068	96.39452055	0	2.036181	-0.012272	-0.930175	-0.162071	0.596384	0.059065	-4.928949	-1.143793	-0.228839	-0.145785	1.865617	1.361946	0.204386	1.532926	-0.317974	0.470794	0.520401	-0.589019
GSM814069	74.03835616	0	-1.10393	-0.377553	-0.277854	-0.696186	-0.110138	-0.510214	0.186901	0.060302	-0.123599	0.30737	0.42037	-0.942857	-0.204236	0.257125	0.10321	-0.715356	-0.444906	-0.123391
GSM814070	25.57808219	0	1.418766	-0.261378	-0.844983	-0.938229	0.127887	-0.275224	0.479573	-0.673648	-0.230692	-0.339891	-0.100139	0.034605	0.16151	0.23085	-0.271346	0.213065	0.52209	-0.515374
GSM814071	66.90410959	0	0.581616	0.011508	-0.84549	-1.270195	-0.106895	-0.421268	1.390429	-0.048106	-0.319213	0.21284	-0.224092	0.156998	0.069607	-0.61505	0.368258	-0.451266	0.289265	0.513628
GSM814072	1.084931507	0	0.3676	-0.011118	0.673051	-1.295807	0.19456	-0.046326	-0.35791	-0.781595	-0.061536	-0.407342	0.30813	0.511648	0.079142	-0.468492	-0.172745	-0.654133	-0.033756	0.099394
GSM814074	62.99178082	0	-0.485779	-0.558568	-1.413514	-0.149252	-0.113441	0.057771	1.68822	-0.445269	-0.041517	-0.143335	-0.796283	-0.189825	-0.283281	-0.364511	0.354625	-0.426407	-0.078545	0.386763
GSM814075	19.75890411	0	-0.772941	-0.319325	-0.449511	0.087665	0.029727	-0.238612	1.332589	-0.35221	0.062649	0.906887	-0.0044	0.623499	-0.059527	-0.008067	-0.065521	0.243788	-0.155737	-0.022899
GSM814076	17.91780822	1	1.43943	0.011433	2.381637	2.023072	1.272072	0.450561	-3.77849	0.179871	0.246829	0.048521	1.654052	1.307254	-0.116519	1.243187	0.152392	0.397165	0.520002	-0.077532
GSM814077	98.36712329	0	0.558179	0.172211	1.256495	-0.033747	-0.154618	-0.055592	-1.399935	0.143619	-0.072526	0.467286	0.123501	0.148836	0.116916	0.772252	-0.226212	-0.028759	0.024494	-0.229431
GSM814083	27.81369863	0	0.17799	0.240151	-0.774696	-1.194833	0.112545	-0.043226	-2.682795	-0.193011	-0.08115	-0.305885	0.632794	-0.205178	-0.101979	-0.090738	-0.154331	1.100449	-0.492459	-0.421974
GSM814084	66.70684932	0	-0.438558	-0.311681	-1.334587	-0.382185	0.04826	-0.28706	1.346777	-0.42152	0.616883	0.122725	-0.476913	-0.307722	-0.108474	-0.197333	-0.652009	-0.506647	-0.681706	0.341944
GSM814085	97.70958904	0	0.318972	-0.303161	3.361216	0.032045	-0.176765	0.643163	-3.721658	0.565733	-0.048235	-0.399321	0.654164	0.223405	0.072742	0.788856	0.416473	0.015206	1.187435	-0.106552
GSM814086	68.44931507	0	-1.266614	0.611099	-1.005247	-0.220507	-0.294178	0.135045	1.318592	-0.395992	-0.205142	-1.353357	0.179821	0.527893	-0.007532	-0.728194	-0.117038	-0.620881	-1.652681	-0.268618
GSM814087	81.92876712	1	-0.391303	-0.196705	-0.636586	0.398825	-0.177343	0.336216	1.432877	0.420729	0.190245	0.119064	0.240266	0.503073	-0.135734	-1.013823	-0.241753	-0.271965	0.180984	-0.005442
GSM814089	98.07123288	0	-0.531962	-0.112782	-0.14449	-0.439223	-0.165776	-0.221243	0.622739	-0.242094	0.023367	-0.044831	-0.23795	-0.524896	-0.067405	-0.69447	-0.211229	0.156058	-0.553403	-0.039682
GSM814090	78.44383562	0	-0.384508	-0.113542	1.287121	0.306981	0.067461	-0.351599	-0.468641	-0.344989	-0.291326	0.188741	0.278223	0.065398	-0.223574	1.365625	-0.011613	0.443426	-0.514219	0.372084
GSM814091	35.7369863	0	-0.948015	-0.553926	0.32765	0.033605	-0.171999	-0.435901	1.294496	0.31753	-0.097943	-0.356429	0.004315	0.463099	-0.080224	-0.276641	-0.496857	-0.655554	-1.79374	0.627208
GSM814092	26.53150685	1	0.201019	0.457951	2.821071	0.675227	-0.155746	0.146655	-1.688183	-0.474016	0.505224	-0.120573	0.149059	0.096487	0.021559	0.239379	1.046837	0.839264	0.299726	-0.569143
GSM814094	29.49041096	1	-0.626913	0.157916	2.218184	1.149443	-0.012922	0.275369	-2.5611	1.856235	-0.151546	-1.756529	0.987229	0.472592	0.089476	1.056481	0.50423	-0.496345	0.620768	0.160524
GSM814095	85.41369863	0	-0.250585	-0.229084	-1.459905	-0.548271	-0.16977	-0.190845	1.621371	-0.75362	-0.108943	0.714163	-0.418174	-0.501603	0.123535	-0.954605	-0.324548	-0.426597	-0.673923	0.402973
GSM814096	28.10958904	0	-0.814917	0.008514	0.482738	-0.16279	-0.189274	-0.363907	0.691258	-0.156133	-0.229754	0.160543	-0.607962	-0.593577	-0.088832	-0.897	-0.274449	-0.525984	-0.322407	0.312149
GSM814098	73.8739726	0	0.633987	-0.054045	-1.321418	-0.508783	-0.152422	-0.051813	1.266507	-0.699659	0.091747	0.64702	-0.382464	0.357942	-0.129686	0.298691	-0.737926	-0.363831	-0.718073	-0.03582
GSM814100	88.60273973	0	-0.23803	-0.185924	-1.211522	-0.323391	-0.18044	-0.418862	1.127057	-0.113324	-0.271076	-0.025523	-0.823685	-0.26206	-0.12799	-0.453422	-0.188567	-0.687248	-1.050447	0.488846
GSM814102	72.19726027	0	-0.494273	-0.57072	-0.611078	-0.690625	-0.179813	-0.231862	-0.124077	-1.103351	-0.20345	-0.07611	-0.436673	-0.088337	-0.027337	-0.371861	-0.850904	0.459872	-0.619774	0.039689
GSM814103	44.51506849	0	-0.546826	-0.39532	-0.97852	-0.183516	-0.052737	-0.421623	1.093168	-0.649206	-0.267566	0.543201	-0.513739	-0.660105	0.004161	-1.249282	-0.613612	-0.536089	-0.818119	0.5671
GSM814106	43.03561644	0	-0.476236	-0.059411	0.09502	0.136795	-0.384731	0.295195	-0.389557	0.10894	-0.152712	-0.174371	-0.163875	-0.491463	-0.212372	-0.223156	-0.099211	-0.240326	0.504493	-0.059112
GSM814107	82.71780822	0	-0.339358	-0.133429	0.339939	-0.375005	-0.267695	0.431432	1.633058	0.421539	-0.06765	0.338995	-0.639973	-0.198769	-0.133913	-0.690529	-0.162712	-0.352459	0.769358	0.180159
GSM814108	21.10684932	0	0.323697	1.44588	0.726523	0.273577	-0.044418	0.528645	0.235978	-0.42448	0.689075	-0.029762	1.724293	1.518154	0.436302	1.403068	-0.043155	1.381162	1.260346	-0.214058
GSM814109	69.50136986	0	-0.246067	0.627645	0.075645	-0.289314	-0.276286	0.129921	-1.438844	-0.824292	0.14417	0.341873	0.634528	1.25765	-0.151254	1.275337	-0.030029	0.651757	-0.221977	-0.430638
GSM814110	54.34520548	0	-1.035472	-0.286911	0.2296	0.374324	-0.151974	0.536126	0.586383	-0.653283	-0.133057	-0.184931	-0.695042	-1.047359	0.038919	-0.907776	-0.168741	-0.472521	0.544538	0.117544
GSM814112	84.92054795	0	-0.611409	-0.571195	-1.636679	-0.243858	-0.091109	-0.411051	1.516469	-0.702976	-0.250076	0.076186	-0.854765	-1.002482	-0.028464	-1.344976	-0.471234	-0.499372	-0.550304	-0.115962
GSM814114	27.35342466	0	0.957717	-0.060321	-0.151483	0.714668	-0.079942	-0.033443	1.50585	-0.354642	0.539324	0.586898	-0.302982	-0.287437	0.053717	-0.397278	0.187354	-0.314252	0.345219	-0.097497
GSM814117	37.8739726	0	-0.553059	-0.16083	-1.058576	-0.450347	0.091373	-0.19615	0.992092	-0.307771	-0.15161	0.381317	-0.260261	-0.93921	-0.124909	-0.750317	-0.662061	-0.529514	-0.41628	0.26396
GSM814118	54.31232877	0	0.177564	-0.195813	-1.749024	-0.228339	0.140677	-0.112937	0.681888	0.395298	-0.034178	0.102376	-0.513134	-0.586205	-0.234389	-0.710646	-0.177066	-0.384988	-0.447406	0.01511
GSM814119	88.14246575	0	0.640303	-0.235605	-0.099168	-0.103803	-0.061085	-0.044853	1.342151	-0.514671	-0.278351	0.321889	-0.190251	-0.936062	-0.238942	-0.992975	0.36692	-0.064716	0.117541	0.056899
GSM814121	85.21643836	0	-0.966188	0.166695	1.332636	-0.576175	-0.25071	0.50798	1.600121	0.164337	0.095735	0.046569	-0.769368	-0.962507	0.132394	0.70715	0.398825	-0.303047	1.431007	0.752676
GSM814122	82.84931507	0	-0.482416	0.090974	-1.228009	-0.410375	-0.156109	-0.074697	0.765989	-0.218998	0.07165	0.188741	-0.395078	0.585831	0.168912	-0.286593	0.105796	-0.210805	0.018525	-0.156608
GSM814123	79.39726027	0	-0.627851	-0.257939	-0.130603	-0.315219	-0.262513	0.087045	-2.10989	0.533195	-0.238942	0.389324	-0.662654	1.078902	-0.017973	-0.548049	-0.716779	0.102879	-0.713192	0.77151
GSM814126	86.43287671	0	0.136433	0.190863	-1.250473	0.392325	0.288231	-0.166696	-1.22302	0.860732	-0.094691	-0.170681	0.351939	0.794963	0.080651	0.219102	0.367227	0.183232	-0.550304	-0.795023
GSM814129	13.11780822	0	-0.546735	-0.258414	-1.18255	-0.354626	-0.185326	-0.169131	1.453709	-0.419591	-0.129529	0.416919	-0.299628	-0.92406	-0.069676	-0.604282	0.002573	-0.556342	-0.792193	0.271707
GSM814131	84.03287671	0	0.500507	0.043774	-0.826106	-0.266953	0.072897	0.325859	1.332589	-0.523607	0.037465	-0.10519	-0.596967	-0.361747	-0.186773	-0.663919	-0.276891	-0.522889	1.126037	-0.097159
GSM814132	76.66849315	0	-0.312765	-0.237123	0.92565	0.144959	-0.109253	-0.096886	0.334907	0.916769	-0.151788	-0.000598	-0.626054	-0.615724	0.09008	0.673026	0.082538	-0.159055	0.231043	0.509125
GSM814133	49.34794521	0	-0.775345	0.089532	-1.228009	-0.824056	0.383917	-0.145975	1.32828	-1.308706	-0.186003	0.12577	-0.401204	0.166491	-0.199721	-0.96576	-0.761591	0.944845	-1.116324	0.036431
GSM814134	35.96712329	0	-1.395275	-0.464117	0.127209	-0.234838	-0.171707	-0.55477	0.562839	-0.726048	-0.300365	0.045085	-0.777564	-0.460636	-0.056192	-1.343773	-0.188036	-0.729195	-0.543453	0.20017
GSM814135	72.55890411	0	-0.402636	0.372193	-0.788632	-0.648349	0.049054	-0.015133	1.109796	-0.380712	0.218158	0.632601	-0.625835	0.175769	0.081209	-0.574763	-0.529763	0.341167	-0.41628	-0.243003
GSM814136	12.42739726	0	-0.778086	-0.688458	-1.633548	0.885842	-0.097462	-0.430868	0.765989	-0.351743	0.294544	-0.289501	1.827063	-0.205539	-0.193172	-0.999896	0.437374	-0.726654	0.871902	0.158257
GSM814138	6.180821918	1	1.185224	-0.167886	-0.652305	0.196693	-0.113499	-0.277552	-0.227336	0.264979	-0.168853	0.28564	0.679328	0.516561	0.174955	0.143524	-0.237526	0.019958	0.193513	-0.750975
GSM814139	50.59726027	0	-0.557493	-0.17647	-0.772277	-0.713548	-0.079005	-0.462538	0.852944	-0.503889	-0.341169	-0.080321	-1.018463	-0.53622	-0.142213	-1.532978	-0.459262	-0.740778	-0.753821	0.388867
GSM814140	60.16438356	1	-0.73228	0.09987	-0.258551	0.586494	0.147943	0.290996	1.220386	1.048956	0.067535	-0.538007	-0.656636	-1.144265	-0.009274	0.12193	0.560473	0.066003	0.373076	-0.155729
GSM814142	7.528767123	1	0.381456	-0.124945	3.173221	0.095421	0.004959	0.882589	-3.915636	-0.188896	0.795926	-0.271514	-0.350359	0.197431	0.057298	0.167585	1.034793	-0.277841	1.254578	0.076941
GSM814144	67.92328767	0	-0.678536	0.540578	0.291779	-0.145071	-0.17942	-0.004922	1.94729	0.368038	-0.325011	-0.048138	-0.195759	-0.276961	-0.026209	0.022221	0.096841	0.185787	0.543294	-0.890456
GSM814149	10.09315068	0	-0.854111	-0.174552	-0.934096	-0.127163	-0.359718	-0.245916	1.361937	-0.427368	-0.08349	0.363342	0.02629	0.211438	0.24716	-0.762314	0.013189	0.0099	-0.331969	-0.251441
GSM814150	39.58356164	0	-0.659159	-0.327837	-0.776338	-0.345979	-0.305577	-0.340616	0.648849	-0.360696	-0.039424	-0.077986	-0.880752	-0.62518	-0.165822	-1.614683	-0.60999	-0.550936	-0.841707	0.262338
GSM814153	45.3369863	0	-0.748841	-0.197846	-1.5203	-0.501457	-0.32636	-0.140731	0.866802	-0.200948	0.159083	0.244215	-0.595425	0.038628	-0.040009	-0.97305	-0.227049	-0.494784	-0.270637	0.532954
GSM814155	71.80273973	0	-0.222255	-0.015115	-0.319168	-0.345979	-0.392098	-0.131389	1.24313	-0.065885	-0.259706	0.379533	-1.032083	-0.528886	-0.089533	-1.064021	0.032166	-0.057308	-0.204334	-0.429239
GSM814156	78.64109589	0	-0.061553	-0.131027	-0.960578	-0.53215	-0.097491	-0.263831	1.568419	-0.66481	-0.051898	-0.000598	0.445316	0.381688	0.030639	-0.185388	-0.450807	0.718455	0.226431	-0.428003
GSM814159	49.15068493	0	-0.787119	-0.145504	-0.939284	-0.393585	-0.188409	-0.139495	0.785693	-0.199472	-0.170772	0.324169	-0.873738	-0.878346	0.008695	-1.469941	0.096272	-0.728804	-0.128604	0.368554
GSM814160	71.07945205	0	-0.580609	-0.290207	-1.430202	-0.651579	-0.029988	-0.157037	0.673004	-0.068389	-0.242915	0.264779	-0.59189	-0.52032	-0.14664	-1.025441	-0.75376	-0.427072	-0.859265	-0.064735
GSM814162	69.50136986	0	-0.719876	-0.525342	-0.277008	-0.28088	-0.092543	-0.051648	0.091787	-0.676628	-0.314008	0.467286	-0.619417	-0.461775	-0.131893	-1.25851	-0.517054	-0.246772	-0.565605	0.298399
GSM814163	55.69315068	0	0.449699	-0.110714	0.758917	-0.054984	-0.281498	-0.253766	1.385427	-0.502638	-0.060803	0.067418	-0.917396	-0.945455	0.106174	-0.821226	0.700487	-0.396868	0.104449	0.249437
GSM814164	69.66575342	0	-0.44471	-0.172863	-0.20324	0.191743	-0.274928	-0.323948	1.892983	-0.34193	0.014834	0.302128	-0.355996	0.400983	-0.125418	-0.477937	-0.084035	-0.434957	0.229948	0.385285
GSM814165	67.92328767	0	-0.84297	-0.189144	2.260099	0.544602	-0.285063	0.814145	1.152085	-0.155276	0.001011	0.359083	-0.784698	-0.400112	-0.124097	-1.134725	0.849593	-0.505682	-0.002995	0.611149
GSM814166	74.56438356	0	-0.625882	-0.130519	-0.800363	-0.467486	-0.230641	-0.126419	0.891203	0.578973	-0.285512	0.311392	-0.734234	-0.019596	-0.080299	-1.46182	-0.337092	-0.638275	-0.908476	0.284663
GSM814167	43.10136986	0	-0.649077	-0.277943	-1.322499	-0.585078	-0.347043	-0.296375	1.422954	-0.529315	-0.251166	-0.335452	-0.814363	-1.040487	-0.256381	-1.125643	-0.557202	-0.821666	-0.81583	0.097426
GSM814168	74.33424658	0	0.171421	0.272305	0.460258	-0.075091	-0.215693	-0.481092	0.362255	0.27027	0.102489	-0.138257	0.048694	0.232809	-0.164519	0.188883	0.358322	0.232788	-0.125861	-0.290173
GSM814169	36.62465753	0	-0.974007	-0.265723	-1.179434	-0.058932	-0.06381	-0.241304	0.799254	0.060494	-0.368619	0.189586	-0.411778	-0.709409	-0.167577	-0.679635	-0.110813	-0.399213	0.834409	0.32682
GSM814170	74.07123288	0	-0.802232	-0.455949	0.937108	-0.172954	0.153156	0.360636	0.51433	1.53808	0.038651	0.064926	-0.576054	-0.634531	-0.157578	-0.520685	0.512272	-0.241447	0.566749	0.810219
GSM814171	70.71780822	0	-0.583334	-0.312097	2.106457	0.284183	-0.432109	0.388352	1.229848	0.163856	-0.262525	-0.372996	-0.805482	0.146118	0.190431	0.847248	0.021821	-0.510751	0.369942	0.430159
GSM814172	20.61369863	1	-0.370817	0.651388	1.36323	0.047987	0.003235	0.464718	-2.217921	0.629596	0.380802	-0.72885	-0.050087	-0.083572	0.125756	0.725337	0.353304	-0.06179	0.699565	-1.854003
GSM814173	29.98356164	0	0.61228	0.037188	0.058622	-0.336454	-0.24674	-0.052897	-5.543637	1.103409	0.13471	-0.49397	0.361554	0.183808	0.187079	0.703378	-0.03282	1.848125	0.982911	-0.756238
GSM814174	14.69589041	0	-1.02716	-0.771959	-1.013703	-0.265717	-0.362516	-0.409982	0.856557	-0.261099	-0.314008	0.040081	-0.744409	-0.688103	-0.303334	-1.408362	-0.773138	-0.202798	-0.92674	0.490298
GSM814175	33.6	0	0.388621	-0.01186	0.453829	-0.831945	-0.151821	-0.069234	-0.445152	-0.376901	-0.382233	-0.020399	-0.264524	-0.551989	-0.068895	-0.245755	0.65631	0.331421	0.04758	-0.607431
GSM814176	69.92876712	0	-0.669573	0.479505	-0.152252	-0.308155	0.124747	0.101023	0.554449	-0.60745	-0.16242	0.282149	0.630739	0.210356	-0.080717	0.275477	-0.325342	0.471902	0.367095	-0.136683
GSM814177	0.2	0	-0.59595	-0.261085	1.652849	-0.164193	-0.144428	0.781853	1.038121	-0.144229	0.010598	0.62296	-0.818038	0.188369	0.018943	-0.586085	0.711276	-0.395635	0.145507	-0.054461
GSM814179	17.68767123	1	-0.396982	-0.036543	0.741661	0.598315	0.059093	-0.01207	-1.176162	1.006786	0.010806	-0.282804	0.537749	1.482778	0.043611	1.22623	-0.085154	-0.08523	0.394966	0.278169
GSM814180	14.00547945	0	0.036071	-0.211524	-1.39501	-0.345979	-0.340749	-0.11469	-0.831704	-0.252602	0.30584	-0.196481	-0.695727	-0.010179	-0.177045	-0.851034	-0.465918	1.436547	-0.418853	0.417158
GSM814181	0.624657534	0	0.082481	-0.15338	-0.936443	0.203371	-0.177534	0.699949	0.785693	-0.025448	-0.360987	0.009441	0.125586	0.391025	-0.136855	-0.678048	0.187053	-0.011761	0.168204	0.210274
GSM814182	6.871232877	1	0.474794	-0.091374	1.762644	1.281879	0.310094	0.457254	1.621371	0.227093	0.010269	0.449204	0.647544	1.107789	-0.121039	-0.108104	-0.137976	-0.092827	0.663486	-1.109301
GSM814184	63.02465753	0	-1.360164	-0.353046	0.592541	0.766098	-0.004093	0.331866	1.563291	0.582304	0.169438	-0.393825	-0.610315	-1.410403	-0.044305	-0.29779	0.644968	-0.607398	-0.121088	0.399492
GSM814185	30.83835616	0	-0.876757	0.03217	-0.091425	0.071734	0.016425	-0.157754	0.027334	-0.307261	-0.041114	0.620009	-0.180295	0.151697	-0.15235	-0.662717	-0.060345	0.111086	0.15749	0.23859
GSM814186	49.44657534	0	-0.527308	0.139006	-1.045711	-0.196016	-0.031378	-0.338331	1.500458	-0.355344	-0.281865	0.539355	-0.393475	0.09377	-0.041322	-0.373033	-0.633728	-0.165778	-0.66932	-0.232855
GSM814189	57.56712329	0	0.533475	0.115511	-0.581963	-0.33039	-0.045812	-0.089387	1.076864	-1.336475	0.126588	0.2062	0.241216	0.805743	0.062175	0.353717	-0.566988	0.327551	-0.241416	-0.314845
GSM814190	56.54794521	0	-0.185982	-0.224667	-0.657	0.393255	-0.212038	0.105492	0.87357	-0.14855	0.598599	-0.1734	-0.616201	-0.0278	-0.113656	-0.607536	0.025284	-0.424751	-0.030218	0.5671
GSM814191	64.63561644	0	-0.739395	-0.002675	-1.189313	0.097054	0.013013	-0.063605	1.030084	-0.628477	-0.168677	0.109532	-0.417906	-0.702036	0.02863	-0.857297	-0.240408	-0.579406	-0.227693	-0.103998
GSM814192	64.40547945	0	-1.016905	-0.556421	-1.037113	-0.481207	-0.141087	-0.445485	1.711042	-0.038836	-0.106275	0.633948	-0.623306	-1.18853	0.015862	-1.370446	-0.598626	-0.32189	-0.39739	-0.133226
GSM814193	58.02739726	0	-0.203485	0.079678	0.194592	0.308703	0.100415	-0.036764	1.485166	-0.265085	-0.051069	0.669439	-0.205171	-0.152826	0.080076	-0.033918	-0.009087	-0.31117	0.176472	-0.36497
GSM814194	54.4109589	0	-0.63502	-0.188658	-0.848336	-0.488392	-0.239197	-0.109919	1.122849	0.125782	-0.252292	0.39207	-0.468551	0.300079	-0.076835	-1.167518	-0.744073	-0.547535	-0.770182	0.561965
GSM814195	58.02739726	0	-0.987862	-0.206653	0.208614	0.455728	-0.103809	0.202693	1.994669	-0.233112	-0.160966	-0.364249	-0.877862	-0.93633	-0.085331	-0.137945	0.414201	-0.422624	0.135442	-0.351465
GSM814196	50.69589041	0	-0.646758	-0.029063	-0.629462	-0.546645	-0.282589	-0.573896	2.181367	-0.11147	-0.103612	0.858924	-0.385421	-0.121825	-0.177034	-0.732011	-0.801682	-0.785859	-0.296277	0.378212
GSM814197	36.32876712	0	-0.265952	0.175938	-0.331661	0.247588	-0.262151	0.300861	0.678877	-0.672879	0.331655	-0.078427	0.085899	0.245795	0.091027	0.330675	0.660866	0.35268	0.715796	-0.398061
GSM814198	53.81917808	0	-0.130633	-0.09725	1.381506	1.167216	-0.076902	0.517681	0.703162	0.277022	0.182644	0.079309	-0.526088	-1.163581	0.050032	-0.561088	0.324655	-0.47315	0.429945	0.314597
GSM814199	29.12876712	0	-0.943942	0.331521	0.081182	0.289593	-0.202741	-0.255009	-1.230139	0.540366	-0.126657	-0.428711	-0.934279	-0.525175	0.019386	2.491445	-0.00108	0.196219	-0.512415	-0.613795
GSM814200	13.70958904	0	-0.438073	-0.503697	-1.21613	-0.229285	-0.296393	-0.364179	0.713013	-0.913242	-0.212902	0.017698	-0.650657	-1.218973	0.059028	-0.140319	0.139643	0.252443	-0.653526	0.228874
GSM814201	61.05205479	0	-0.419765	-0.070885	-1.031884	-0.222398	0.132823	-0.234288	1.181828	0.217988	-0.207301	0.259655	-0.542756	-0.035217	-0.148999	-0.875228	-0.561146	-0.707186	-0.619451	0.26574
GSM814202	6.378082192	1	-0.456598	-0.100715	3.004609	0.921172	-0.0352	1.025969	0.471616	1.602862	0.204089	-0.429741	-0.70496	0.813563	-0.059893	1.468395	0.729279	-0.113863	0.211046	-0.275609
GSM814203	65.3260274	0	1.160615	-0.046568	-0.642099	-0.221128	-0.421463	-0.401654	2.006379	0.422981	-0.187267	-0.393825	-0.755851	-1.008903	-0.159451	0.871602	0.433321	0.382787	-0.469635	0.020211
GSM814204	24.19726027	1	2.512234	0.392983	0.282371	0.237094	3.425111	0.356227	-0.151833	-0.57175	1.173301	-0.102395	2.029373	2.594668	0.147299	0.859712	0.106066	0.835242	0.62986	0.024766
GSM814205	63.87945205	0	-0.993037	-0.339839	-0.354068	-0.2631	0.072159	-0.343838	0.866802	-0.55745	-0.067204	0.158414	-0.458025	-0.541985	-0.094365	-0.785066	-0.539538	-0.296365	-0.644852	0.511298
GSM814208	63.97808219	0	-0.858093	0.426561	-0.75433	-0.122282	0.1036	-0.17555	1.289892	-0.484785	0.017873	0.312627	-0.41106	-0.747428	-0.109086	-0.997205	-0.439167	-0.373798	0.043986	0.35563
GSM814210	61.70958904	0	-0.622666	-0.325924	-0.024374	-0.526046	-0.246701	-0.084222	0.87357	-0.161411	-0.016756	0.250387	-0.653212	-0.026734	-0.058413	-1.14539	0.050011	-0.251169	0.038243	0.064405
GSM814211	28.56986301	0	-0.399534	-0.477032	-0.993426	-0.122996	-0.012873	0.52434	-1.53321	0.41539	-0.060593	0.021909	-0.608199	-0.594583	0.076283	-1.173155	0.619198	-0.041417	0.036419	-0.316371
GSM814212	62.53150685	0	-0.804762	-0.333798	-0.684173	0.036594	-0.340201	-0.051648	1.318592	-0.642975	-0.105586	0.208432	-0.194359	-0.308021	0.049506	-1.019493	-0.615935	-0.297694	-0.231417	0.376391
GSM814213	20.28493151	0	-0.637377	-0.0655	-0.96186	-0.147167	0.152507	-0.329796	0.029485	-0.202795	-0.350898	0.381943	-0.540865	0.964213	0.050343	-0.89832	-0.316015	-0.356299	-0.259061	0.187506
GSM814215	56.67945205	0	-0.396179	-0.497379	-0.753081	0.032045	0.061723	-0.154522	1.294496	-0.410449	-0.244643	-0.279669	-0.325097	-0.122742	-0.197219	-0.944038	-0.619748	-0.114586	-0.239026	0.740881
GSM814217	59.60547945	0	-0.382188	0.14903	0.266153	0.248345	-0.001607	0.408887	0.130129	-0.386763	0.275473	0.08381	0.714841	0.622396	-0.222158	0.4771	-0.23869	0.044718	0.264529	-0.200825
GSM814218	34.78356164	1	0.867902	-0.187876	1.02095	0.558038	0.721308	0.288577	-0.07996	1.336963	0.006968	-0.196956	1.465104	0.825986	0.364657	1.366357	1.158983	2.840059	0.22605	-1.01413
GSM814221	3.221917808	0	-0.388009	-0.500436	-0.373372	0.151339	-0.324803	0.040098	1.84638	0.410852	-0.020334	-0.030697	-0.404046	0.27555	0.131815	-1.642794	-0.041669	-0.897582	-0.074749	-0.268618
GSM814222	39.12328767	0	-0.028166	-0.057226	-0.264399	0.230285	-0.033297	-0.323492	1.395809	-0.224775	0.085942	-0.410296	-0.262121	-0.629096	0.033107	0.149102	-0.014099	0.224543	0.301673	0.014756
GSM814224	49.8739726	0	-0.356256	0.08337	-1.278909	-0.387415	0.115117	-0.159346	1.479771	-0.387159	-0.076409	0.234441	-0.563868	-0.535928	-0.254869	-0.634205	-0.612163	-0.357173	-0.653526	0.24979
GSM814225	13.41369863	1	2.1284	0.096597	-0.823109	0.096208	2.184701	0.411165	-0.229078	2.03941	1.004866	-0.55015	1.792541	2.362125	0.215673	0.636835	0.227209	4.006423	0.750627	0.119843
GSM814226	21.17260274	0	-0.631727	-0.479028	-1.172181	0.111953	0.060685	0.054221	0.929768	-0.284338	-0.123784	-0.258908	-0.105337	-1.022274	-0.136224	-0.792631	0.009468	0.914051	-0.87425	0.233884
GSM814228	54.34520548	0	-0.692479	-0.387034	-0.308543	-0.092408	-0.119327	-0.140438	0.625505	-0.366173	0.023125	-0.11544	-0.342272	-0.296797	-0.048255	-0.853535	0.048455	-0.155416	-0.111036	-0.261914
GSM814229	57.6	0	-0.303574	-0.183581	-1.102596	0.079037	-0.045387	0.063747	1.500458	-0.297153	-0.030175	0.5075	-0.585807	-0.2295	0.243182	-0.786046	-0.467294	-0.205632	-0.354953	0.615371
GSM814230	50.86027397	0	-0.265952	-0.134423	-0.437364	0.523742	-0.207408	-0.203261	-0.114669	0.126427	-0.082404	0.90926	-0.279752	0.108672	0.16759	-0.319974	0.171256	-0.452536	0.699112	-0.34764
GSM814231	47.2109589	0	-0.718922	-0.238502	-1.003207	-0.839097	0.217957	0.145307	0.99564	-0.025079	-0.211273	0.401074	-0.525582	-1.197678	-0.251826	-1.049768	-0.288905	-0.347549	-0.747174	0.428408
GSM814233	2.761643836	0	0.437483	0.064196	0.822782	0.767271	-0.008016	-0.082072	0.901776	0.564924	0.819174	-0.031228	0.582844	0.075405	0.025649	0.104271	0.259567	0.89995	0.640498	-0.017465
GSM814234	55.03561644	0	-0.189693	-0.200216	-0.96571	0.018635	0.088117	-0.192674	1.27596	-0.389475	-0.239478	0.302722	-0.146872	-0.608374	-0.132821	-0.193279	-0.442927	0.062	-0.501349	0.099394
GSM814237	51.12328767	0	-0.910128	-0.397393	-0.209447	0.222407	-0.346976	0.249639	0.589488	-0.993962	-0.054389	-0.064875	0.168481	-0.811851	-0.079496	-0.722271	0.843684	-0.770665	0.92429	-0.512599
GSM814238	3.682191781	1	1.922525	2.444332	-0.344477	0.583281	3.48118	0.534233	-4.947984	1.151925	-0.408439	-0.587527	2.69097	1.109135	0.518898	1.738867	2.409946	2.124647	1.147405	-0.845218
GSM814240	56.21917808	0	1.579901	-0.322124	1.329907	-0.723057	-0.056576	-0.283705	0.186901	-0.672879	-0.037742	-0.216802	-0.663123	0.114086	0.095787	-0.450858	0.465112	-0.283912	-0.823281	0.246563
GSM814241	6.476712329	1	0.284115	0.357653	-0.70372	0.051025	-0.242056	-0.032706	1.536603	-0.09671	-0.094942	-0.196481	1.64426	0.903051	0.314662	0.713173	-0.475318	2.082142	0.303649	-0.626568
GSM814245	49.67671233	0	-0.236128	-0.233253	0.508956	-0.673819	-0.234954	-0.016083	-0.549254	1.168475	0.205965	0.062835	-0.713854	-0.504578	-0.211305	0.334508	0.948737	-0.350802	-0.375086	0.292811
GSM814246	53.72054795	0	0.555136	-0.237944	0.135019	-0.163549	-0.041647	0.146655	-3.51589	0.340994	-0.047183	-0.243072	-0.774012	0.072808	-0.219603	-0.631088	0.21603	-0.53041	0.719125	-0.156918
GSM814247	46.75068493	0	-0.662398	-0.3623	-0.702094	-0.192032	-0.187946	-0.189449	0.802829	-0.431548	0.023779	-0.171142	-0.353986	-0.037836	-0.296336	-0.825953	-0.031839	0.021305	-0.465269	0.215914
GSM814248	41.0630137	0	-0.659216	0.457103	2.605115	0.797035	-0.056191	0.740949	0.944032	1.320256	0.328546	-0.417199	0.490457	0.830997	-0.261316	-0.19112	1.016996	0.001035	0.693222	-0.306843
GSM814249	41.45753425	0	-0.41645	-0.4773	-0.043338	-0.157973	-0.253141	-0.040527	1.361937	-0.062309	-0.003573	-0.094311	-0.456217	0.173301	-0.047313	-1.274391	0.140581	-0.283223	-0.373157	-0.293794
GSM814250	15.71506849	0	-0.384508	-0.047667	-0.368894	0.085365	0.144804	-0.293547	0.616574	-0.748424	-0.207935	-0.12442	-0.143371	-0.449028	0.113382	-0.513745	-0.681369	-0.205535	-0.284649	0.650017
GSM814251	40.70136986	0	-0.14876	-0.076251	-0.957944	0.763584	0.040891	-0.012432	-4.695023	0.174151	0.275579	0.090455	0.490114	-0.443216	0.492355	0.251443	0.452617	-0.099208	1.303781	-0.918351
GSM814252	37.05205479	0	-0.745536	-0.217431	-1.163202	-0.389896	0.024421	-0.046113	0.992092	0.590615	-0.026181	0.679837	-0.933399	-1.072265	-0.195941	-1.345981	0.142989	-0.861185	-0.146563	0.34485
GSM814253	37.77534247	0	-0.40765	-0.113114	-0.920791	0.054096	-0.007979	-0.21594	-0.576037	-0.258681	-0.200012	0.367526	-0.382349	-0.437016	0.068893	-0.817432	-0.683323	-0.628242	-0.297239	0.247222
GSM814254	32.90958904	0	1.634108	-0.448741	-1.215716	-0.002216	-0.12926	-0.340738	0.795688	0.232824	-0.103012	-0.046728	-0.396603	-0.890356	-0.043551	-0.178035	-0.346056	-0.257485	0.133157	0.066466
GSM814255	47.63835616	0	1.348366	-0.137213	0.841297	-0.0771	0.065492	0.22683	1.563291	0.6579	-0.21231	-0.057757	-1.260007	-1.073878	0.135136	-0.383726	0.718388	-0.170568	1.864087	0.119188
GSM814256	45.27123288	0	-0.522377	-0.378729	-0.031965	-0.260597	0.486098	0.002753	1.616018	-0.169603	-0.15557	0.230038	0.104821	-0.219058	-0.124493	-0.91149	-0.017398	-0.556818	-0.216754	0.714971
GSM814260	47.07945205	0	-0.223503	0.025326	0.300387	0.040437	-0.103413	-0.149273	0.779554	0.541399	-0.018281	-0.007609	-0.081799	0.107901	-0.087359	0.086171	-0.07589	0.29029	0.129498	0.288423
GSM814261	42.11506849	0	-0.417038	-0.285398	0.868533	-0.085338	0.069487	-0.02559	1.229848	-0.33249	-0.25437	0.432554	-0.57073	-0.419407	-0.23269	-0.559118	-0.360465	-0.628158	-0.326335	0.458103
GSM814263	27.02465753	0	-0.606986	-0.049261	-1.163388	0.098595	-0.125995	-0.154375	-4.0336	0.293885	-0.069332	0.065929	-0.671025	1.66602	-0.176458	-0.645281	0.514049	-0.071306	-0.415965	0.600194
GSM814264	44.74520548	0	2.07076	-0.297325	-0.834659	0.199231	0.026402	-0.443016	-0.131616	-0.713327	-0.15486	-0.016032	-0.258895	-0.12774	0.245349	1.238197	0.581427	0.491768	0.102587	0.179755
GSM814265	43.43013699	0	-0.77252	-0.102382	1.727372	0.721582	0.064698	0.603105	1.332589	-0.37126	-0.216356	0.229536	-0.561617	-0.426424	0.039887	-0.200949	0.26396	-0.2824	0.514911	0.172424
GSM814266	41.26027397	0	-0.18409	-0.234357	-1.25028	-0.168816	0.173643	0.003463	0.799254	-0.510051	-0.233165	0.030569	-0.340988	-0.333872	0.125965	-0.22997	-0.359062	-0.209655	-0.372841	-0.045697
GSM814267	44.05479452	0	-0.622942	-0.069532	-0.495105	-0.247708	-0.043364	-0.157309	1.026351	0.274182	-0.050921	0.03749	-0.387887	-0.288357	0.083679	-1.087747	-0.138799	-0.228456	-0.361483	0.204783
GSM814269	15.58356164	1	-0.4438	-0.03959	2.030061	0.343588	-0.093573	0.439423	-4.714125	-0.096524	0.297188	-0.664165	-0.140028	0.222009	1.493495	-0.44797	-0.217415	-0.300725	1.612013	-1.786477
GSM814271	40.83287671	0	-0.197753	-0.012499	-0.153418	-0.075091	-0.148242	-0.094552	0.325017	-0.15048	0.06929	0.078301	-0.500171	-0.398353	-0.325051	-0.239329	0.240712	0.420197	0.098231	0.032516
GSM814272	26.1369863	0	-0.214079	0.06522	-0.345508	0.020095	0.047298	-0.316474	1.026351	0.18053	-0.204636	0.059796	-0.679775	0.841274	-0.059408	0.029008	0.262734	0.019259	-0.409917	-0.164155
GSM814273	32.31780822	0	-0.137652	-0.237944	-0.770333	0.093992	0.407333	-0.281682	0.413607	0.014829	-0.119451	0.092011	-0.242335	-0.571555	-0.203696	-0.191247	-0.170405	-0.216887	-0.153028	0.020853
GSM814274	39.91232877	0	-0.683111	-0.09328	-1.125443	-0.470897	-0.119392	-0.098703	0.347045	0.722564	0.330465	0.085773	-0.325337	0.224464	0.028718	-0.231747	-0.190594	-0.031777	-0.030579	0.312149
GSM814275	38.20273973	0	-0.435511	-0.203724	1.236198	0.597225	0.011889	0.054614	0.221892	0.439874	0.153951	-0.285482	-0.509988	-0.118753	-0.068581	0.9343	0.343124	-0.188179	0.19653	0.19775
GSM814276	40.56986301	0	-0.254474	-0.287146	-1.224814	-0.548799	0.066702	-0.270426	1.280631	-0.998171	-0.15181	0.435584	-0.579654	-0.689843	-0.116164	-0.621801	-0.41629	-0.430684	-0.289587	0.243137
GSM814278	34.71780822	0	-0.477732	-0.045667	1.939421	0.722839	0.032657	-0.252452	0.509076	1.023495	-0.172964	-0.132107	-0.505677	-1.036616	0.1088	1.487294	0.429377	-0.272574	0.302893	-0.230885
GSM814280	35.37534247	0	0.023263	-0.078777	0.598546	-0.506364	0.188733	0.464718	-1.734821	0.274657	0.000929	0.139598	-0.401742	-0.184618	0.118856	0.125412	0.46367	-0.037991	0.9257	-0.028905
GSM814281	25.31506849	0	-0.868704	0.064453	-0.688054	0.005114	0.041597	-0.008835	1.238779	0.074	-0.105129	0.211177	-0.950236	-0.866841	-0.141461	-1.303915	0.121163	-0.56952	-0.647964	0.378578
GSM814282	31.52876712	0	-0.1049	0.057059	0.228897	0.233635	0.159467	0.085869	-0.312938	0.134676	0.301979	-0.814368	0.368057	-0.087093	0.08935	-0.744148	0.534588	0.26067	0.66393	-0.612173
GSM814284	21.69863014	0	-0.53345	-0.34807	1.302182	0.62651	-0.060387	-0.248595	-0.495466	1.219088	-0.18522	-0.145785	-0.576514	-0.756724	-0.071158	1.228812	-0.07589	-0.357723	-0.114882	0.485199
GSM814285	32.87671233	0	0.862054	0.547604	-1.143316	-0.512425	-0.285451	-0.19615	1.411828	-0.696306	-0.030175	0.051557	0.419385	1.151496	-0.045568	1.270039	-0.485745	-0.180358	-0.29198	-0.035979
GSM814286	34.06027397	0	-0.734826	-0.243433	-1.271213	-0.087445	-0.282198	-0.123145	1.794613	-0.500558	-0.234511	-0.15515	-0.629444	-0.454287	0.04518	-1.067322	0.317474	0.198706	-0.044421	0.086492
GSM814287	33.69863014	0	1.077739	0.603019	1.270075	0.20588	1.111475	0.195217	-0.300055	-0.37053	0.47863	0.082854	1.42141	1.544834	-0.151425	1.157883	-0.079671	1.467587	0.133157	-0.064082
GSM814288	24.75616438	0	-0.725797	-0.194171	-1.313003	-0.29821	-0.0564	-0.138966	1.699883	-0.319553	0.06326	-0.068372	-0.602704	0.152892	0.138873	-1.027306	-0.250228	-0.298881	-0.01915	-0.24479
GSM814289	8.219178082	1	-0.106806	0.453681	-0.352907	0.439103	-0.197056	0.295709	-1.588678	-0.121362	0.286911	0.116391	0.876523	-0.22495	-0.078262	0.439945	0.332972	2.909411	0.766593	0.007797
GSM814290	11.86849315	0	-0.703172	-0.375094	0.26329	1.056442	0.005214	0.192725	0.416176	-0.283511	0.020109	0.042021	-0.444931	-0.627668	0.231757	-0.465333	0.299292	-0.609088	0.224888	0.058913
GSM814291	18.24657534	1	1.812072	-0.086402	0.268458	0.530859	-0.156965	-0.341875	1.337439	0.085726	0.057294	0.001433	-0.684399	-0.407187	0.09587	-0.70928	0.136193	-0.063363	0.774602	0.133118
GSM814292	33.36986301	0	-0.882459	-0.363069	0.674544	0.52474	-0.069992	-0.000915	1.04584	0.750606	-0.09411	-0.069355	-0.725281	0.391698	-0.104298	-1.038136	0.180177	-0.454006	-0.221977	0.309198
GSM814293	27.38630137	0	0.532697	-0.230119	2.503392	0.486837	-0.08641	0.261847	0.832406	-0.155682	-0.03468	0.145004	-0.338875	-0.577743	0.069372	0.643188	0.30509	0.343028	1.568004	-0.010418
GSM814295	34.06027397	0	-0.301395	-0.001426	0.219446	0.153615	0.050407	-0.168659	0.410756	-0.617465	0.224581	0.005862	0.371922	0.09479	-0.013789	-0.318666	-0.349838	0.000739	-0.27867	0.013426
GSM814296	1.610958904	0	-0.42779	-0.184514	-0.964999	-0.319324	-0.092245	-0.327624	1.490002	-0.612839	0.028063	0.380715	-0.142195	-0.211592	-0.076426	-0.277367	-0.668135	-0.445621	-0.435289	0.307834
GSM814297	31.33150685	0	-0.640786	-0.237203	-0.643319	-0.104508	-0.225633	0.11169	1.744143	0.219871	-0.043752	0.739816	-0.833671	-0.814408	0.067456	-1.162731	-0.069666	-0.463881	0.032506	-0.26835
GSM814298	30.37808219	0	1.126976	0.470502	0.69465	-0.37386	0.036113	-0.059132	0.061883	-0.78713	0.034919	0.045085	0.937113	0.671409	0.130338	1.073169	-1.022578	0.648618	0.280055	0.349711
GSM814299	7.265753425	0	0.014869	-0.42617	0.702334	0.519681	-0.109098	-0.024223	-0.994233	0.307964	0.339127	-0.150573	-0.363302	-0.960706	-0.042917	1.81005	0.152062	-0.175615	0.457721	0.065393
GSM814300	9.830136986	1	-0.43126	-0.283472	0.073626	0.231973	-0.004806	-0.153633	0.30029	0.19893	0.010395	-0.336801	-0.054575	-0.198769	0.012844	1.252846	0.11321	-0.319047	1.3267	0.321848
GSM814301	33.3369863	0	0.659322	-0.040221	-0.508324	0.126554	0.034383	-0.051079	0.765989	-0.343039	0.150326	0.021451	0.568715	1.212577	-0.139487	0.048727	-0.727054	-0.222205	-0.160733	0.302542
GSM814302	16.76712329	0	0.010769	-0.168541	-0.312004	-0.341189	-0.225882	-0.290334	-0.610457	0.06673	0.072023	0.063816	-0.172308	-0.096637	0.001125	-0.21451	-0.151093	0.847595	0.038582	-0.3223
GSM814303	30.80547945	0	0.13495	0.50922	1.895946	0.577943	0.000357	0.143699	0.434583	0.494513	0.071264	0.013919	0.049972	0.789295	0.083568	0.393341	0.410725	0.092653	0.362298	-0.706828
GSM814304	26.30136986	0	-0.691432	-0.141675	-0.7414	0.056376	-0.083939	0.148661	0.604772	-0.324743	-0.040865	-0.406935	-0.350093	-1.118637	0.148277	-1.295239	0.297276	-0.14509	-0.019506	0.541538
GSM814305	29.91780822	0	-0.523722	-0.103833	-0.630225	-0.123723	-0.235315	-0.237181	0.898177	-0.640019	-0.223247	0.097176	-0.268343	-0.907985	-0.148917	-0.787438	-0.66996	-0.328566	-0.518711	0.421161
GSM814306	29.49041096	0	-0.485243	-0.101373	-0.967406	-0.283497	-0.121075	-0.136728	1.049941	-0.239195	0.086962	0.139598	-0.24174	-0.741076	-0.144256	-0.846498	-0.682562	-0.299397	-0.380596	0.377828
GSM814307	26.46575342	0	-0.479984	-0.185027	1.838766	0.359542	-0.080859	0.277087	1.266507	-0.187634	-0.140205	-0.233902	-0.515095	-1.011875	0.136586	-0.315664	0.688661	-0.400644	0.715796	-0.467782
GSM814308	28.04383562	0	0.066809	-0.012898	-0.52568	-0.370943	-0.152354	-0.272367	-0.819159	-0.209996	0.060114	-0.164376	0.508704	0.001486	-0.035688	-0.162083	-0.498234	1.872081	0.065366	-0.103085
GSM814309	26.6630137	0	-0.406271	-0.364399	-0.391316	-0.367212	0.009692	-0.076508	-0.734363	0.243969	0.139394	-0.067904	-1.257907	-0.637004	-0.086463	0.764502	-0.20852	-0.530854	0.038243	0.28053
GSM814312	25.44657534	0	0.230743	0.059719	-0.816259	-0.294505	-0.136164	-0.066017	0.460536	0.012839	0.023879	0.04802	0.649288	0.488134	-0.107384	1.245186	-0.586386	0.281563	-0.078545	-0.043853
GSM814313	21.56712329	0	-0.023483	0.49747	-0.048305	0.112739	-0.088597	0.014589	-0.602534	-0.529546	0.144287	-0.174371	1.5664	1.160723	-0.150307	1.228449	-0.090832	1.177299	0.851855	-0.151392
GSM814316	23.80273973	0	1.293826	-0.189043	2.993081	1.181656	-0.058792	-0.036052	0.426517	0.221025	-0.046888	0.071542	0.13609	-0.187938	0.15655	0.759188	-0.030606	-0.025242	1.496876	-0.903578
GSM814317	21.00821918	0	0.283183	-0.375953	0.449503	-0.337654	0.22978	0.634254	-5.535056	-0.259161	-0.12821	-0.064875	-0.468799	0.828148	-0.035892	2.101957	0.131609	0.098348	-0.114512	-0.578013
GSM814318	23.70410959	0	-0.478849	-0.238933	-0.158057	0.39783	0.217392	-0.041073	0.247953	-0.071145	-0.279164	-0.658747	-0.070394	-0.537825	0.004799	-1.035062	-0.292829	0.066903	-0.058046	-0.082225
GSM814321	23.80273973	0	-0.176007	-0.215642	-0.548055	0.136795	-0.141472	-0.004767	1.526805	-0.114642	0.244813	0.255851	-0.265826	-0.778276	-0.074305	-1.109966	-0.318751	-0.533727	0.104449	0.523708
GSM814322	15.09041096	1	0.126364	-0.138717	1.967032	0.681891	0.489155	0.298922	0.912166	1.333195	0.155988	-0.617105	-0.200699	-0.940809	0.273466	0.473175	0.937001	-0.311409	0.426622	-0.043514
GSM814323	20.41643836	0	-0.578409	-0.189194	-1.005872	-0.777143	0.003566	-0.27434	1.490002	-0.596553	0.006968	0.222259	-0.356822	-0.692547	-0.007505	-0.756956	-0.166721	-0.289627	0.049695	0.082462
GSM814324	20.54794521	0	-0.78216	-0.192885	-0.559827	-0.061432	0.069544	-0.022703	1.479771	0.282532	0.005041	0.740512	-0.362246	-0.337954	-0.002947	-1.033398	-0.307083	-0.242544	-0.277123	0.108995
GSM814325	13.41369863	1	-0.545532	0.344081	1.123857	0.328791	-0.029044	0.180213	-5.541288	1.0571	0.499515	-0.349356	-0.356301	0.563354	0.098158	1.392748	0.61707	-0.226525	-0.170494	-0.338638
GSM814326	13.64383562	0	-0.037562	-0.008584	-0.797822	-0.382727	-0.196823	-0.185986	0.901776	-0.785663	-0.087835	-0.231751	-0.269628	0.377059	0.058102	-0.691992	-0.074296	-0.073953	-0.411469	0.018072
GSM814328	19.89041096	0	-0.738792	-0.17647	-0.277589	0.254658	0.304324	0.037217	-0.337284	-0.356051	0.044887	-0.409077	-0.616431	-0.412503	-0.127129	-0.696408	0.432994	-0.168623	-0.306506	0.225104
GSM814329	16.73424658	0	-0.592269	0.140805	-1.0284	0.091458	-0.131502	-0.045558	0.901776	-0.505005	-0.021617	0.044531	-0.627018	-0.879355	0.082699	-0.853461	0.51849	-0.125059	-0.202913	-0.2634
GSM814330	19.4630137	0	-0.665598	-0.377909	0.897075	0.670447	-0.0276	-0.124488	1.097646	-0.10454	-0.270366	1.004441	-0.537957	-0.25922	-0.070104	-0.300523	0.419786	-0.293506	-0.661682	0.261778
GSM814331	17.68767123	0	-0.039071	-0.448089	0.193679	0.14247	0.182695	0.07991	-1.973403	-0.144445	0.192911	-0.128365	-0.104107	0.628055	0.06756	-0.058426	-0.220366	0.576136	0.338568	0.254113
GSM814333	17.68767123	0	-0.376479	-0.429392	-0.180099	0.39783	0.057659	0.099073	0.782873	0.032862	-0.103065	-0.131632	-0.595723	-0.728308	-0.220176	-0.515904	0.083503	-0.438064	0.272346	0.252701
GSM814334	17.75342466	0	0.24028	-0.096316	-0.030838	0.118409	-0.042668	0.064816	0.870313	-0.034343	0.100787	0.245378	0.233095	0.315058	-0.078773	1.207529	-0.265552	0.213562	0.497829	-0.485186
GSM814336	16.24109589	0	-0.674478	0.110822	-0.763372	-0.113075	0.038758	-0.070338	1.644444	-1.03335	-0.326985	0.151957	-0.596739	-1.161656	-0.11303	-0.665443	-0.519375	-0.552755	-0.078239	-0.243003
GSM814337	17.26027397	0	-0.462204	-0.062731	-0.711035	0.199231	-0.320542	-0.090054	0.534697	-0.147039	0.021098	-0.161073	-0.391636	-0.207514	-0.041358	-0.668727	0.033392	-0.159899	-0.267309	0.289435
GSM814338	12.95342466	0	-0.679894	-0.374465	-1.082479	-0.854019	0.075882	-0.262505	1.448684	-0.359087	0.013501	0.289057	-0.456781	-0.177424	-0.221445	-0.954991	-0.602996	-0.181309	0.180194	0.362277
GSM814340	13.28219178	0	0.274118	0.449445	-0.338955	0.082248	0.158088	-0.093603	0.776187	0.007173	0.375624	0.029584	0.491114	-0.367725	0.12256	0.667296	-0.360207	1.011591	0.756098	-0.535881
GSM814342	8.580821918	0	-0.454904	0.037272	-0.673373	-0.466921	0.022074	-0.100049	1.238779	-0.034939	-0.124942	0.036551	0.16303	0.217282	-0.06201	0.158349	0.221286	0.299079	-0.234476	0.050729
GSM814343	11.7369863	0	-0.372842	-0.212157	0.786945	0.031228	-0.048621	-0.206604	1.294496	0.904203	-0.089069	-0.528274	-0.454624	-0.637004	0.191253	2.068034	0.387492	-0.174958	-0.035196	0.150451
GSM814345	6.575342466	0	-0.600797	-0.258124	-0.091144	-0.01328	0.121747	-0.196294	0.320154	-0.527277	0.10688	0.227765	-0.085815	0.068323	-0.170503	-1.089125	-0.46882	-0.224985	-0.167675	0.561614
GSM814347	9.961643836	0	-0.678058	-0.092015	1.692892	0.430153	-0.040787	0.420811	1.049941	-0.112354	-0.074872	0.179666	-0.062244	-0.445751	0.228593	-0.359037	0.182662	0.060135	0.97829	0.366503
GSM814348	9.17260274	0	-0.574108	-0.261162	-1.430202	-0.407489	-0.031712	0.408887	1.127057	-0.722008	-0.28697	0.334233	-0.974222	-0.366226	-0.303439	-0.804604	-0.140741	-0.406539	-0.480211	0.473386
GSM814349	0.5	0	-0.796848	1.120991	-0.722175	0.198322	0.166086	0.117596	-5.72792	0.538102	-0.125844	-0.65842	-0.538224	-0.707992	-0.133187	-0.850222	0.386858	-0.239224	0.581136	-0.448114
GSM814350	9.764383562	0	-0.551805	-0.326798	2.516138	0.62651	0.10789	-0.007671	0.694318	1.181892	0.200755	-0.075147	-0.157733	0.272151	-0.029813	0.966432	0.412876	-0.293476	0.923832	0.577924
GSM814351	5.589041096	0	-0.591618	-0.548836	-0.580087	-0.10886	0.026693	-0.195386	0.219664	-0.042829	-0.117203	0.038055	-0.653413	-0.927988	-0.063649	-0.947125	-0.274449	-0.362205	-0.445565	0.496395
GSM814352	6.673972603	0	-0.373745	-0.229121	-0.344728	-0.083994	-0.110182	-0.116054	1.220386	-0.291068	0.075607	0.19035	-0.354986	-0.254305	-0.196631	-0.499453	-0.387759	-0.282261	-0.135198	0.327508
GSM814353	10.94794521	1	1.620534	0.362588	2.516912	0.275344	0.042981	0.667835	-3.992646	1.137358	0.000857	-0.758965	0.179821	0.741194	0.169234	1.10487	0.7376	1.140803	0.618186	-1.871376
GSM814354	17.0630137	0	2.022996	0.47437	0.09502	-0.420963	0.219679	-0.212782	-1.421879	2.670024	0.18226	-0.42099	0.083279	-0.500776	0.055468	1.567759	0.486549	2.838732	0.387828	-0.314024
GSM814355	6.77260274	0	-0.453175	-0.182121	-0.127013	0.150505	0.310739	-0.433858	0.829014	-0.102802	0.065219	0.285054	-0.362554	-0.53516	-0.061529	-0.123891	-0.667123	-0.509289	-0.66932	0.900913
GSM814356	16.37260274	0	-0.556246	0.128687	2.010031	0.774439	-0.047174	0.189559	0.818791	0.239144	-0.021466	0.013919	0.12833	-0.173273	-0.16142	0.973648	0.850389	-0.191146	1.048102	0.064136
GSM814357	19.49589041	0	-0.579233	-0.235782	2.778804	0.316663	-0.055952	1.435759	1.168819	0.395298	-0.085524	0.127336	-0.42074	-0.4838	-0.267483	-1.134774	0.289781	-0.469165	1.285055	0.748675
GSM814358	30.14794521	0	0.03846	0.051214	-1.146125	-0.326098	-0.05698	-0.100049	0.397786	-0.584631	-0.151716	-0.057317	-0.118929	-0.422604	-0.027206	-0.986485	0.150731	0.124165	0.057538	-0.069379
