# Supplementary material for: Development and Validation of a Six-Gene Prognostic Signature for Bladder Cancer
Source: Front Genet. 2021 Dec 6;12:758612. doi: 10.3389/fgene.2021.758612 (PMC8685517; doi:10.3389/fgene.2021.758612)
Supplement: Supplementary file 1 [file DataSheet2.ZIP › raw data/data/Progresssion.txt]

id	futime	fustat	risk
GSM814061	1.068493151	0	low
GSM814083	2.317808219	0	low
GSM814087	6.82739726	1	high
GSM814109	5.791780822	0	low
GSM814140	5.01369863	1	high
GSM814155	5.983561644	0	low
GSM814175	2.8	0	low
GSM814189	4.797260274	0	low
GSM814210	5.142465753	0	low
GSM814211	2.380821918	0	high
GSM814275	3.183561644	0	high
GSM814306	2.457534247	0	low
GSM814330	1.621917808	0	high
