# Supplementary material for: Development and Validation of a Six-Gene Prognostic Signature for Bladder Cancer
Source: Front Genet. 2021 Dec 6;12:758612. doi: 10.3389/fgene.2021.758612 (PMC8685517; doi:10.3389/fgene.2021.758612)
Supplement: Supplementary file 1 [file DataSheet2.ZIP › raw data/data/T2-T4.txt]

id	futime	fustat	risk
GSM814052	9.191780825	0	high
GSM814056	3.03	1	high
GSM814060	0.449315069	1	high
GSM814064	6.331506849	0	high
GSM814068	8.032876713	0	high
GSM814070	2.131506849	0	low
GSM814076	1.493150685	1	high
GSM814085	8.142465753	0	high
GSM814090	6.536986302	0	low
GSM814092	2.210958904	1	high
GSM814094	2.457534247	1	high
GSM814109	5.791780822	0	low
GSM814110	4.528767123	0	high
GSM814119	7.345205479	0	low
GSM814126	7.202739726	0	high
GSM814132	6.389041096	0	high
GSM814138	0.515068493	1	high
GSM814142	0.62739726	1	high
GSM814172	1.717808219	1	high
GSM814173	2.498630137	0	high
GSM814176	5.82739726	0	high
GSM814179	1.473972603	1	high
GSM814182	0.57260274	1	high
GSM814189	4.797260274	0	low
GSM814195	4.835616438	0	high
GSM814202	0.531506849	1	high
GSM814204	2.016438356	1	high
GSM814218	2.898630137	1	high
GSM814225	1.117808219	1	high
GSM814238	0.306849315	1	high
GSM814240	4.684931507	0	low
GSM814241	0.539726027	1	high
GSM814246	4.476712329	0	high
GSM814248	3.421917808	0	high
GSM814251	3.391780822	0	high
GSM814254	2.742465753	0	high
GSM814269	1.298630137	1	high
GSM814287	2.808219178	0	high
GSM814289	0.684931507	1	high
GSM814291	1.520547945	1	high
GSM814295	2.838356164	0	low
GSM814300	0.819178082	1	high
GSM814317	1.750684932	0	high
GSM814322	1.257534247	1	high
GSM814325	1.117808219	1	high
GSM814334	1.479452055	0	high
GSM814347	0.830136986	0	high
GSM814353	0.912328768	1	high
GSM814354	1.421917808	0	high
GSM814356	1.364383562	0	high
GSM814357	1.624657534	0	high
