# Supplementary material for: Development and Validation of a Six-Gene Prognostic Signature for Bladder Cancer
Source: Front Genet. 2021 Dec 6;12:758612. doi: 10.3389/fgene.2021.758612 (PMC8685517; doi:10.3389/fgene.2021.758612)
Supplement: Supplementary file 1 [file DataSheet2.ZIP › raw data/data/Ta-T1.txt]

id	futime	fustat	risk
GSM814055	1.282191781	0	low
GSM814057	8.698630133	0	low
GSM814058	5.326027398	0	low
GSM814059	4.58630137	0	low
GSM814061	1.068493151	0	low
GSM814062	0.547945206	0	high
GSM814065	8.649315067	0	low
GSM814066	5.520547945	0	low
GSM814069	6.169863013	0	low
GSM814071	5.575342466	0	low
GSM814072	0.090410959	0	low
GSM814074	5.249315068	0	low
GSM814075	1.646575343	0	low
GSM814077	8.197260274	0	high
GSM814083	2.317808219	0	low
GSM814084	5.55890411	0	low
GSM814086	5.704109589	0	low
GSM814087	6.82739726	1	high
GSM814089	8.17260274	0	low
GSM814091	2.978082192	0	low
GSM814095	7.117808219	0	low
GSM814096	2.342465753	0	low
GSM814098	6.156164383	0	low
GSM814100	7.383561644	0	low
GSM814102	6.016438356	0	low
GSM814103	3.709589041	0	low
GSM814106	3.58630137	0	high
GSM814107	6.893150685	0	high
GSM814108	1.75890411	0	high
GSM814112	7.076712329	0	low
GSM814114	2.279452055	0	high
GSM814117	3.156164383	0	low
GSM814118	4.526027398	0	high
GSM814121	7.101369863	0	high
GSM814122	6.904109589	0	low
GSM814123	6.616438356	0	low
GSM814129	1.093150685	0	low
GSM814131	7.002739726	0	high
GSM814133	4.112328768	0	low
GSM814134	2.997260274	0	low
GSM814135	6.046575343	0	low
GSM814136	1.035616438	0	high
GSM814139	4.216438356	0	low
GSM814140	5.01369863	1	high
GSM814144	5.660273973	0	high
GSM814149	0.84109589	0	low
GSM814150	3.298630137	0	low
GSM814153	3.778082192	0	low
GSM814155	5.983561644	0	low
GSM814156	6.553424658	0	low
GSM814159	4.095890411	0	low
GSM814160	5.923287671	0	low
GSM814162	5.791780822	0	low
GSM814163	4.64109589	0	low
GSM814164	5.805479452	0	low
GSM814165	5.660273973	0	high
GSM814166	6.21369863	0	low
GSM814167	3.591780822	0	low
GSM814168	6.194520548	0	high
GSM814169	3.052054794	0	high
GSM814170	6.17260274	0	high
GSM814171	5.893150685	0	high
GSM814174	1.224657534	0	low
GSM814175	2.8	0	low
GSM814177	0.016666667	0	high
GSM814180	1.167123288	0	low
GSM814181	0.052054795	0	high
GSM814184	5.252054794	0	high
GSM814185	2.569863013	0	high
GSM814186	4.120547945	0	low
GSM814190	4.712328768	0	low
GSM814191	5.38630137	0	high
GSM814192	5.367123288	0	low
GSM814193	4.835616438	0	high
GSM814194	4.534246575	0	low
GSM814196	4.224657534	0	low
GSM814197	3.02739726	0	high
GSM814198	4.484931507	0	high
GSM814199	2.42739726	0	high
GSM814200	1.142465753	0	low
GSM814201	5.087671233	0	low
GSM814203	5.443835617	0	low
GSM814205	5.323287671	0	low
GSM814208	5.331506849	0	high
GSM814210	5.142465753	0	low
GSM814211	2.380821918	0	high
GSM814212	5.210958904	0	low
GSM814213	1.690410959	0	low
GSM814215	4.723287671	0	low
GSM814217	4.967123288	0	high
GSM814221	0.268493151	0	high
GSM814222	3.260273973	0	high
GSM814224	4.156164383	0	low
GSM814226	1.764383562	0	low
GSM814228	4.528767123	0	low
GSM814229	4.8	0	low
GSM814230	4.238356164	0	high
GSM814231	3.934246575	0	low
GSM814233	0.230136986	0	high
GSM814234	4.58630137	0	low
GSM814237	4.260273973	0	high
GSM814245	4.139726028	0	low
GSM814247	3.895890411	0	low
GSM814249	3.454794521	0	low
GSM814250	1.309589041	0	low
GSM814252	3.087671233	0	low
GSM814253	3.147945206	0	low
GSM814255	3.969863013	0	high
GSM814256	3.77260274	0	low
GSM814260	3.923287671	0	high
GSM814261	3.509589041	0	low
GSM814263	2.252054794	0	low
GSM814264	3.728767123	0	low
GSM814265	3.619178083	0	high
GSM814266	3.438356164	0	low
GSM814267	3.671232877	0	low
GSM814271	3.402739726	0	high
GSM814272	2.178082192	0	high
GSM814273	2.693150685	0	high
GSM814274	3.326027398	0	low
GSM814275	3.183561644	0	high
GSM814276	3.380821918	0	low
GSM814278	2.893150685	0	high
GSM814280	2.947945206	0	high
GSM814281	2.109589041	0	low
GSM814282	2.62739726	0	high
GSM814284	1.808219178	0	high
GSM814285	2.739726028	0	low
GSM814286	2.838356164	0	low
GSM814288	2.063013698	0	low
GSM814290	0.989041096	0	high
GSM814292	2.780821918	0	high
GSM814293	2.282191781	0	high
GSM814296	0.134246575	0	low
GSM814297	2.610958904	0	high
GSM814298	2.531506849	0	low
GSM814299	0.605479452	0	high
GSM814301	2.778082192	0	low
GSM814302	1.397260274	0	high
GSM814303	2.567123288	0	high
GSM814304	2.191780822	0	low
GSM814305	2.493150685	0	low
GSM814306	2.457534247	0	low
GSM814307	2.205479452	0	high
GSM814308	2.336986302	0	low
GSM814309	2.221917808	0	low
GSM814312	2.120547945	0	high
GSM814313	1.797260274	0	high
GSM814316	1.983561644	0	high
GSM814318	1.975342466	0	high
GSM814321	1.983561644	0	low
GSM814323	1.701369863	0	low
GSM814324	1.712328768	0	high
GSM814326	1.136986302	0	low
GSM814328	1.657534247	0	high
GSM814329	1.394520548	0	high
GSM814330	1.621917808	0	high
GSM814331	1.473972603	0	high
GSM814333	1.473972603	0	high
GSM814336	1.353424658	0	low
GSM814337	1.438356164	0	low
GSM814338	1.079452055	0	low
GSM814340	1.106849315	0	high
GSM814342	0.715068493	0	low
GSM814343	0.978082192	0	high
GSM814345	0.547945206	0	low
GSM814348	0.764383562	0	low
GSM814349	0.041666667	0	high
GSM814350	0.81369863	0	high
GSM814351	0.465753425	0	low
GSM814352	0.556164384	0	low
GSM814355	0.564383562	0	low
GSM814358	2.512328768	0	low
