# Supplementary material for: Development and Validation of a Six-Gene Prognostic Signature for Bladder Cancer
Source: Front Genet. 2021 Dec 6;12:758612. doi: 10.3389/fgene.2021.758612 (PMC8685517; doi:10.3389/fgene.2021.758612)
Supplement: Supplementary file 1 [file DataSheet2.ZIP › raw data/data/up.txt]

ID	logFC
TPX2	1.053795862
CDCA5	1.282173732
BIRC5	1.286528514
UBE2C	1.64212271
CDC20	1.539080789
PRC1	1.092695913
CCNB2	1.279939085
CDT1	1.01608174
MCM2	1.050673884
MELK	1.243173231
NCAPG	1.027139161
AURKB	1.089145491
E2F2	1.067137505
OIP5	1.052796743
TRIP13	1.029351206
TOP2A	1.270134031
PTTG1	1.045935989
CBX2	1.145087847
TEAD2	1.289854745
PHGDH	1.480422121
NEK2	1.032950823
DHCR24	1.013348762
CCL8	1.103293723
RARRES1	1.888539827
MT2A	1.117273345
S100A8	1.710992936
S100A9	1.171680592
CEACAM6	1.176198354
