# Supplementary material for: Development and Validation of a Six-Gene Prognostic Signature for Bladder Cancer
Source: Front Genet. 2021 Dec 6;12:758612. doi: 10.3389/fgene.2021.758612 (PMC8685517; doi:10.3389/fgene.2021.758612)
Supplement: Supplementary file 1 [file DataSheet2.ZIP › raw data/Original data.xlsx]

## Sheet: GSE32894-model construction
id	DOD.time	DOD	molecular subtype	X1.NODE_STATUS	X1.GENDER	X1.PROGRESSION_TO_HIGHER_STAGE_OR_RADIOTHERAPY_.YES.NO.	age	tumor_stage	tumor_grade	progression_to_higher_stage_or_radiotherapy_(yes/no)	!Sample_characteristics_ch1	!Sample_characteristics_ch1	!Sample_characteristics_ch1	BDKRB2	COL11A1	CDK4	E2F7	ZNF415	YIF1B	riskScore	group
GSM814052	110.301	0	MS1b	pN2	M	no	57	T2	G3	progression_to_higher_stage_or_radiotherapy_(yes/no): no	dod_excluded_(yes/no): no	time_to_dod_(months): 110.3013699	dod_event_(yes/no): no	-0.192991	-0.118682	-0.043401	0.309593	-0.023197	0.164166	0.12116	High risk
GSM814055	15.3863	0	MS2b.1		M	no	81	T1	G2	progression_to_higher_stage_or_radiotherapy_(yes/no): no	dod_excluded_(yes/no): no	time_to_dod_(months): 15.38630137	dod_event_(yes/no): no	-0.000117	0.334442	-0.628492	-0.302503	-0.033082	-0.130693	-0.997912	Low risk
GSM814056	36.36	1	MS2a.2	pN2	M	no	59	T3b	G3	progression_to_higher_stage_or_radiotherapy_(yes/no): no	dod_excluded_(yes/no): no	time_to_dod_(months): 36.36	dod_event_(yes/no): yes	-0.178632	-0.283614	0.225975	1.10075	-0.377282	0.965351	2.25854	High risk
GSM814057	104.384	0	MS2b.1		M	no	71	T1	G2	progression_to_higher_stage_or_radiotherapy_(yes/no): no	dod_excluded_(yes/no): no	time_to_dod_(months): 104.3835616	dod_event_(yes/no): no	-0.263805	-0.212728	-0.259957	-0.246142	0.156212	-0.169064	-1.35558	Low risk
GSM814058	63.9123	0	MS1b		M	no	55	Ta	G2	progression_to_higher_stage_or_radiotherapy_(yes/no): no	dod_excluded_(yes/no): no	time_to_dod_(months): 63.91232877	dod_event_(yes/no): no	-0.531552	-0.31961	-0.114438	-0.520236	0.113935	-0.344424	-1.87236	Low risk
GSM814059	55.0356	0	MS1b		M	no	86	T1	G2	progression_to_higher_stage_or_radiotherapy_(yes/no): no	dod_excluded_(yes/no): no	time_to_dod_(months): 55.03561644	dod_event_(yes/no): no	-0.151873	0.180994	-0.16279	-0.406909	-0.022756	-0.154279	-0.733428	Low risk
GSM814060	5.39178	1	MS2b2.2	pN2	F	no	67	T2	G3	progression_to_higher_stage_or_radiotherapy_(yes/no): no	dod_excluded_(yes/no): no	time_to_dod_(months): 5.391780822	dod_event_(yes/no): yes	0.453983	-0.163037	3.78888	1.12027	-0.486048	0.204176	7.47256	High risk
GSM814061	12.8219	0	MS1a		M	yes (T1)	89	Ta	G2	progression_to_higher_stage_or_radiotherapy_(yes/no): yes (T1)	dod_excluded_(yes/no): no	time_to_dod_(months): 12.82191781	dod_event_(yes/no): no	-0.161233	-0.38829	-0.315219	0.944683	0.228536	-0.846059	-1.10949	Low risk
GSM814062	6.57534	0	MS2b.1		M	no	79	T1	G2	progression_to_higher_stage_or_radiotherapy_(yes/no): no	dod_excluded_(yes/no): no	time_to_dod_(months): 6.575342466	dod_event_(yes/no): no	0.33843	4.11903	-0.117294	-0.853639	-0.588256	0.350551	3.68422	High risk
GSM814064	75.9781	0	MS2b2.2	pN0	M	no	68	T3b	G3	progression_to_higher_stage_or_radiotherapy_(yes/no): no	dod_excluded_(yes/no): no	time_to_dod_(months): 75.97808219	dod_event_(yes/no): no	0.271573	1.05928	0.174734	0.884353	-0.335486	0.033732	2.57572	High risk
GSM814065	103.792	0	MS1b		M	no	65	Ta	G2	progression_to_higher_stage_or_radiotherapy_(yes/no): no	dod_excluded_(yes/no): no	time_to_dod_(months): 103.7917808	dod_event_(yes/no): no	-0.401232	-0.442889	-0.181878	-0.206161	0.208366	-0.099066	-1.51521	Low risk
GSM814066	66.2466	0	MS1a		M	no	76	Ta	G2	progression_to_higher_stage_or_radiotherapy_(yes/no): no	dod_excluded_(yes/no): no	time_to_dod_(months): 66.24657534	dod_event_(yes/no): no	-0.428855	-0.235182	-0.364725	-0.068017	-0.055981	-0.39673	-1.51823	Low risk
GSM814068	96.3945	0	MS2b.1	pN1	M	no	71	T2	G3	progression_to_higher_stage_or_radiotherapy_(yes/no): no	dod_excluded_(yes/no): no	time_to_dod_(months): 96.39452055	dod_event_(yes/no): no	-0.012272	1.80405	-0.162071	-1.14379	-0.589019	0.227268	1.00709	High risk
GSM814069	74.0384	0	MS1b		M	no	45	Ta	G2	progression_to_higher_stage_or_radiotherapy_(yes/no): no	dod_excluded_(yes/no): no	time_to_dod_(months): 74.03835616	dod_event_(yes/no): no	-0.377553	-0.18131	-0.696186	0.060302	-0.123391	-0.401717	-1.71522	Low risk
GSM814070	25.5781	0	MS2b.1	pN0	F	no	75	T2	G3	progression_to_higher_stage_or_radiotherapy_(yes/no): no	dod_excluded_(yes/no): no	time_to_dod_(months): 25.57808219	dod_event_(yes/no): no	-0.261378	0.325835	-0.938229	-0.673648	-0.515374	0.426067	-1.00343	Low risk
GSM814071	66.9041	0	MS1b		F	no	62	T1	G2	progression_to_higher_stage_or_radiotherapy_(yes/no): no	dod_excluded_(yes/no): no	time_to_dod_(months): 66.90410959	dod_event_(yes/no): no	0.011508	-0.277371	-1.27019	-0.048106	0.513628	0.289265	-2.33617	Low risk
GSM814072	1.08493	0	MS1b		F	no	75	T1	G3	progression_to_higher_stage_or_radiotherapy_(yes/no): no	dod_excluded_(yes/no): no	time_to_dod_(months): 1.084931507	dod_event_(yes/no): no	-0.011118	0.578674	-1.29581	-0.781595	0.099394	-0.478435	-2.68069	Low risk
GSM814074	62.9918	0	MS1a		M	no	78	Ta	G1	progression_to_higher_stage_or_radiotherapy_(yes/no): no	dod_excluded_(yes/no): no	time_to_dod_(months): 62.99178082	dod_event_(yes/no): no	-0.558568	-0.319594	-0.149252	-0.445269	0.386763	-0.27971	-2.10224	Low risk
GSM814075	19.7589	0	MS2b.1		M	no	83	T1	G2	progression_to_higher_stage_or_radiotherapy_(yes/no): no	dod_excluded_(yes/no): no	time_to_dod_(months): 19.75890411	dod_event_(yes/no): no	-0.319325	-0.0873645	0.087665	-0.35221	-0.022899	-0.155737	-0.707235	Low risk
GSM814076	17.9178	1	MS2b.1	N+	M	no	71	T2	G3	progression_to_higher_stage_or_radiotherapy_(yes/no): no	dod_excluded_(yes/no): no	time_to_dod_(months): 17.91780822	dod_event_(yes/no): yes	0.011433	2.54304	2.02307	0.179871	-0.077532	0.144458	5.36663	High risk
GSM814077	98.3671	0	MS2b.1		M	no	75	T1	G3	progression_to_higher_stage_or_radiotherapy_(yes/no): no	dod_excluded_(yes/no): no	time_to_dod_(months): 98.36712329	dod_event_(yes/no): no	0.172211	-0.226283	-0.033747	0.143619	-0.229431	0.024494	0.330729	High risk
GSM814083	27.8137	0	MS2b.1		M	yes (Cystectomy Stage T4a)	74	T1	G3	progression_to_higher_stage_or_radiotherapy_(yes/no): yes (Cystectomy Stage T4a)	dod_excluded_(yes/no): no	time_to_dod_(months): 27.81369863	dod_event_(yes/no): no	0.240151	0.353628	-1.19483	-0.193011	-0.421974	-0.504049	-1.41222	Low risk
GSM814084	66.7068	0	MS1b		M	no	84	Ta	G2	progression_to_higher_stage_or_radiotherapy_(yes/no): no	dod_excluded_(yes/no): no	time_to_dod_(months): 66.70684932	dod_event_(yes/no): no	-0.311681	-0.0263725	-0.382185	-0.42152	0.341944	-0.467958	-2.06949	Low risk
GSM814085	97.7096	0	MS2a.2	pN2	F	no	65	T2	G3	progression_to_higher_stage_or_radiotherapy_(yes/no): no	dod_excluded_(yes/no): no	time_to_dod_(months): 97.70958904	dod_event_(yes/no): no	-0.303161	-0.234395	0.032045	0.565733	-0.106552	0.951535	1.1104	High risk
GSM814086	68.4493	0	MS1a		M	no	73	Ta	G2	progression_to_higher_stage_or_radiotherapy_(yes/no): no	dod_excluded_(yes/no): no	time_to_dod_(months): 68.44931507	dod_event_(yes/no): no	0.611099	-0.446783	-0.220507	-0.395992	-0.268618	-0.898168	-1.03549	Low risk
GSM814087	81.9288	1	MS1b		M	yes (CIS)	64	Ta	G2	progression_to_higher_stage_or_radiotherapy_(yes/no): yes (CIS)	dod_excluded_(yes/no): no	time_to_dod_(months): 81.92876712	dod_event_(yes/no): yes	-0.196705	-0.205028	0.398825	0.420729	-0.005442	-0.384562	0.23501	High risk
GSM814089	98.0712	0	MS2b2.1		M	no	59	T1	G2	progression_to_higher_stage_or_radiotherapy_(yes/no): no	dod_excluded_(yes/no): no	time_to_dod_(months): 98.07123288	dod_event_(yes/no): no	-0.112782	-0.288069	-0.439223	-0.242094	-0.039682	-0.118905	-1.26979	Low risk
GSM814090	78.4438	0	MS2a.2	N+	M	no	64	T2	G3	progression_to_higher_stage_or_radiotherapy_(yes/no): no	dod_excluded_(yes/no): no	time_to_dod_(months): 78.44383562	dod_event_(yes/no): no	-0.113542	-0.0518345	0.306981	-0.344989	0.372084	-0.514219	-0.916017	Low risk
GSM814091	35.737	0	MS1a		M	no	72	Ta	G2	progression_to_higher_stage_or_radiotherapy_(yes/no): no	dod_excluded_(yes/no): no	time_to_dod_(months): 35.7369863	dod_event_(yes/no): no	-0.553926	-0.384837	0.033605	0.31753	0.627208	-1.08083	-2.21042	Low risk
GSM814092	26.5315	1	MS2a.2	pN2	M	no	69	T2	G3	progression_to_higher_stage_or_radiotherapy_(yes/no): no	dod_excluded_(yes/no): no	time_to_dod_(months): 26.53150685	dod_event_(yes/no): yes	0.457951	-0.381932	0.675227	-0.474016	-0.569143	0.299726	1.54902	High risk
GSM814094	29.4904	1	MS2a.2	N+	M	no	64	T2	G3	progression_to_higher_stage_or_radiotherapy_(yes/no): no	dod_excluded_(yes/no): no	time_to_dod_(months): 29.49041096	dod_event_(yes/no): yes	0.157916	-0.147915	1.14944	1.85624	0.160524	0.620768	3.82059	High risk
GSM814095	85.4137	0	MS1b		F	no	85	Ta	G1	progression_to_higher_stage_or_radiotherapy_(yes/no): no	dod_excluded_(yes/no): no	time_to_dod_(months): 85.41369863	dod_event_(yes/no): no	-0.229084	-0.194993	-0.548271	-0.75362	0.402973	-0.318062	-2.58952	Low risk
GSM814096	28.1096	0	MS1b		M	no	82	T1	G2	progression_to_higher_stage_or_radiotherapy_(yes/no): no	dod_excluded_(yes/no): no	time_to_dod_(months): 28.10958904	dod_event_(yes/no): no	0.008514	-0.423718	-0.16279	-0.156133	0.312149	-0.225992	-1.2583	Low risk
GSM814098	73.874	0	MS1a		F	no	79	Ta	G1	progression_to_higher_stage_or_radiotherapy_(yes/no): no	dod_excluded_(yes/no): no	time_to_dod_(months): 73.8739726	dod_event_(yes/no): no	-0.054045	-0.39978	-0.508783	-0.699659	-0.03582	-0.588924	-2.28229	Low risk
GSM814100	88.6027	0	MS1b		F	no	38	Ta	G2	progression_to_higher_stage_or_radiotherapy_(yes/no): no	dod_excluded_(yes/no): no	time_to_dod_(months): 88.60273973	dod_event_(yes/no): no	-0.185924	-0.132587	-0.323391	-0.113324	0.488846	-0.2663	-1.62452	Low risk
GSM814102	72.1973	0	MS1a		F	no	82	Ta	G2	progression_to_higher_stage_or_radiotherapy_(yes/no): no	dod_excluded_(yes/no): no	time_to_dod_(months): 72.19726027	dod_event_(yes/no): no	-0.57072	-0.289994	-0.690625	-1.10335	0.039689	-0.617054	-3.43416	Low risk
GSM814103	44.5151	0	MS1a		M	no	82	T1	G2	progression_to_higher_stage_or_radiotherapy_(yes/no): no	dod_excluded_(yes/no): no	time_to_dod_(months): 44.51506849	dod_event_(yes/no): no	-0.39532	-0.135799	-0.183516	-0.649206	0.5671	-0.818119	-2.73849	Low risk
GSM814106	43.0356	0	MS2a.2		M	no	59	T1	G3	progression_to_higher_stage_or_radiotherapy_(yes/no): no	dod_excluded_(yes/no): no	time_to_dod_(months): 43.03561644	dod_event_(yes/no): no	-0.059411	-0.364328	0.136795	0.10894	-0.059112	0.504493	0.490086	High risk
GSM814107	82.7178	0	MS1b		M	no	60	T1	G3	progression_to_higher_stage_or_radiotherapy_(yes/no): no	dod_excluded_(yes/no): no	time_to_dod_(months): 82.71780822	dod_event_(yes/no): no	-0.133429	-0.420214	-0.375005	0.421539	0.180159	0.559136	-0.269902	High risk
GSM814108	21.1068	0	MS2b.1		M	no	78	Ta	Gx	progression_to_higher_stage_or_radiotherapy_(yes/no): no	dod_excluded_(yes/no): no	time_to_dod_(months): 21.10684932	dod_event_(yes/no): no	1.44588	-0.011364	0.273577	-0.42448	-0.214058	0.719757	2.31689	High risk
GSM814109	69.5014	0	MS2b.1	pN0	M	yes (T2)	71	T2b	G3	progression_to_higher_stage_or_radiotherapy_(yes/no): yes (T2)	dod_excluded_(yes/no): no	time_to_dod_(months): 69.50136986	dod_event_(yes/no): no	0.627645	-0.45285	-0.289314	-0.824292	-0.430638	-0.221977	-0.695779	Low risk
GSM814110	54.3452	0	MS2a.1	pN0	M	no	67	T2	G3	progression_to_higher_stage_or_radiotherapy_(yes/no): no	dod_excluded_(yes/no): no	time_to_dod_(months): 54.34520548	dod_event_(yes/no): no	-0.286911	-0.326339	0.374324	-0.653283	0.117544	0.544538	-0.208531	High risk
GSM814112	84.9205	0	MS1b		M	no	70	Ta	G2	progression_to_higher_stage_or_radiotherapy_(yes/no): no	dod_excluded_(yes/no): no	time_to_dod_(months): 84.92054795	dod_event_(yes/no): no	-0.571195	-0.24728	-0.243858	-0.702976	-0.115962	-0.504226	-2.11953	Low risk
GSM814114	27.3534	0	MS2a.2		M	no	85	T1	G3	progression_to_higher_stage_or_radiotherapy_(yes/no): no	dod_excluded_(yes/no): no	time_to_dod_(months): 27.35342466	dod_event_(yes/no): no	-0.060321	-0.302675	0.714668	-0.354642	-0.097497	0.345219	0.826408	High risk
GSM814117	37.874	0	MS1b		F	no	83	T1	G2	progression_to_higher_stage_or_radiotherapy_(yes/no): no	dod_excluded_(yes/no): no	time_to_dod_(months): 37.8739726	dod_event_(yes/no): no	-0.16083	-0.16729	-0.450347	-0.307771	0.26396	-0.210713	-1.70061	Low risk
GSM814118	54.3123	0	MS1a		M	no	46	Ta	G2	progression_to_higher_stage_or_radiotherapy_(yes/no): no	dod_excluded_(yes/no): no	time_to_dod_(months): 54.31232877	dod_event_(yes/no): no	-0.195813	0.0697705	-0.228339	0.395298	0.01511	-0.447406	-0.54396	High risk
GSM814119	88.1425	0	MS2a.2	pN0	M	no	71	T2	G3	progression_to_higher_stage_or_radiotherapy_(yes/no): no	dod_excluded_(yes/no): no	time_to_dod_(months): 88.14246575	dod_event_(yes/no): no	-0.235605	-0.29115	-0.103803	-0.514671	0.056899	0.020725	-1.12888	Low risk
GSM814121	85.2164	0	MS2a.1		M	no	68	T1	G3	progression_to_higher_stage_or_radiotherapy_(yes/no): no	dod_excluded_(yes/no): no	time_to_dod_(months): 85.21643836	dod_event_(yes/no): no	0.166695	-0.403351	-0.576175	0.164337	0.752676	1.00367	-0.658848	Low risk
GSM814122	82.8493	0	MS1a		M	no	77	Ta	G2	progression_to_higher_stage_or_radiotherapy_(yes/no): no	dod_excluded_(yes/no): no	time_to_dod_(months): 82.84931507	dod_event_(yes/no): no	0.090974	-0.327454	-0.410375	-0.218998	-0.156608	0.018525	-0.786146	Low risk
GSM814123	79.3973	0	MS1a		F	no	78	T1	G2	progression_to_higher_stage_or_radiotherapy_(yes/no): no	dod_excluded_(yes/no): no	time_to_dod_(months): 79.39726027	dod_event_(yes/no): no	-0.257939	-0.451713	-0.315219	0.533195	0.77151	-0.713192	-2.0739	Low risk
GSM814126	86.4329	0	MS2b2.2	pN0	F	no	63	T2	G3	progression_to_higher_stage_or_radiotherapy_(yes/no): no	dod_excluded_(yes/no): no	time_to_dod_(months): 86.43287671	dod_event_(yes/no): no	0.190863	0.915069	0.392325	0.860732	-0.795023	-0.478318	2.656	High risk
GSM814129	13.1178	0	MS1b		M	no	83	T1	G2	progression_to_higher_stage_or_radiotherapy_(yes/no): no	dod_excluded_(yes/no): no	time_to_dod_(months): 13.11780822	dod_event_(yes/no): no	-0.258414	-0.181496	-0.354626	-0.419591	0.271707	-0.373909	-1.93863	Low risk
GSM814131	84.0329	0	MS2a.1		M	no	61	T1	G3	progression_to_higher_stage_or_radiotherapy_(yes/no): no	dod_excluded_(yes/no): no	time_to_dod_(months): 84.03287671	dod_event_(yes/no): no	0.043774	-0.27474	-0.266953	-0.523607	-0.097159	0.609755	-0.35618	High risk
GSM814132	76.6685	0	MS2a.2	pN0	M	no	67	T2	G3	progression_to_higher_stage_or_radiotherapy_(yes/no): no	dod_excluded_(yes/no): no	time_to_dod_(months): 76.66849315	dod_event_(yes/no): no	-0.237123	-0.363953	0.144959	0.916769	0.509125	-0.013556	-0.0204447	High risk
GSM814133	49.3479	0	MS1a		F	no	88	Ta	G1	progression_to_higher_stage_or_radiotherapy_(yes/no): no	dod_excluded_(yes/no): no	time_to_dod_(months): 49.34794521	dod_event_(yes/no): no	0.089532	-0.0075805	-0.824056	-1.30871	0.036431	-0.424954	-2.753	Low risk
GSM814134	35.9671	0	MS1a		M	no	74	Ta	G1	progression_to_higher_stage_or_radiotherapy_(yes/no): no	dod_excluded_(yes/no): no	time_to_dod_(months): 35.96712329	dod_event_(yes/no): no	-0.464117	-0.328133	-0.234838	-0.726048	0.20017	-0.543453	-2.45788	Low risk
GSM814135	72.5589	0	MS1b		M	no	59	Ta	G1	progression_to_higher_stage_or_radiotherapy_(yes/no): no	dod_excluded_(yes/no): no	time_to_dod_(months): 72.55890411	dod_event_(yes/no): no	0.372193	-0.180432	-0.648349	-0.380712	-0.243003	-0.41628	-1.21157	Low risk
GSM814136	12.4274	0	MS1b		M	no	84	Ta	G2	progression_to_higher_stage_or_radiotherapy_(yes/no): no	dod_excluded_(yes/no): no	time_to_dod_(months): 12.42739726	dod_event_(yes/no): no	-0.688458	-0.353643	0.885842	-0.351743	0.158257	0.871902	0.662021	High risk
GSM814138	6.18082	1	MS2b2.1	pN0	M	no	76	T3b	G3	progression_to_higher_stage_or_radiotherapy_(yes/no): no	dod_excluded_(yes/no): no	time_to_dod_(months): 6.180821918	dod_event_(yes/no): yes	-0.167886	-0.257541	0.196693	0.264979	-0.750975	0.193513	1.12439	High risk
GSM814139	50.5973	0	MS1a		M	no	69	T1	G3	progression_to_higher_stage_or_radiotherapy_(yes/no): no	dod_excluded_(yes/no): no	time_to_dod_(months): 50.59726027	dod_event_(yes/no): no	-0.17647	-0.249618	-0.713548	-0.503889	0.388867	-0.684208	-2.9279	Low risk
GSM814140	60.1644	1	MS2a.1		M	yes (Cystectomy Stage T2a)	50	T1	G3	progression_to_higher_stage_or_radiotherapy_(yes/no): yes (Cystectomy Stage T2a)	dod_excluded_(yes/no): no	time_to_dod_(months): 60.16438356	dod_event_(yes/no): yes	0.09987	-0.118918	0.586494	1.04896	-0.155729	0.127892	2.09289	High risk
GSM814142	7.52877	1	MS2a.2	N+	M	no	61	T2	G3	progression_to_higher_stage_or_radiotherapy_(yes/no): no	dod_excluded_(yes/no): no	time_to_dod_(months): 7.528767123	dod_event_(yes/no): yes	-0.124945	0.476702	0.095421	-0.188896	0.076941	0.766384	0.888298	High risk
GSM814144	67.9233	0	MS2b2.2		M	no	67	T1	G3	progression_to_higher_stage_or_radiotherapy_(yes/no): no	dod_excluded_(yes/no): no	time_to_dod_(months): 67.92328767	dod_event_(yes/no): no	0.540578	-0.360156	-0.145071	0.368038	-0.890456	0.23791	1.52449	High risk
GSM814149	10.0932	0	MS1b		M	no	75	Ta	G3	progression_to_higher_stage_or_radiotherapy_(yes/no): no	dod_excluded_(yes/no): no	time_to_dod_(months): 10.09315068	dod_event_(yes/no): no	-0.174552	-0.523498	-0.127163	-0.427368	-0.251441	-0.20146	-1.10376	Low risk
GSM814150	39.5836	0	MS1a		M	no	65	Ta	G1	progression_to_higher_stage_or_radiotherapy_(yes/no): no	dod_excluded_(yes/no): no	time_to_dod_(months): 39.58356164	dod_event_(yes/no): no	-0.327837	-0.508382	-0.345979	-0.360696	0.262338	-0.633912	-2.44692	Low risk
GSM814153	45.337	0	MS1b		M	no	77	Ta	G1	progression_to_higher_stage_or_radiotherapy_(yes/no): no	dod_excluded_(yes/no): no	time_to_dod_(months): 45.3369863	dod_event_(yes/no): no	-0.197846	-0.0189715	-0.501457	-0.200948	0.532954	-0.106701	-1.77146	Low risk
GSM814155	71.8027	0	MS1a		M	yes (CIS)	66	Ta	G2	progression_to_higher_stage_or_radiotherapy_(yes/no): yes (CIS)	dod_excluded_(yes/no): no	time_to_dod_(months): 71.80273973	dod_event_(yes/no): no	-0.015115	-0.360671	-0.345979	-0.065885	-0.429239	-0.130988	-0.542377	High risk
GSM814156	78.6411	0	MS2b.1		F	no	72	Ta	G2	progression_to_higher_stage_or_radiotherapy_(yes/no): no	dod_excluded_(yes/no): no	time_to_dod_(months): 78.64109589	dod_event_(yes/no): no	-0.131027	-0.350865	-0.53215	-0.66481	-0.428003	0.088286	-1.2554	Low risk
GSM814159	49.1507	0	MS1b		M	no	84	T1	G3	progression_to_higher_stage_or_radiotherapy_(yes/no): no	dod_excluded_(yes/no): no	time_to_dod_(months): 49.15068493	dod_event_(yes/no): no	-0.145504	-0.279008	-0.393585	-0.199472	0.368554	-0.286145	-1.77776	Low risk
GSM814160	71.0795	0	MS1a		F	no	56	Ta	G1	progression_to_higher_stage_or_radiotherapy_(yes/no): no	dod_excluded_(yes/no): no	time_to_dod_(months): 71.07945205	dod_event_(yes/no): no	-0.290207	-0.110028	-0.651579	-0.068389	-0.064735	-0.783632	-2.05656	Low risk
GSM814162	69.5014	0	MS1a		M	no	44	Ta	G2	progression_to_higher_stage_or_radiotherapy_(yes/no): no	dod_excluded_(yes/no): no	time_to_dod_(months): 69.50136986	dod_event_(yes/no): no	-0.525342	0.003141	-0.28088	-0.676628	0.298399	-0.565605	-2.39203	Low risk
GSM814163	55.6932	0	MS1b		M	no	80	T1	G3	progression_to_higher_stage_or_radiotherapy_(yes/no): no	dod_excluded_(yes/no): no	time_to_dod_(months): 55.69315068	dod_event_(yes/no): no	-0.110714	-0.35913	-0.054984	-0.502638	0.249437	0.102247	-1.10436	Low risk
GSM814164	69.6658	0	MS1b		M	no	73	Ta	G2	progression_to_higher_stage_or_radiotherapy_(yes/no): no	dod_excluded_(yes/no): no	time_to_dod_(months): 69.66575342	dod_event_(yes/no): no	-0.172863	-0.458168	0.191743	-0.34193	0.385285	0.229948	-0.762962	Low risk
GSM814165	67.9233	0	MS2a.1		M	no	75	T1	G3	progression_to_higher_stage_or_radiotherapy_(yes/no): no	dod_excluded_(yes/no): no	time_to_dod_(months): 67.92328767	dod_event_(yes/no): no	-0.189144	-0.348903	0.544602	-0.155276	0.611149	-0.002995	-0.473316	High risk
GSM814166	74.5644	0	MS1b		M	no	75	T1	G2	progression_to_higher_stage_or_radiotherapy_(yes/no): no	dod_excluded_(yes/no): no	time_to_dod_(months): 74.56438356	dod_event_(yes/no): no	-0.130519	-0.437518	-0.467486	0.578973	0.284663	-0.76613	-1.65629	Low risk
GSM814167	43.1014	0	MS1b		M	no	84	Ta	G2	progression_to_higher_stage_or_radiotherapy_(yes/no): no	dod_excluded_(yes/no): no	time_to_dod_(months): 43.10136986	dod_event_(yes/no): no	-0.277943	-0.317435	-0.585078	-0.529315	0.097426	-0.769417	-2.69886	Low risk
GSM814168	74.3342	0	MS2b.1		M	no	77	T1	G3	progression_to_higher_stage_or_radiotherapy_(yes/no): no	dod_excluded_(yes/no): no	time_to_dod_(months): 74.33424658	dod_event_(yes/no): no	0.272305	-0.299233	-0.075091	0.27027	-0.290173	-0.125861	0.34465	High risk
GSM814169	36.6247	0	MS1b		M	no	67	T1	G3	progression_to_higher_stage_or_radiotherapy_(yes/no): no	dod_excluded_(yes/no): no	time_to_dod_(months): 36.62465753	dod_event_(yes/no): no	-0.265723	-0.268738	-0.058932	0.060494	0.32682	0.807814	-0.0686573	High risk
GSM814170	74.0712	0	MS2a.1		M	no	75	T1	G3	progression_to_higher_stage_or_radiotherapy_(yes/no): no	dod_excluded_(yes/no): no	time_to_dod_(months): 74.07123288	dod_event_(yes/no): no	-0.455949	-0.0244645	-0.172954	1.53808	0.810219	0.472138	0.314062	High risk
GSM814171	70.7178	0	MS2a.1		F	no	70	T1	G2	progression_to_higher_stage_or_radiotherapy_(yes/no): no	dod_excluded_(yes/no): no	time_to_dod_(months): 70.71780822	dod_event_(yes/no): no	-0.312097	-0.535072	0.284183	0.163856	0.430159	0.369942	-0.274621	High risk
GSM814172	20.6137	1	MS2b2.1	pN0	F	no	51	T2a	G2	progression_to_higher_stage_or_radiotherapy_(yes/no): no	dod_excluded_(yes/no): no	time_to_dod_(months): 20.61369863	dod_event_(yes/no): yes	0.651388	0.429073	0.047987	0.629596	-1.854	0.699565	4.24558	High risk
GSM814173	29.9836	0	MS2b2.2	pN0	M	no	75	T2	G3	progression_to_higher_stage_or_radiotherapy_(yes/no): no	dod_excluded_(yes/no): no	time_to_dod_(months): 29.98356164	dod_event_(yes/no): no	0.037188	0.090411	-0.336454	1.10341	-0.756238	0.943382	2.34531	High risk
GSM814174	14.6959	0	MS1a		F	no	68	Ta	G1	progression_to_higher_stage_or_radiotherapy_(yes/no): no	dod_excluded_(yes/no): no	time_to_dod_(months): 14.69589041	dod_event_(yes/no): no	-0.771959	-0.354743	-0.265717	-0.261099	0.490298	-0.797816	-2.94374	Low risk
GSM814175	33.6	0	MS2a.2		F	yes (T1)	85	Ta	G2	progression_to_higher_stage_or_radiotherapy_(yes/no): yes (T1)	dod_excluded_(yes/no): no	time_to_dod_(months): 33.6	dod_event_(yes/no): no	-0.01186	-0.252678	-0.831945	-0.376901	-0.607431	0.04758	-1.07519	Low risk
GSM814176	69.9288	0	MS2b.1	pN1	F	no	68	T2	G3	progression_to_higher_stage_or_radiotherapy_(yes/no): no	dod_excluded_(yes/no): no	time_to_dod_(months): 69.92876712	dod_event_(yes/no): no	0.479505	0.319669	-0.308155	-0.60745	-0.136683	-0.100248	-0.227627	High risk
GSM814177	0.2	0	MS1b		M	no	65	T1	G3	progression_to_higher_stage_or_radiotherapy_(yes/no): no	dod_excluded_(yes/no): no	time_to_dod_(months): 0.2	dod_event_(yes/no): no	-0.261085	-0.219025	-0.164193	-0.144229	-0.054461	0.012626	-0.73149	Low risk
GSM814179	17.6877	1	MS2b2.1	pN2	M	no	67	T2	G3	progression_to_higher_stage_or_radiotherapy_(yes/no): no	dod_excluded_(yes/no): no	time_to_dod_(months): 17.68767123	dod_event_(yes/no): yes	-0.036543	-0.138162	0.598315	1.00679	0.278169	0.075751	1.41858	High risk
GSM814180	14.0055	0	MS2b2.1		M	no	93	Ta	G2	progression_to_higher_stage_or_radiotherapy_(yes/no): no	dod_excluded_(yes/no): no	time_to_dod_(months): 14.00547945	dod_event_(yes/no): no	-0.211524	-0.132724	-0.345979	-0.252602	0.417158	-0.152337	-1.62534	Low risk
GSM814181	0.624658	0	MS2a.2		M	no	89	T1	G3	progression_to_higher_stage_or_radiotherapy_(yes/no): no	dod_excluded_(yes/no): no	time_to_dod_(months): 0.624657534	dod_event_(yes/no): no	-0.15338	0.078009	0.203371	-0.025448	0.210274	0.168204	0.124512	High risk
GSM814182	6.87123	1	MS2b2.1	N+	M	no	83	T2	G3	progression_to_higher_stage_or_radiotherapy_(yes/no): no	dod_excluded_(yes/no): no	time_to_dod_(months): 6.871232877	dod_event_(yes/no): yes	-0.091374	0.491374	1.28188	0.227093	-1.1093	0.168712	3.67901	High risk
GSM814184	63.0247	0	MS2a.1		M	no	69	T1	G3	progression_to_higher_stage_or_radiotherapy_(yes/no): no	dod_excluded_(yes/no): no	time_to_dod_(months): 63.02465753	dod_event_(yes/no): no	-0.353046	-0.268392	0.766098	0.582304	0.399492	-0.06892	0.587213	High risk
GSM814185	30.8384	0	MS2b2.1		F	no	83	Ta	G2	progression_to_higher_stage_or_radiotherapy_(yes/no): no	dod_excluded_(yes/no): no	time_to_dod_(months): 30.83835616	dod_event_(yes/no): no	0.03217	-0.0240375	0.071734	-0.307261	0.23859	0.15749	-0.266142	High risk
GSM814186	49.4466	0	MS2b.1		M	no	69	T1	G2	progression_to_higher_stage_or_radiotherapy_(yes/no): no	dod_excluded_(yes/no): no	time_to_dod_(months): 49.44657534	dod_event_(yes/no): no	0.139006	-0.005536	-0.196016	-0.355344	-0.232855	-0.66932	-0.879566	Low risk
GSM814189	57.5671	0	MS2b.1	pN1mic	F	yes (T2)	60	T2	G3	progression_to_higher_stage_or_radiotherapy_(yes/no): yes (T2)	dod_excluded_(yes/no): no	time_to_dod_(months): 57.56712329	dod_event_(yes/no): no	0.115511	0.17982	-0.33039	-1.33648	-0.314845	-0.108034	-1.22062	Low risk
GSM814190	56.5479	0	MS1b		M	no	80	Ta	G2	progression_to_higher_stage_or_radiotherapy_(yes/no): no	dod_excluded_(yes/no): no	time_to_dod_(months): 56.54794521	dod_event_(yes/no): no	-0.224667	-0.381735	0.393255	-0.14855	0.5671	-0.024963	-0.720338	Low risk
GSM814191	64.6356	0	MS1a		M	no	65	Ta	G1	progression_to_higher_stage_or_radiotherapy_(yes/no): no	dod_excluded_(yes/no): no	time_to_dod_(months): 64.63561644	dod_event_(yes/no): no	-0.002675	0.057791	0.097054	-0.628477	-0.103998	-0.247888	-0.525961	High risk
GSM814192	64.4055	0	MS1b		M	no	57	Ta	G3	progression_to_higher_stage_or_radiotherapy_(yes/no): no	dod_excluded_(yes/no): no	time_to_dod_(months): 64.40547945	dod_event_(yes/no): no	-0.556421	-0.31142	-0.481207	-0.038836	-0.133226	-0.39739	-1.76433	Low risk
GSM814193	58.0274	0	MS1b		M	no	71	Ta	G2	progression_to_higher_stage_or_radiotherapy_(yes/no): no	dod_excluded_(yes/no): no	time_to_dod_(months): 58.02739726	dod_event_(yes/no): no	0.079678	-0.02003	0.308703	-0.265085	-0.36497	-0.077036	0.566366	High risk
GSM814194	54.411	0	MS1b		F	no	71	Ta	G1	progression_to_higher_stage_or_radiotherapy_(yes/no): no	dod_excluded_(yes/no): no	time_to_dod_(months): 54.4109589	dod_event_(yes/no): no	-0.188658	-0.441339	-0.488392	0.125782	0.561965	-0.545008	-2.24007	Low risk
GSM814195	58.0274	0	MS2a.1	pN0	M	no	57	T3b	G3	progression_to_higher_stage_or_radiotherapy_(yes/no): no	dod_excluded_(yes/no): no	time_to_dod_(months): 58.02739726	dod_event_(yes/no): no	-0.206653	-0.253335	0.455728	-0.233112	-0.351465	0.135442	0.528459	High risk
GSM814196	50.6959	0	MS1b		F	no	86	Ta	G1	progression_to_higher_stage_or_radiotherapy_(yes/no): no	dod_excluded_(yes/no): no	time_to_dod_(months): 50.69589041	dod_event_(yes/no): no	-0.029063	-0.336877	-0.546645	-0.11147	0.378212	-0.296277	-1.86958	Low risk
GSM814197	36.3288	0	MS2b.1		M	no	90	Ta	G3	progression_to_higher_stage_or_radiotherapy_(yes/no): no	dod_excluded_(yes/no): no	time_to_dod_(months): 36.32876712	dod_event_(yes/no): no	0.175938	-0.369024	0.247588	-0.672879	-0.398061	0.168481	0.183908	High risk
GSM814198	53.8192	0	MS2a.2		M	no	58	T1	G3	progression_to_higher_stage_or_radiotherapy_(yes/no): no	dod_excluded_(yes/no): no	time_to_dod_(months): 53.81917808	dod_event_(yes/no): no	-0.09725	-0.307096	1.16722	0.277022	0.314597	0.429945	1.66785	High risk
GSM814199	29.1288	0	MS2a.1		M	no	65	T1	G3	progression_to_higher_stage_or_radiotherapy_(yes/no): no	dod_excluded_(yes/no): no	time_to_dod_(months): 29.12876712	dod_event_(yes/no): no	0.331521	-0.336479	0.289593	0.540366	-0.613795	-0.512415	1.10851	High risk
GSM814200	13.7096	0	MS1a		F	no	83	Ta	G2	progression_to_higher_stage_or_radiotherapy_(yes/no): no	dod_excluded_(yes/no): no	time_to_dod_(months): 13.70958904	dod_event_(yes/no): no	-0.503697	-0.440801	-0.229285	-0.913242	0.228874	-0.316495	-2.56378	Low risk
GSM814201	61.0521	0	MS1b		M	no	80	Ta	G1	progression_to_higher_stage_or_radiotherapy_(yes/no): no	dod_excluded_(yes/no): no	time_to_dod_(months): 61.05205479	dod_event_(yes/no): no	-0.070885	0.132668	-0.222398	0.217988	0.26574	-0.476866	-0.81642	Low risk
GSM814202	6.37808	1	MS2a.1	pN2	M	no	79	T2	G3	progression_to_higher_stage_or_radiotherapy_(yes/no): no	dod_excluded_(yes/no): no	time_to_dod_(months): 6.378082192	dod_event_(yes/no): yes	-0.100715	0.373444	0.921172	1.60286	-0.275609	0.254533	3.53596	High risk
GSM814203	65.326	0	MS2a.1		F	no	57	Ta	G1	progression_to_higher_stage_or_radiotherapy_(yes/no): no	dod_excluded_(yes/no): no	time_to_dod_(months): 65.3260274	dod_event_(yes/no): no	-0.046568	-0.517142	-0.221128	0.422981	0.020211	-0.469635	-0.867848	Low risk
GSM814204	24.1973	1	MS2b.1	pN0	M	no	68	T3b	G3	progression_to_higher_stage_or_radiotherapy_(yes/no): no	dod_excluded_(yes/no): no	time_to_dod_(months): 24.19726027	dod_event_(yes/no): yes	0.392983	4.74737	0.237094	-0.57175	0.024766	0.413394	4.43625	High risk
GSM814205	63.8795	0	MS1a		F	no	56	Ta	G1	progression_to_higher_stage_or_radiotherapy_(yes/no): no	dod_excluded_(yes/no): no	time_to_dod_(months): 63.87945205	dod_event_(yes/no): no	-0.339839	0.0733595	-0.2631	-0.55745	0.511298	-0.555188	-2.23153	Low risk
GSM814208	63.9781	0	MS1a		M	no	66	Ta	G1	progression_to_higher_stage_or_radiotherapy_(yes/no): no	dod_excluded_(yes/no): no	time_to_dod_(months): 63.97808219	dod_event_(yes/no): no	0.426561	0.413218	-0.122282	-0.484785	0.35563	0.043986	-0.199286	High risk
GSM814210	61.7096	0	MS1a		M	yes (CIS)	58	Ta	G1	progression_to_higher_stage_or_radiotherapy_(yes/no): yes (CIS)	dod_excluded_(yes/no): no	time_to_dod_(months): 61.70958904	dod_event_(yes/no): no	-0.325924	-0.279104	-0.526046	-0.161411	0.064405	0.038243	-1.47717	Low risk
GSM814211	28.5699	0	MS1a		M	yes (T1)	52	Ta	G2	progression_to_higher_stage_or_radiotherapy_(yes/no): yes (T1)	dod_excluded_(yes/no): no	time_to_dod_(months): 28.56986301	dod_event_(yes/no): no	-0.477032	-0.16221	-0.122996	0.41539	-0.316371	0.036419	-0.0240122	High risk
GSM814212	62.5315	0	MS1b		M	no	81	Ta	G1	progression_to_higher_stage_or_radiotherapy_(yes/no): no	dod_excluded_(yes/no): no	time_to_dod_(months): 62.53150685	dod_event_(yes/no): no	-0.333798	-0.343036	0.036594	-0.642975	0.376391	-0.231417	-1.76113	Low risk
GSM814213	20.2849	0	MS1b		M	no	76	Ta	G1	progression_to_higher_stage_or_radiotherapy_(yes/no): no	dod_excluded_(yes/no): no	time_to_dod_(months): 20.28493151	dod_event_(yes/no): no	-0.0655	0.119839	-0.147167	-0.202795	0.187506	-0.259061	-0.809663	Low risk
GSM814215	56.6795	0	MS1b		M	no	84	Ta	G1	progression_to_higher_stage_or_radiotherapy_(yes/no): no	dod_excluded_(yes/no): no	time_to_dod_(months): 56.67945205	dod_event_(yes/no): no	-0.497379	-0.119022	0.032045	-0.410449	0.740881	-0.239026	-1.91851	Low risk
GSM814217	59.6055	0	MS2b.1		F	no	57	Ta	G2	progression_to_higher_stage_or_radiotherapy_(yes/no): no	dod_excluded_(yes/no): no	time_to_dod_(months): 59.60547945	dod_event_(yes/no): no	0.14903	0.162269	0.248345	-0.386763	-0.200825	0.057254	0.54179	High risk
GSM814218	34.7836	1	MS2b2.2	pN0	M	no	65	T2b	G3	progression_to_higher_stage_or_radiotherapy_(yes/no): no	dod_excluded_(yes/no): no	time_to_dod_(months): 34.78356164	dod_event_(yes/no): yes	-0.187876	1.7402	0.558038	1.33696	-1.01413	0.167891	4.48821	High risk
GSM814221	3.22192	0	MS1b		M	no	87	Ta	G2	progression_to_higher_stage_or_radiotherapy_(yes/no): no	dod_excluded_(yes/no): no	time_to_dod_(months): 3.221917808	dod_event_(yes/no): no	-0.500436	-0.460514	0.151339	0.410852	-0.268618	-0.074749	-0.0583019	High risk
GSM814222	39.1233	0	MS2a.2		M	no	85	T1	G3	progression_to_higher_stage_or_radiotherapy_(yes/no): no	dod_excluded_(yes/no): no	time_to_dod_(months): 39.12328767	dod_event_(yes/no): no	-0.057226	-0.176461	0.230285	-0.224775	0.014756	0.402939	0.296518	High risk
GSM814224	49.874	0	MS1b		M	no	20	Ta	G1	progression_to_higher_stage_or_radiotherapy_(yes/no): no	dod_excluded_(yes/no): no	time_to_dod_(months): 49.8739726	dod_event_(yes/no): no	0.08337	0.172895	-0.387415	-0.387159	0.24979	-0.652797	-1.58042	Low risk
GSM814225	13.4137	1	MS2b2.2	pN0	M	no	58	T3b	Gx	progression_to_higher_stage_or_radiotherapy_(yes/no): no	dod_excluded_(yes/no): no	time_to_dod_(months): 13.41369863	dod_event_(yes/no): yes	0.096597	3.72623	0.096208	2.03941	0.119843	0.750627	5.74566	High risk
GSM814226	21.1726	0	MS1a		F	no	61	Ta	G1	progression_to_higher_stage_or_radiotherapy_(yes/no): no	dod_excluded_(yes/no): no	time_to_dod_(months): 21.17260274	dod_event_(yes/no): no	-0.479028	-0.155695	0.111953	-0.284338	0.233884	-0.528708	-1.4493	Low risk
GSM814228	54.3452	0	MS1b		F	no	61	Ta	G2	progression_to_higher_stage_or_radiotherapy_(yes/no): no	dod_excluded_(yes/no): no	time_to_dod_(months): 54.34520548	dod_event_(yes/no): no	-0.387034	-0.280875	-0.092408	-0.366173	-0.261914	-0.086871	-0.885243	Low risk
GSM814229	57.6	0	MS1b		M	no	61	Ta	G2	progression_to_higher_stage_or_radiotherapy_(yes/no): no	dod_excluded_(yes/no): no	time_to_dod_(months): 57.6	dod_event_(yes/no): no	-0.183581	-0.165291	0.079037	-0.297153	0.615371	-0.055918	-1.17124	Low risk
GSM814230	50.8603	0	MS2a.2		M	no	61	Ta	G3	progression_to_higher_stage_or_radiotherapy_(yes/no): no	dod_excluded_(yes/no): no	time_to_dod_(months): 50.86027397	dod_event_(yes/no): no	-0.134423	-0.149963	0.523742	0.126427	-0.34764	0.361626	1.32584	High risk
GSM814231	47.211	0	MS1b		M	no	70	Ta	G1	progression_to_higher_stage_or_radiotherapy_(yes/no): no	dod_excluded_(yes/no): no	time_to_dod_(months): 47.2109589	dod_event_(yes/no): no	-0.238502	-0.066384	-0.839097	-0.025079	0.428408	-0.747174	-2.67973	Low risk
GSM814233	2.76164	0	MS2a.2		M	no	86	T1	G2	progression_to_higher_stage_or_radiotherapy_(yes/no): no	dod_excluded_(yes/no): no	time_to_dod_(months): 2.761643836	dod_event_(yes/no): no	0.064196	-0.257321	0.767271	0.564924	-0.017465	0.640498	2.10829	High risk
GSM814234	55.0356	0	MS1b		F	no	56	Ta	G1	progression_to_higher_stage_or_radiotherapy_(yes/no): no	dod_excluded_(yes/no): no	time_to_dod_(months): 55.03561644	dod_event_(yes/no): no	-0.200216	-0.0395925	0.018635	-0.389475	0.099394	-0.436279	-1.08407	Low risk
GSM814237	51.1233	0	MS1b		F	no	60	T1	G3	progression_to_higher_stage_or_radiotherapy_(yes/no): no	dod_excluded_(yes/no): no	time_to_dod_(months): 51.12328767	dod_event_(yes/no): no	-0.397393	-0.381636	0.222407	-0.993962	-0.512599	0.92429	0.132579	High risk
GSM814238	3.68219	1	MS2b.1	pN0	M	no	61	T2	G3	progression_to_higher_stage_or_radiotherapy_(yes/no): no	dod_excluded_(yes/no): no	time_to_dod_(months): 3.682191781	dod_event_(yes/no): yes	2.44433	4.56536	0.583281	1.15193	-0.845218	0.821768	9.67193	High risk
GSM814240	56.2192	0	MS2a.2	pN0	M	no	56	T2	G3	progression_to_higher_stage_or_radiotherapy_(yes/no): no	dod_excluded_(yes/no): no	time_to_dod_(months): 56.21917808	dod_event_(yes/no): no	-0.322124	-0.169823	-0.723057	-0.672879	0.246563	-0.34916	-2.70198	Low risk
GSM814241	6.47671	1	MS2b.1	pN0(i+)	M	no	79	T2	G3	progression_to_higher_stage_or_radiotherapy_(yes/no): no	dod_excluded_(yes/no): no	time_to_dod_(months): 6.476712329	dod_event_(yes/no): yes	0.357653	0.062853	0.051025	-0.09671	-0.626568	0.303649	1.33129	High risk
GSM814245	49.6767	0	MS2a.1		M	no	72	T1	G3	progression_to_higher_stage_or_radiotherapy_(yes/no): no	dod_excluded_(yes/no): no	time_to_dod_(months): 49.67671233	dod_event_(yes/no): no	-0.233253	-0.252198	-0.673819	1.16847	0.292811	-0.201534	-0.821522	Low risk
GSM814246	53.7205	0	MS2b2.1	pN0	M	no	61	T2	G3	progression_to_higher_stage_or_radiotherapy_(yes/no): no	dod_excluded_(yes/no): no	time_to_dod_(months): 53.72054795	dod_event_(yes/no): no	-0.237944	-0.296996	-0.163549	0.340994	-0.156918	0.561567	0.31215	High risk
GSM814247	46.7507	0	MS1b		M	no	78	T1	G2	progression_to_higher_stage_or_radiotherapy_(yes/no): no	dod_excluded_(yes/no): no	time_to_dod_(months): 46.75068493	dod_event_(yes/no): no	-0.3623	-0.241622	-0.192032	-0.431548	0.215914	-0.13812	-1.5811	Low risk
GSM814248	41.063	0	MS2a.2	pN0	F	no	62	T2	G3	progression_to_higher_stage_or_radiotherapy_(yes/no): no	dod_excluded_(yes/no): no	time_to_dod_(months): 41.0630137	dod_event_(yes/no): no	0.457103	0.009749	0.797035	1.32026	-0.306843	0.676801	3.78442	High risk
GSM814249	41.4575	0	MS1b		M	no	57	T1	G2	progression_to_higher_stage_or_radiotherapy_(yes/no): no	dod_excluded_(yes/no): no	time_to_dod_(months): 41.45753425	dod_event_(yes/no): no	-0.4773	-0.391886	-0.157973	-0.062309	-0.293794	-0.201292	-0.95454	Low risk
GSM814250	15.7151	0	MS1a		M	no	63	Ta	G2	progression_to_higher_stage_or_radiotherapy_(yes/no): no	dod_excluded_(yes/no): no	time_to_dod_(months): 15.71506849	dod_event_(yes/no): no	-0.047667	0.151512	0.085365	-0.748424	0.650017	-0.284649	-1.44441	Low risk
GSM814251	40.7014	0	MS2b2.2	pN2	F	no	69	T2	G3	progression_to_higher_stage_or_radiotherapy_(yes/no): no	dod_excluded_(yes/no): no	time_to_dod_(months): 40.70136986	dod_event_(yes/no): no	-0.076251	0.542457	0.763584	0.174151	-0.918351	0.98981	3.53676	High risk
GSM814252	37.0521	0	MS1b		F	no	51	Ta	G1	progression_to_higher_stage_or_radiotherapy_(yes/no): no	dod_excluded_(yes/no): no	time_to_dod_(months): 37.05205479	dod_event_(yes/no): no	-0.217431	-0.177423	-0.389896	0.590615	0.34485	-0.146563	-0.872352	Low risk
GSM814253	37.7753	0	MS1b		M	no	69	Ta	G2	progression_to_higher_stage_or_radiotherapy_(yes/no): no	dod_excluded_(yes/no): no	time_to_dod_(months): 37.77534247	dod_event_(yes/no): no	-0.113114	0.002564	0.054096	-0.258681	0.247222	-0.05227	-0.577754	Low risk
GSM814254	32.9096	0	MS2b2.1	pN0	M	no	79	T2	G3	progression_to_higher_stage_or_radiotherapy_(yes/no): no	dod_excluded_(yes/no): no	time_to_dod_(months): 32.90958904	dod_event_(yes/no): no	-0.448741	-0.0072675	-0.002216	0.232824	0.066466	0.203011	-0.105001	High risk
GSM814255	47.6384	0	MS2a.2		M	no	75	T1	G2	progression_to_higher_stage_or_radiotherapy_(yes/no): no	dod_excluded_(yes/no): no	time_to_dod_(months): 47.63835616	dod_event_(yes/no): no	-0.137213	-0.0642175	-0.0771	0.6579	0.119188	1.66061	1.78721	High risk
GSM814256	45.2712	0	MS1b		M	no	72	Ta	G1	progression_to_higher_stage_or_radiotherapy_(yes/no): no	dod_excluded_(yes/no): no	time_to_dod_(months): 45.27123288	dod_event_(yes/no): no	-0.378729	0.141025	-0.260597	-0.169603	0.714971	-0.216754	-1.73978	Low risk
GSM814260	47.0795	0	MS2b2.1		F	no	62	T1	G2	progression_to_higher_stage_or_radiotherapy_(yes/no): no	dod_excluded_(yes/no): no	time_to_dod_(months): 47.07945205	dod_event_(yes/no): no	0.025326	-0.118393	0.040437	0.541399	0.288423	0.129498	0.308288	High risk
GSM814261	42.1151	0	MS1a		F	no	67	Ta	G2	progression_to_higher_stage_or_radiotherapy_(yes/no): no	dod_excluded_(yes/no): no	time_to_dod_(months): 42.11506849	dod_event_(yes/no): no	-0.285398	0.257293	-0.085338	-0.33249	0.458103	-0.296715	-1.26187	Low risk
GSM814263	27.0247	0	MS1a		M	no	85	Ta	G2	progression_to_higher_stage_or_radiotherapy_(yes/no): no	dod_excluded_(yes/no): no	time_to_dod_(months): 27.02465753	dod_event_(yes/no): no	-0.049261	-0.366988	0.098595	0.293885	0.600194	-0.38138	-0.930397	Low risk
GSM814264	44.7452	0	MS2b.1		F	no	75	Ta	G1	progression_to_higher_stage_or_radiotherapy_(yes/no): no	dod_excluded_(yes/no): no	time_to_dod_(months): 44.74520548	dod_event_(yes/no): no	-0.297325	-0.296864	0.199231	-0.713327	0.179755	0.102587	-0.992116	Low risk
GSM814265	43.4301	0	MS2a.2		F	no	80	T1	G3	progression_to_higher_stage_or_radiotherapy_(yes/no): no	dod_excluded_(yes/no): no	time_to_dod_(months): 43.43013699	dod_event_(yes/no): no	-0.102382	-0.13418	0.721582	-0.37126	0.172424	0.37709	0.665895	High risk
GSM814266	41.2603	0	MS1a		F	no	61	Ta	G2	progression_to_higher_stage_or_radiotherapy_(yes/no): no	dod_excluded_(yes/no): no	time_to_dod_(months): 41.26027397	dod_event_(yes/no): no	-0.234357	0.218848	-0.168816	-0.510051	-0.045697	-0.372841	-1.07339	Low risk
GSM814267	44.0548	0	MS1b		M	no	80	Ta	G2	progression_to_higher_stage_or_radiotherapy_(yes/no): no	dod_excluded_(yes/no): no	time_to_dod_(months): 44.05479452	dod_event_(yes/no): no	-0.069532	-0.197517	-0.247708	0.274182	0.204783	-0.361483	-0.893568	Low risk
GSM814269	15.5836	1	MS2b2.2	N+	F	no	57	T2	G3	progression_to_higher_stage_or_radiotherapy_(yes/no): no	dod_excluded_(yes/no): no	time_to_dod_(months): 15.58356164	dod_event_(yes/no): yes	-0.03959	-0.271442	0.343588	-0.096524	-1.78648	1.53511	3.49207	High risk
GSM814271	40.8329	0	MS1b		M	no	67	Ta	G2	progression_to_higher_stage_or_radiotherapy_(yes/no): no	dod_excluded_(yes/no): no	time_to_dod_(months): 40.83287671	dod_event_(yes/no): no	-0.012499	-0.308372	-0.075091	-0.15048	0.032516	0.098231	-0.448838	High risk
GSM814272	26.137	0	MS2a.2		M	no	82	T1	G2	progression_to_higher_stage_or_radiotherapy_(yes/no): no	dod_excluded_(yes/no): no	time_to_dod_(months): 26.1369863	dod_event_(yes/no): no	0.06522	-0.205563	0.020095	0.18053	-0.164155	-0.409917	-0.132722	High risk
GSM814273	32.3178	0	MS1a		M	no	62	Ta	G1	progression_to_higher_stage_or_radiotherapy_(yes/no): no	dod_excluded_(yes/no): no	time_to_dod_(months): 32.31780822	dod_event_(yes/no): no	-0.237944	0.698997	0.093992	0.014829	0.020853	-0.145487	0.324057	High risk
GSM814274	39.9123	0	MS1b		F	no	51	Ta	G1	progression_to_higher_stage_or_radiotherapy_(yes/no): no	dod_excluded_(yes/no): no	time_to_dod_(months): 39.91232877	dod_event_(yes/no): no	-0.09328	-0.283519	-0.470897	0.722564	0.312149	-0.030579	-0.686319	Low risk
GSM814275	38.2027	0	MS2a.1		M	yes (CIS)	70	Ta	G3	progression_to_higher_stage_or_radiotherapy_(yes/no): yes (CIS)	dod_excluded_(yes/no): no	time_to_dod_(months): 38.20273973	dod_event_(yes/no): no	-0.203724	-0.141747	0.597225	0.439874	0.19775	0.19653	0.929653	High risk
GSM814276	40.5699	0	MS1a		M	no	64	Ta	G1	progression_to_higher_stage_or_radiotherapy_(yes/no): no	dod_excluded_(yes/no): no	time_to_dod_(months): 40.56986301	dod_event_(yes/no): no	-0.287146	-0.183985	-0.548799	-0.998171	0.243137	-0.289587	-2.66856	Low risk
GSM814278	34.7178	0	MS2a.1		F	no	60	T1	G3	progression_to_higher_stage_or_radiotherapy_(yes/no): no	dod_excluded_(yes/no): no	time_to_dod_(months): 34.71780822	dod_event_(yes/no): no	-0.045667	-0.0644655	0.722839	1.0235	-0.230885	0.187268	2.30326	High risk
GSM814280	35.3753	0	MS2a.2		F	no	76	T1	G3	progression_to_higher_stage_or_radiotherapy_(yes/no): no	dod_excluded_(yes/no): no	time_to_dod_(months): 35.37534247	dod_event_(yes/no): no	-0.078777	-0.170615	-0.506364	0.274657	-0.028905	0.706444	0.0238853	High risk
GSM814281	25.3151	0	MS1a		F	no	78	Ta	G1	progression_to_higher_stage_or_radiotherapy_(yes/no): no	dod_excluded_(yes/no): no	time_to_dod_(months): 25.31506849	dod_event_(yes/no): no	0.064453	-0.206336	0.005114	0.074	0.378578	-0.561459	-0.967311	Low risk
GSM814282	31.5288	0	MS2b.1		M	no	70	Ta	G1	progression_to_higher_stage_or_radiotherapy_(yes/no): no	dod_excluded_(yes/no): no	time_to_dod_(months): 31.52876712	dod_event_(yes/no): no	0.057059	-0.020533	0.233635	0.134676	-0.612173	0.392369	1.51602	High risk
GSM814284	21.6986	0	MS2a.1		M	no	73	Ta	G3	progression_to_higher_stage_or_radiotherapy_(yes/no): no	dod_excluded_(yes/no): no	time_to_dod_(months): 21.69863014	dod_event_(yes/no): no	-0.34807	-0.242809	0.62651	1.21909	0.485199	-0.10198	0.878179	High risk
GSM814285	32.8767	0	MS2b.1		M	no	58	T1	G2	progression_to_higher_stage_or_radiotherapy_(yes/no): no	dod_excluded_(yes/no): no	time_to_dod_(months): 32.87671233	dod_event_(yes/no): no	0.547604	-0.234376	-0.512425	-0.696306	-0.035979	-0.29198	-1.27743	Low risk
GSM814286	34.0603	0	MS1a		M	no	80	T1	G2	progression_to_higher_stage_or_radiotherapy_(yes/no): no	dod_excluded_(yes/no): no	time_to_dod_(months): 34.06027397	dod_event_(yes/no): no	-0.243433	-0.241222	-0.087445	-0.500558	0.086492	-0.044421	-1.15317	Low risk
GSM814287	33.6986	0	MS2b.1	pN0	M	no	76	T2	G3	progression_to_higher_stage_or_radiotherapy_(yes/no): no	dod_excluded_(yes/no): no	time_to_dod_(months): 33.69863014	dod_event_(yes/no): no	0.603019	2.24945	0.20588	-0.37053	-0.064082	0.133157	2.56866	High risk
GSM814288	24.7562	0	MS1a		M	no	80	Ta	G2	progression_to_higher_stage_or_radiotherapy_(yes/no): no	dod_excluded_(yes/no): no	time_to_dod_(months): 24.75616438	dod_event_(yes/no): no	-0.194171	-0.205052	-0.29821	-0.319553	-0.24479	0.053141	-0.770371	Low risk
GSM814289	8.21918	1	MS2b2.1	pN2	F	no	50	T2	G3	progression_to_higher_stage_or_radiotherapy_(yes/no): no	dod_excluded_(yes/no): no	time_to_dod_(months): 8.219178082	dod_event_(yes/no): yes	0.453681	-0.116699	0.439103	-0.121362	0.007797	0.622847	1.45624	High risk
GSM814290	11.8685	0	MS2a.2		M	no	75	Ta	G2	progression_to_higher_stage_or_radiotherapy_(yes/no): no	dod_excluded_(yes/no): no	time_to_dod_(months): 11.86849315	dod_event_(yes/no): no	-0.375094	-0.16307	1.05644	-0.283511	0.058913	0.224888	0.909186	High risk
GSM814291	18.2466	1	MS1b	N+	M	no	75	T2	G3	progression_to_higher_stage_or_radiotherapy_(yes/no): no	dod_excluded_(yes/no): no	time_to_dod_(months): 18.24657534	dod_event_(yes/no): yes	-0.086402	-0.361277	0.530859	0.085726	0.133118	0.18472	0.499822	High risk
GSM814292	33.3699	0	MS1b		F	no	78	T1	G3	progression_to_higher_stage_or_radiotherapy_(yes/no): no	dod_excluded_(yes/no): no	time_to_dod_(months): 33.36986301	dod_event_(yes/no): no	-0.363069	-0.0468355	0.52474	0.750606	0.309198	-0.062228	0.668233	High risk
GSM814293	27.3863	0	MS2a.2		M	no	79	T1	G3	progression_to_higher_stage_or_radiotherapy_(yes/no): no	dod_excluded_(yes/no): no	time_to_dod_(months): 27.38630137	dod_event_(yes/no): no	-0.230119	-0.34764	0.486837	-0.155682	-0.010418	0.888297	0.914382	High risk
GSM814295	34.0603	0	MS2a.2	pN0	M	no	67	T2	G3	progression_to_higher_stage_or_radiotherapy_(yes/no): no	dod_excluded_(yes/no): no	time_to_dod_(months): 34.06027397	dod_event_(yes/no): no	-0.001426	-0.184219	0.153615	-0.617465	0.013426	0.003631	-0.510908	High risk
GSM814296	1.61096	0	MS1a		F	no	70	T1	G2	progression_to_higher_stage_or_radiotherapy_(yes/no): no	dod_excluded_(yes/no): no	time_to_dod_(months): 1.610958904	dod_event_(yes/no): no	-0.184514	-0.171088	-0.319324	-0.612839	0.307834	-0.27045	-1.92367	Low risk
GSM814297	31.3315	0	MS1a		M	no	72	Ta	G1	progression_to_higher_stage_or_radiotherapy_(yes/no): no	dod_excluded_(yes/no): no	time_to_dod_(months): 31.33150685	dod_event_(yes/no): no	-0.237203	-0.302523	-0.104508	0.219871	-0.26835	0.032506	-0.112547	High risk
GSM814298	30.3781	0	MS2b.1		M	no	66	Ta	G3	progression_to_higher_stage_or_radiotherapy_(yes/no): no	dod_excluded_(yes/no): no	time_to_dod_(months): 30.37808219	dod_event_(yes/no): no	0.470502	-0.157894	-0.37386	-0.78713	0.349711	0.280055	-1.02679	Low risk
GSM814299	7.26575	0	MS2a.1		M	no	65	T1	G3	progression_to_higher_stage_or_radiotherapy_(yes/no): no	dod_excluded_(yes/no): no	time_to_dod_(months): 7.265753425	dod_event_(yes/no): no	-0.42617	-0.363023	0.519681	0.307964	0.065393	0.457721	0.690609	High risk
GSM814300	9.83014	1	MS2a.1	pN0	M	no	60	T2	G3	progression_to_higher_stage_or_radiotherapy_(yes/no): no	dod_excluded_(yes/no): no	time_to_dod_(months): 9.830136986	dod_event_(yes/no): yes	-0.283472	-0.156125	0.231973	0.19893	0.321848	1.31953	1.04884	High risk
GSM814301	33.337	0	MS2b.1		M	no	57	Ta	G2	progression_to_higher_stage_or_radiotherapy_(yes/no): no	dod_excluded_(yes/no): no	time_to_dod_(months): 33.3369863	dod_event_(yes/no): no	-0.040221	0.0119255	0.126554	-0.343039	0.302542	-0.160733	-0.635597	Low risk
GSM814302	16.7671	0	MS2b2.1		F	no	77	T1	G3	progression_to_higher_stage_or_radiotherapy_(yes/no): no	dod_excluded_(yes/no): no	time_to_dod_(months): 16.76712329	dod_event_(yes/no): no	-0.168541	-0.264885	-0.341189	0.06673	-0.3223	0.074476	-0.398218	High risk
GSM814303	30.8055	0	MS2a.2		M	no	64	Ta	G3	progression_to_higher_stage_or_radiotherapy_(yes/no): no	dod_excluded_(yes/no): no	time_to_dod_(months): 30.80547945	dod_event_(yes/no): no	0.50922	-0.363227	0.577943	0.494513	-0.706828	0.22617	2.44015	High risk
GSM814304	26.3014	0	MS1a		M	no	67	Ta	G2	progression_to_higher_stage_or_radiotherapy_(yes/no): no	dod_excluded_(yes/no): no	time_to_dod_(months): 26.30136986	dod_event_(yes/no): no	-0.141675	0.0208285	0.056376	-0.324743	0.541538	-0.019506	-0.924366	Low risk
GSM814305	29.9178	0	MS1b		M	no	83	Ta	G1	progression_to_higher_stage_or_radiotherapy_(yes/no): no	dod_excluded_(yes/no): no	time_to_dod_(months): 29.91780822	dod_event_(yes/no): no	-0.103833	-0.338537	-0.123723	-0.640019	0.421161	-0.518711	-2.08446	Low risk
GSM814306	29.4904	0	MS1b		F	yes (T1)	82	Ta	G1	progression_to_higher_stage_or_radiotherapy_(yes/no): yes (T1)	dod_excluded_(yes/no): no	time_to_dod_(months): 29.49041096	dod_event_(yes/no): no	-0.101373	-0.288722	-0.283497	-0.239195	0.377828	-0.158418	-1.50814	Low risk
GSM814307	26.4658	0	MS2a.1		M	no	60	Ta	G3	progression_to_higher_stage_or_radiotherapy_(yes/no): no	dod_excluded_(yes/no): no	time_to_dod_(months): 26.46575342	dod_event_(yes/no): no	-0.185027	-0.288924	0.359542	-0.187634	-0.467782	0.644456	1.0373	High risk
GSM814308	28.0438	0	MS2b2.1		M	no	80	Ta	G2	progression_to_higher_stage_or_radiotherapy_(yes/no): no	dod_excluded_(yes/no): no	time_to_dod_(months): 28.04383562	dod_event_(yes/no): no	-0.012898	-0.421591	-0.370943	-0.209996	-0.103085	0.065366	-0.909951	Low risk
GSM814309	26.663	0	MS2a.1		M	no	63	Ta	G2	progression_to_higher_stage_or_radiotherapy_(yes/no): no	dod_excluded_(yes/no): no	time_to_dod_(months): 26.6630137	dod_event_(yes/no): no	-0.364399	-0.28309	-0.367212	0.243969	0.28053	0.039272	-1.14186	Low risk
GSM814312	25.4466	0	MS2b.1		F	no	84	Ta	G2	progression_to_higher_stage_or_radiotherapy_(yes/no): no	dod_excluded_(yes/no): no	time_to_dod_(months): 25.44657534	dod_event_(yes/no): no	0.059719	-0.209617	-0.294505	0.012839	-0.043853	-0.078545	-0.552538	High risk
GSM814313	21.5671	0	MS2b.1		M	no	79	Ta	G3	progression_to_higher_stage_or_radiotherapy_(yes/no): no	dod_excluded_(yes/no): no	time_to_dod_(months): 21.56712329	dod_event_(yes/no): no	0.49747	-0.344701	0.112739	-0.529546	-0.151392	0.82499	0.831046	High risk
GSM814316	23.8027	0	MS2a.2		F	no	67	T1	G3	progression_to_higher_stage_or_radiotherapy_(yes/no): no	dod_excluded_(yes/no): no	time_to_dod_(months): 23.80273973	dod_event_(yes/no): no	-0.189043	-0.29082	1.18166	0.221025	-0.903578	1.27823	3.65277	High risk
GSM814317	21.0082	0	MS2b.1	pN0	F	no	66	T2	G3	progression_to_higher_stage_or_radiotherapy_(yes/no): no	dod_excluded_(yes/no): no	time_to_dod_(months): 21.00821918	dod_event_(yes/no): no	-0.375953	1.21241	-0.337654	-0.259161	-0.578013	-0.114512	0.393418	High risk
GSM814318	23.7041	0	MS1a		M	no	76	Ta	G2	progression_to_higher_stage_or_radiotherapy_(yes/no): no	dod_excluded_(yes/no): no	time_to_dod_(months): 23.70410959	dod_event_(yes/no): no	-0.238933	0.839518	0.39783	-0.071145	-0.082225	0.228731	1.26229	High risk
GSM814321	23.8027	0	MS1b		M	no	57	Ta	G1	progression_to_higher_stage_or_radiotherapy_(yes/no): no	dod_excluded_(yes/no): no	time_to_dod_(months): 23.80273973	dod_event_(yes/no): no	-0.215642	-0.104111	0.136795	-0.114642	0.523708	0.206195	-0.553041	High risk
GSM814322	15.0904	1	MS2a.2	pN2	M	no	61	T3	G2	progression_to_higher_stage_or_radiotherapy_(yes/no): no	dod_excluded_(yes/no): no	time_to_dod_(months): 15.09041096	dod_event_(yes/no): yes	-0.138717	0.137941	0.681891	1.33319	-0.043514	0.426622	2.63931	High risk
GSM814323	20.4164	0	MS1b		F	no	79	Ta	G2	progression_to_higher_stage_or_radiotherapy_(yes/no): no	dod_excluded_(yes/no): no	time_to_dod_(months): 20.41643836	dod_event_(yes/no): no	-0.189194	-0.241006	-0.777143	-0.596553	0.082462	0.049695	-2.0814	Low risk
GSM814324	20.5479	0	MS1b		F	no	71	Ta	G1	progression_to_higher_stage_or_radiotherapy_(yes/no): no	dod_excluded_(yes/no): no	time_to_dod_(months): 20.54794521	dod_event_(yes/no): no	-0.192885	-0.135288	-0.061432	0.282532	0.108995	-0.277123	-0.506931	High risk
GSM814325	13.4137	1	MS2a.2	pN0	M	no	66	T2	G3	progression_to_higher_stage_or_radiotherapy_(yes/no): no	dod_excluded_(yes/no): no	time_to_dod_(months): 13.41369863	dod_event_(yes/no): yes	0.344081	-0.212968	0.328791	1.0571	-0.338638	-0.170494	1.79576	High risk
GSM814326	13.6438	0	MS1a		M	no	79	Ta	G1	progression_to_higher_stage_or_radiotherapy_(yes/no): no	dod_excluded_(yes/no): no	time_to_dod_(months): 13.64383562	dod_event_(yes/no): no	-0.008584	-0.186068	-0.382727	-0.785663	0.018072	-0.233764	-1.67634	Low risk
GSM814328	19.8904	0	MS1a		F	no	74	Ta	G2	progression_to_higher_stage_or_radiotherapy_(yes/no): no	dod_excluded_(yes/no): no	time_to_dod_(months): 19.89041096	dod_event_(yes/no): no	-0.17647	-0.0648875	0.254658	-0.356051	0.225104	-0.306506	-0.718985	Low risk
GSM814329	16.7342	0	MS1b		M	no	76	T1	G2	progression_to_higher_stage_or_radiotherapy_(yes/no): no	dod_excluded_(yes/no): no	time_to_dod_(months): 16.73424658	dod_event_(yes/no): no	0.140805	-0.318267	0.091458	-0.505005	-0.2634	-0.243634	-0.416214	High risk
GSM814330	19.463	0	MS2a.1		M	yes (T1)	83	Ta	G2	progression_to_higher_stage_or_radiotherapy_(yes/no): yes (T1)	dod_excluded_(yes/no): no	time_to_dod_(months): 19.4630137	dod_event_(yes/no): no	-0.377909	-0.211221	0.670447	-0.10454	0.261778	-0.447323	-0.381265	High risk
GSM814331	17.6877	0	MS2b2.1		F	no	69	Ta	G2	progression_to_higher_stage_or_radiotherapy_(yes/no): no	dod_excluded_(yes/no): no	time_to_dod_(months): 17.68767123	dod_event_(yes/no): no	-0.448089	0.307523	0.14247	-0.144445	0.254113	0.301729	-0.0892073	High risk
GSM814333	17.6877	0	MS1b		M	no	75	Ta	G1	progression_to_higher_stage_or_radiotherapy_(yes/no): no	dod_excluded_(yes/no): no	time_to_dod_(months): 17.68767123	dod_event_(yes/no): no	-0.429392	-0.191448	0.39783	0.032862	0.252701	0.412016	0.159381	High risk
GSM814334	17.7534	0	MS2b.1	pN0	M	no	60	T2	G3	progression_to_higher_stage_or_radiotherapy_(yes/no): no	dod_excluded_(yes/no): no	time_to_dod_(months): 17.75342466	dod_event_(yes/no): no	-0.096316	-0.119872	0.118409	-0.034343	-0.485186	0.098392	0.548695	High risk
GSM814336	16.2411	0	MS1a		F	no	71	Ta	G2	progression_to_higher_stage_or_radiotherapy_(yes/no): no	dod_excluded_(yes/no): no	time_to_dod_(months): 16.24109589	dod_event_(yes/no): no	0.110822	-0.121644	-0.113075	-1.03335	-0.243003	-0.078239	-0.926667	Low risk
GSM814337	17.2603	0	MS1b		F	no	72	Ta	G2	progression_to_higher_stage_or_radiotherapy_(yes/no): no	dod_excluded_(yes/no): no	time_to_dod_(months): 17.26027397	dod_event_(yes/no): no	-0.062731	-0.233116	0.199231	-0.147039	0.289435	-0.191761	-0.588725	Low risk
GSM814338	12.9534	0	MS1a		M	no	35	Ta	G1	progression_to_higher_stage_or_radiotherapy_(yes/no): no	dod_excluded_(yes/no): no	time_to_dod_(months): 12.95342466	dod_event_(yes/no): no	-0.374465	-0.283941	-0.854019	-0.359087	0.362277	0.070173	-2.46081	Low risk
GSM814340	13.2822	0	MS2a.2		M	no	76	T1	G2	progression_to_higher_stage_or_radiotherapy_(yes/no): no	dod_excluded_(yes/no): no	time_to_dod_(months): 13.28219178	dod_event_(yes/no): no	0.449445	0.0641095	0.082248	0.007173	-0.535881	0.704085	1.85356	High risk
GSM814342	8.58082	0	MS1a		M	no	79	Ta	G2	progression_to_higher_stage_or_radiotherapy_(yes/no): no	dod_excluded_(yes/no): no	time_to_dod_(months): 8.580821918	dod_event_(yes/no): no	0.037272	-0.160712	-0.466921	-0.034939	0.050729	-0.074969	-0.920919	Low risk
GSM814343	11.737	0	MS2a.1		M	no	43	T1	G2	progression_to_higher_stage_or_radiotherapy_(yes/no): no	dod_excluded_(yes/no): no	time_to_dod_(months): 11.7369863	dod_event_(yes/no): no	-0.212157	-0.272475	0.031228	0.904203	0.150451	-0.035196	0.258043	High risk
GSM814345	6.57534	0	MS1b		M	no	76	Ta	G1	progression_to_higher_stage_or_radiotherapy_(yes/no): no	dod_excluded_(yes/no): no	time_to_dod_(months): 6.575342466	dod_event_(yes/no): no	-0.258124	-0.0596745	-0.01328	-0.527277	0.561614	-0.19099	-1.57608	Low risk
GSM814347	9.96164	0	MS2a.2	pN0	M	no	55	T2	G3	progression_to_higher_stage_or_radiotherapy_(yes/no): no	dod_excluded_(yes/no): no	time_to_dod_(months): 9.961643836	dod_event_(yes/no): no	-0.092015	-0.217617	0.430153	-0.112354	0.366503	0.851479	0.683898	High risk
GSM814348	9.1726	0	MS1a		M	no	80	Ta	G2	progression_to_higher_stage_or_radiotherapy_(yes/no): no	dod_excluded_(yes/no): no	time_to_dod_(months): 9.17260274	dod_event_(yes/no): no	-0.261162	-0.233696	-0.407489	-0.722008	0.473386	-0.111468	-2.29585	Low risk
GSM814349	0.5	0	MS2b2.2		F	no	59	Ta	G1	progression_to_higher_stage_or_radiotherapy_(yes/no): no	dod_excluded_(yes/no): no	time_to_dod_(months): 0.5	dod_event_(yes/no): no	1.12099	-0.0192865	0.198322	0.538102	-0.448114	0.363362	2.67419	High risk
GSM814350	9.76438	0	MS2a.1		M	no	65	T1	G3	progression_to_higher_stage_or_radiotherapy_(yes/no): no	dod_excluded_(yes/no): no	time_to_dod_(months): 9.764383562	dod_event_(yes/no): no	-0.326798	-0.053413	0.62651	1.18189	0.577924	0.417065	1.4227	High risk
GSM814351	5.58904	0	MS1a		M	no	32	Ta	G1	progression_to_higher_stage_or_radiotherapy_(yes/no): no	dod_excluded_(yes/no): no	time_to_dod_(months): 5.589041096	dod_event_(yes/no): no	-0.548836	0.276226	-0.10886	-0.042829	0.496395	-0.11416	-1.13359	Low risk
GSM814352	6.67397	0	MS1b		M	no	68	T1	G3	progression_to_higher_stage_or_radiotherapy_(yes/no): no	dod_excluded_(yes/no): no	time_to_dod_(months): 6.673972603	dod_event_(yes/no): no	-0.229121	-0.344312	-0.083994	-0.291068	0.327508	-0.30449	-1.52815	Low risk
GSM814353	10.9479	1	MS2b2.2		F	no	76	T2	G3	progression_to_higher_stage_or_radiotherapy_(yes/no): no	dod_excluded_(yes/no): no	time_to_dod_(months): 10.94794521	dod_event_(yes/no): yes	0.362588	-0.209096	0.275344	1.13736	-1.87138	0.450038	4.0154	High risk
GSM814354	17.063	0	MS2b2.2		M	no	71	T2	G3	progression_to_higher_stage_or_radiotherapy_(yes/no): no	dod_excluded_(yes/no): no	time_to_dod_(months): 17.0630137	dod_event_(yes/no): no	0.47437	0.519278	-0.420963	2.67002	-0.314024	0.158847	3.22344	High risk
GSM814355	6.7726	0	MS1a		M	no	74	Ta	G1	progression_to_higher_stage_or_radiotherapy_(yes/no): no	dod_excluded_(yes/no): no	time_to_dod_(months): 6.77260274	dod_event_(yes/no): no	-0.182121	0.727763	0.150505	-0.102802	0.900913	-0.632588	-1.0156	Low risk
GSM814356	16.3726	0	MS2a.2		M	no	59	T2	G3	progression_to_higher_stage_or_radiotherapy_(yes/no): no	dod_excluded_(yes/no): no	time_to_dod_(months): 16.37260274	dod_event_(yes/no): no	0.128687	-0.279191	0.774439	0.239144	0.064136	0.965393	2.09147	High risk
GSM814357	19.4959	0	MS2a.1		M	no	63	T4a	G3	progression_to_higher_stage_or_radiotherapy_(yes/no): no	dod_excluded_(yes/no): no	time_to_dod_(months): 19.49589041	dod_event_(yes/no): no	-0.235782	-0.078508	0.316663	0.395298	0.748675	0.982916	0.689732	High risk
GSM814358	30.1479	0	MS1a		M	no	62	T1	G2	progression_to_higher_stage_or_radiotherapy_(yes/no): no	dod_excluded_(yes/no): no	time_to_dod_(months): 30.14794521	dod_event_(yes/no): no	0.051214	-0.213174	-0.326098	-0.584631	-0.069379	0.057538	-1.00146	Low risk

## Sheet: GSE13507-model validation
id	survivalMonth	cancer-specific survival	overall survival	SEX	AGE	invasiveness	Grade	TM	N	stage	Classifier.recurrence	progression	E2F7	ZNF415	COL11A1	BDKRB2	CDK4	YIF1B	riskScore	Group
GSM340605	18.17	0	1	M	78	Superfical	1	T1	N0	M0	recurrence	no progression	6.97	7.33	7.12	9.4	9.63	7.53	13.1789	low
GSM340606	136.97	0	0	F	54	Superfical	1	Ta	N0	M0	no recurrence	no progression	7.33	7.14	7.26	12.06	6.83	7.08	12.9052	low
GSM340607	136.37	0	0	M	37	Superfical	1	Ta	N0	M0	recurrence	no progression	8.33	9.06	7.47	7.78	12.5	8.85	13.6096	high
GSM340608	26.9	0	1	M	72	Superfical	1	T1	N0	M0	no recurrence	no progression	7.95	9.43	7.15	7.6	11.45	8.92	13.268	low
GSM340609	87.07	0	1	M	68	Superfical	1	T1	N0	M0	recurrence	no progression	8.11	9.69	7.05	8.25	11.02	7.82	13.106	low
GSM340610	15.3	0	1	M	80	Superfical	1	T1	N0	M0	no recurrence	no progression	9.16	9.06	7.28	7.79	12.05	9.57	13.7259	high
GSM340611	18.53	1	1	M	67	Superfical	1	T1	N0	M0	recurrence	progression	8.95	8.45	7.32	7.76	12.3	10.05	13.8944	high
GSM340612	129.93	0	0	M	58	invasive	1	T2	N0	M0	no recurrence	no progression	7.28	9.02	8.4	7.74	12.32	8.74	13.5296	high
GSM340613	12.57	1	1	F	77	invasive	2	T3b	N0	M0	recurrence	no progression	7.12	8.66	7.83	8.26	10.52	9.36	13.3524	low
GSM340614	128.97	0	0	M	64	invasive	1	T3a	N0	M0	no recurrence	no progression	7.97	8.88	7.62	7.48	12.1	9.48	13.5805	high
GSM340615	125.03	0	0	M	63	Superfical	1	Ta	N0	M0	no recurrence	no progression	7.31	9.45	7.44	7.57	12.17	9.33	13.3752	low
GSM340616	125.27	0	0	F	56	Superfical	1	Ta	N0	M0	no recurrence	no progression	7.96	9.37	8.02	7.89	11.28	9.02	13.4296	low
GSM340617	130.6	0	0	M	69	Superfical	1	T1	N0	M0	no recurrence	no progression	8.25	9.11	7.42	7.54	11.45	8.88	13.3817	low
GSM340618	1.03	1	1	M	75	invasive	1	T4	N0	M0	recurrence	no progression	10.04	9.63	7.58	7.68	12.67	9.11	13.8113	high
GSM340619	129.67	0	0	M	76	Superfical	1	T1	N0	M0	no recurrence	no progression	7.82	9.06	7.15	7.56	10.97	8.66	13.1783	low
GSM340620	16.67	1	1	M	61	invasive	1	T3a	N2	M1	no recurrence	no progression	7.84	9.32	8.05	7.94	12.32	9.32	13.6397	high
GSM340621	127.63	0	0	M	45	Superfical	1	T1	N0	M0	recurrence	no progression	8.02	9.31	7.33	7.47	12.12	8.76	13.3858	low
GSM340622	124.53	0	0	M	58	Superfical	1	Ta	N0	M0	no recurrence	progression	8.63	8.83	7.22	7.64	11.91	9.54	13.6306	high
GSM340623	3.13	1	1	F	71	invasive	2	T4	N2	M1	recurrence	no progression	7.53	9.67	7.27	7.76	11.37	9.38	13.2627	low
GSM340624	65.93	0	1	M	79	Superfical	1	T1	N0	M0	no recurrence	no progression	7.71	9.42	7.27	7.62	11.43	9.23	13.2933	low
GSM340625	3.23	0	1	M	75	Superfical	1	T1	N0	M0	no recurrence	no progression	8.11	9.37	7.39	7.43	10.98	8.9	13.224	low
GSM340626	120.6	0	0	M	63	Superfical	1	T1	N0	M0	recurrence	no progression	7.22	9.6	7.36	7.88	10.62	8.59	13.0158	low
GSM340627	22.67	0	1	F	68	Superfical	1	T1	N0	M0	recurrence	no progression	8.35	8.72	7.21	7.9	10.73	8.06	13.24	low
GSM340628	120.5	0	0	M	56	invasive	2	T3a	N0	M0	recurrence	progression	8.64	7.03	8.18	7.95	12.13	10.22	14.2383	high
GSM340629	50.43	0	1	M	82	Superfical	1	T1	N0	M0	no recurrence	no progression	8	9.46	7.1	8.28	11.5	8.86	13.3706	low
GSM340630	66.3	1	1	M	38	invasive	1	T2	N0	M0	recurrence	progression	8.46	9.31	7.38	7.71	10.65	8.62	13.2297	low
GSM340631	120.17	0	0	M	55	Superfical	1	Ta	N0	M0	recurrence	no progression	8.49	9.63	7.43	7.85	10.46	8.54	13.1716	low
GSM340632	120.6	0	0	M	53	Superfical	1	T1	N0	M0	recurrence	no progression	7.98	9.45	7.33	7.79	11.2	8.69	13.2514	low
GSM340633	14.57	1	1	M	64	invasive	2	T3b	N0	M0	recurrence	progression	8.04	8.98	7.34	7.58	11.35	9.52	13.4367	low
GSM340634	115.83	0	0	M	68	invasive	2	T3a	N0	M0	no recurrence	no progression	9.05	8.72	7.58	7.79	12.43	9.75	13.8879	high
GSM340635	106.6	0	0	M	65	Superfical	1	Ta	N0	M0	recurrence	no progression	8.54	9.27	7.42	8.05	10.77	8.34	13.2862	low
GSM340636	121.2	0	0	F	65	invasive	2	T2	N0	M0	no recurrence	no progression	8.65	10.27	7.19	7.82	11.53	10.61	13.5247	high
GSM340637	98	0	1	M	74	Superfical	1	T1	N0	M0	no recurrence	no progression	8.04	9.64	7.43	7.45	11.53	8.57	13.2295	low
GSM340638	67.03	1	1	M	67	Superfical	1	T1	N0	M0	recurrence	progression	7.86	9.69	7.77	7.52	10	8.37	12.9553	low
GSM340639	99.73	0	0	M	61	Superfical	1	Ta	N0	M0	no recurrence	no progression	9.18	9.17	7.19	7.74	11.63	9.05	13.5535	high
GSM340640	50.3	0	1	M	78	Superfical	1	Ta	N0	M0	no recurrence	progression	7.96	9.05	7.17	7.45	12.32	8.78	13.4234	low
GSM340641	98.23	0	0	M	52	Superfical	2	T1	N0	M0	recurrence	no progression	8.37	8.92	7.21	7.36	12.86	9.69	13.6992	high
GSM340642	106.03	0	0	M	65	Superfical	1	T1	N0	M0	recurrence	no progression	9	9.77	7.29	7.8	12.51	8.58	13.5397	high
GSM340643	95.3	0	0	M	69	Superfical	1	T1	N0	M0	no recurrence	no progression	7.36	9.65	7.13	7.8	10.67	8.5	12.9814	low
GSM340644	80.43	0	1	M	64	Superfical	1	Ta	N0	M0	no recurrence	no progression	7.93	9.19	7.12	7.56	11.86	8.91	13.3548	low
GSM340645	35.7	0	1	M	69	Superfical	2	T1	N0	M0	recurrence	progression	8.41	9.52	7.32	7.9	11.99	9.22	13.5233	high
GSM340646	51.77	0	1	F	75	Superfical	2	T1	N0	M0	recurrence	no progression	8.8	9.63	7.53	7.79	12.7	9.2	13.6806	high
GSM340647	92.83	0	0	M	53	Superfical	1	T1	N0	M0	recurrence	no progression	7.4	8.9	8.09	7.68	12.26	9.78	13.6496	high
GSM340648	90.73	0	0	M	58	invasive	1	T2	N0	M0	no recurrence	no progression	7.82	9.18	7.59	7.75	11.82	8.74	13.4063	low
GSM340649	90.47	0	0	M	35	Superfical	1	T1	N0	M0	no recurrence	no progression	8.08	9.11	7.24	7.57	12.24	8.91	13.4679	high
GSM340650	86.07	0	0	M	43	Superfical	1	T1	N0	M0	no recurrence	no progression	7.45	8.59	7.47	8.14	11.16	9.31	13.454	low
GSM340651	134.97	0	1	M	66	Superfical	1	T1	N0	M0	recurrence	progression	8.68	9.06	7.37	7.8	11.91	9.35	13.6243	high
GSM340652	65.93	0	1	M	83	Superfical	1	T1	N0	M0	no recurrence	no progression	8.16	9.17	6.94	7.46	11.11	8.34	13.1421	low
GSM340653	25.83	1	1	M	73	invasive	2	T3b	N0	M0	recurrence	progression	9.09	8.93	7.29	7.55	12.65	9.42	13.7719	high
GSM340654	10.27	1	1	M	51	invasive	2	T3b	N2	M0	no recurrence	no progression	7.97	8.9	7.92	8.34	12.46	10.31	13.9153	high
GSM340655	85.43	0	1	F	88	Superfical	2	T1	N0	M0	recurrence	no progression	7.46	7.07	7.09	7.8	12.07	9.41	13.7712	high
GSM340656	3.17	0	1	M	77	Superfical	2	T1	N0	M0	no recurrence	no progression	8.83	10.45	7.19	7.53	12.25	11.1	13.6514	high
GSM340657	83.63	0	0	M	79	Superfical	1	T1	N0	M0	recurrence	no progression	7.61	8.69	8.33	7.98	11.56	8.98	13.5738	high
GSM340658	83.63	0	0	M	79	Superfical	1	T1	N0	M0	no recurrence	no progression	8.23	8.97	7.43	7.51	11.72	9.54	13.5306	high
GSM340659	70.93	0	1	M	63	Superfical	1	T1	N0	M0	no recurrence	no progression	7.22	8.76	7.2	7.78	11.52	8.78	13.2832	low
GSM340660	81.63	0	0	M	62	invasive	1	T2	N0	M0	no recurrence	no progression	6.93	9.84	7.21	8.33	11.14	9.02	13.1339	low
GSM340661	80.2	0	0	M	67	Superfical	1	T1	N0	M0	recurrence	no progression	7.76	9.02	7.34	7.99	11.47	8.92	13.3927	low
GSM340662	78.83	0	0	M	73	Superfical	2	T1	N0	M0	recurrence	progression	8.68	9.31	7.3	7.62	12.23	9.15	13.5719	high
GSM340663	78.73	0	0	M	79	Superfical	2	T1	N0	M0	recurrence	no progression	9.71	9.5	7.37	7.75	12.77	9.85	13.8851	high
GSM340664	70.73	0	1	M	59	Superfical	1	Ta	N0	M0	recurrence	progression	8.43	7.29	7.35	8.09	11.67	9.55	13.912	high
GSM340665	8.7	1	1	M	78	invasive	2	T2	N1	M1	recurrence	no progression	7.33	9.28	7.42	7.94	11.8	8.74	13.319	low
GSM340666	75.33	0	0	M	59	Superfical	1	T1	N0	M0	recurrence	progression	8.33	8.68	7.23	7.8	10.76	8.64	13.322	low
GSM340667	75.7	0	0	F	38	Superfical	1	T1	N0	M0	no recurrence	no progression	8.66	9.63	7.28	7.48	10.67	8.15	13.0936	low
GSM340668	75.13	0	0	M	49	Superfical	1	Ta	N0	M0	no recurrence	no progression	7.62	9.37	7.33	7.64	9.91	7.99	12.8492	low
GSM340669	75.13	0	0	M	62	Superfical	1	T1	N0	M0	recurrence	no progression	8.08	9.18	7.49	7.69	11.58	8.68	13.3738	low
GSM340670	74.17	0	0	M	61	Superfical	1	Ta	N0	M0	no recurrence	no progression	8.77	9.67	7.23	7.79	11.25	8.68	13.3249	low
GSM340671	16.23	0	1	M	74	Superfical	2	T1	N0	M0	recurrence	no progression	7.26	7.64	7.33	8.42	11.67	10.4	13.8287	high
GSM340672	15.1	1	1	M	72	invasive	2	T3b	N0	M0	recurrence	progression	8.94	7.89	9.18	9.27	11.15	8.75	14.0846	high
GSM340673	11.23	1	1	F	60	invasive	1	T2	N0	M0	recurrence	progression	10.07	8.91	7.14	7.26	11.95	9.58	13.7406	high
GSM340674	69.43	0	0	M	60	invasive	2	T2	N0	M0	no recurrence	no progression	6.9	9.56	7.22	8.43	11.5	9.03	13.2465	low
GSM340675	25.03	0	1	M	82	Superfical	2	T1	N0	M0	recurrence	no progression	7.64	8.11	7.29	8.16	11.72	9.24	13.6224	high
GSM340676	67.07	0	0	M	67	Superfical	1	Ta	N0	M0	no recurrence	no progression	9.1	9.59	7.14	7.41	12.41	9.93	13.6613	high
GSM340677	65.23	0	0	M	64	invasive	2	T2	N0	M0	no recurrence	no progression	8.87	8.92	7.34	8.36	11.84	11.89	14.0479	high
GSM340678	11.97	1	1	M	73	invasive	2	T4	N0	M0	no recurrence	no progression	7.93	9.37	10.09	7.8	12.6	10.55	14.0624	high
GSM340679	62	0	0	M	67	Superfical	1	T1	N0	M0	no recurrence	no progression	7.86	9.14	7.09	7.8	12.24	9.75	13.5597	high
GSM340680	61.33	0	0	M	77	Superfical	1	T1	N0	M0	recurrence	no progression	8.5	9.92	7.16	8.08	11.6	7.86	13.2232	low
GSM340681	60.9	0	0	M	66	Superfical	2	T1	N0	M0	no recurrence	no progression	8.06	9.86	7.13	7.76	12.01	9.84	13.4607	low
GSM340682	60.2	0	0	M	79	Superfical	1	T1	N0	M0	recurrence	no progression	8.02	9.25	7.32	7.71	12.14	9.35	13.5173	high
GSM340683	59.6	0	0	M	48	Superfical	1	T1	N0	M0	no recurrence	no progression	7.54	9.03	7.45	7.77	12.32	8.97	13.4812	high
GSM340684	10.4	1	1	M	76	invasive	2	T4	N0	M0	recurrence	progression	8.9	9.06	7.43	8.7	11.73	9.38	13.7744	high
GSM340685	59.87	0	1	M	66	Superfical	1	T1	N0	M0	recurrence	no progression	7.69	9.22	7.32	7.88	9.94	8.36	12.9808	low
GSM340686	59	0	0	M	67	Superfical	1	T1	N0	M0	no recurrence	no progression	8.06	9.27	7.66	7.7	11.46	8.7	13.3656	low
GSM340687	58.73	0	0	F	68	Superfical	1	T1	N0	M0	recurrence	no progression	10.18	7.82	8.41	7.81	12.7	9.61	14.3107	high
GSM340688	46.17	0	1	M	67	Superfical	1	T1	N0	M0	no recurrence	no progression	7.65	8.74	7.31	7.56	11.23	8.88	13.2998	low
GSM340689	58.43	0	0	F	80	Superfical	1	T1	N0	M0	no recurrence	no progression	7.9	9.03	7.44	7.6	11.02	9.26	13.3349	low
GSM340690	58.07	0	0	M	68	Superfical	1	T1	N0	M0	recurrence	no progression	7.19	9.54	7.4	8.22	10.85	9.07	13.1863	low
GSM340691	57.63	0	0	F	32	Superfical	1	T1	N0	M0	recurrence	no progression	6.91	9.31	7.54	8.02	10.95	9.41	13.2256	low
GSM340692	36.3	0	1	M	63	Superfical	1	T1	N0	M0	no recurrence	no progression	9.16	9.25	8.12	7.71	10.6	8.2	13.3619	low
GSM340693	56.47	0	0	F	80	invasive	2	T2	N0	M0	no recurrence	no progression	7.79	8.85	7.96	7.91	12.42	10.56	13.8594	high
GSM340694	55.5	0	0	M	67	invasive	2	T2	N0	M0	no recurrence	no progression	8.52	9.08	7.25	7.75	12.08	9.58	13.6318	high
GSM340695	52.97	0	0	M	37	Superfical	1	T1	N0	M0	no recurrence	no progression	8.74	9.39	7.22	8.21	11.18	9.12	13.475	low
GSM340696	11.5	1	1	M	71	invasive	2	T3	N1	M0	recurrence	progression	9.44	8.76	8.16	8.09	11.92	8.85	13.8547	high
GSM340697	17.87	0	1	M	60	invasive	2	T3	N0	M0	recurrence	progression	7.53	8.04	7.16	8.81	11.83	9.9	13.7994	high
GSM340698	28.53	0	1	M	74	Superfical	2	T1	N0	M0	recurrence	progression	9.34	9.39	7.63	7.78	11.84	9.86	13.7518	high
GSM340699	17.63	1	1	M	80	Superfical	1	T1	N0	M0	no recurrence	progression	7.17	9.2	7.15	7.5	11.29	8.52	13.08	low
GSM340700	15.4	1	1	M	85	invasive	2	T2	N0	M0	recurrence	progression	7.94	8.72	7.22	7.73	11.65	9.61	13.5305	high
GSM340701	48.43	0	0	F	59	invasive	2	T3b	N0	M0	recurrence	no progression	9.23	7.69	7.47	7.81	12.29	9.55	14.0207	high
GSM340702	4.5	1	1	F	65	invasive	1	T4	N1	M1	recurrence	no progression	7.99	9.23	7.25	8.1	11.62	9.24	13.4691	low
GSM340703	47.5	0	0	M	57	Superfical	1	Ta	N0	M0	no recurrence	no progression	8.06	9.51	7.19	7.47	12.15	8.95	13.3743	low
GSM340704	5.23	1	1	M	73	invasive	2	T2	N1	M0		no progression	9.88	8.18	7.2	7.86	12.2	9.14	13.9205	high
GSM340705	45.6	0	0	M	66	invasive	2	T3b	N0	M0	no recurrence	no progression	6.97	8.45	7.52	8.28	11.26	9.42	13.4584	low
GSM340706	45.13	0	0	M	66	invasive	2	T2	N0	M0	recurrence	no progression	9.34	9.59	7.34	9.29	12.16	9.35	13.8896	high
GSM340707	43.5	0	0	M	64	Superfical	1	Ta	N0	M0	no recurrence	no progression	7.69	9.51	7.12	7.52	11.38	8.52	13.1309	low
GSM340708	44.1	0	0	M	68	Superfical	2	T1	N0	M0	no recurrence	no progression	8.64	9.39	7.33	7.84	12.04	9.6	13.6248	high
GSM340709	5.93	0	1	F	59	invasive	1	T2	N0	M0	no recurrence	no progression	8.93	9.89	8.73	7.38	12.11	8.78	13.5999	high
GSM340710	31.53	0	1	M	66	Superfical	2	T1	N0	M0	no recurrence	no progression	7.2	8.47	7.42	7.71	12.14	10.08	13.6189	high
GSM340711	41.8	0	0	F	63	Superfical	1	T1	N0	M0	recurrence	no progression	8.76	9.29	7.48	8.07	12.36	8.59	13.6236	high
GSM340712	6.5	1	1	M	79	invasive	2	T2	N2	M0	no recurrence	no progression	8.66	9.04	7.24	7.9	12.4	9.12	13.6677	high
GSM340713	41.07	0	0	M	44	Superfical	1	T1	N0	M0	recurrence	no progression	8.41	9.04	7.41	7.81	11.74	8.83	13.4978	high
GSM340714	39.77	0	0	M	66	invasive	2	T2b	N0	M0	no recurrence	no progression	7.75	9.56	7.26	7.89	11.21	9.42	13.3098	low
GSM340715	38.97	0	0	M	61	invasive	1	T2	N0	M0	recurrence	no progression	8.34	8.14	7.32	7.76	11.52	9.13	13.6147	high
GSM340716	31.97	0	1	F	80	Superfical	1	T1	N0	M0	recurrence	no progression	8.17	9.62	7.44	7.82	11.43	8.05	13.2186	low
GSM340717	37.3	0	0	M	57	Superfical	1	T1	N0	M0	no recurrence	no progression	7.96	9.59	7.53	7.71	11.52	8.47	13.2649	low
GSM340718	36.83	0	0	M	55	invasive	1	T2a	N0	M0	no recurrence	no progression	7.35	9.04	7.64	8.52	10.23	8.74	13.206	low
GSM340719	36.57	0	0	M	52	Superfical	1	T1	N0	M0	no recurrence	no progression	8.92	9.53	7.64	8.06	10.85	8.68	13.3961	low
GSM340720	28.1	0	0	M	50	invasive	2	T2a	N0	M0	no recurrence	progression	6.85	8.7	6.98	8.24	12.24	9.48	13.4827	high
GSM340721	3.93	1	1	M	78	invasive	2	T2	N0	M0	recurrence	progression	7.94	8.57	7.52	7.73	11.64	10.74	13.7353	high
GSM340722	23.53	0	1	F	71	Superfical	1	T1	N0	M0	no recurrence	no progression	8.54	8.75	7.3	7.73	11.25	9.48	13.54	high
GSM340723	15.1	1	1	F	81	invasive	2	T3	N0	M0	recurrence	progression	7.51	9.32	7.34	7.87	12.56	9.96	13.6027	high
GSM340724	34.87	0	0	M	43	Superfical	1	Ta	N0	M0	no recurrence	no progression	9.16	9.81	7.2	7.71	11.61	8.5	13.3738	low
GSM340725	34.23	0	0	M	80	invasive	2	T3	N1	M0	no recurrence	no progression	8.34	9.08	10.16	7.81	13.89	11.61	14.4833	high
GSM340726	33.7	0	0	M	47	Superfical	1	Ta	N0	M0	no recurrence	no progression	8.68	9.54	7.13	7.97	11.02	8.43	13.2696	low
GSM340727	11.07	1	1	M	71	invasive	1	T4a	N0	M0	recurrence	progression	7.99	9.45	7.33	8.41	11.52	8.71	13.4049	low
GSM340728	5.77	1	1	F	73	invasive	2	T3	N0	M0	recurrence	progression	9.54	7.94	7.3	8.43	12.15	11.07	14.2547	high
GSM340729	33.07	0	0	M	87	invasive	1	T2	N0	M0	no recurrence	no progression	8.98	9.61	7.21	7.92	12.15	9.08	13.5822	high
GSM340730	32.87	0	0	M	67	Superfical	1	Ta	N0	M0	recurrence	no progression	8.33	9.3	7.61	7.74	11.51	8.62	13.3966	low
GSM340731	9.23	0	1	M	82	invasive	2	T2	N0	M0	recurrence	no progression	6.93	8.09	8.35	9.09	10.74	8.41	13.5056	low
GSM340732	7.1	1	1	F	78	invasive	2	T3	N1	M0	recurrence	progression	8.47	8.85	7.59	7.88	11.88	10.25	13.7814	high
GSM340733	17.13	0	1	M	60	invasive	1	T2	N0	M0	no recurrence	no progression	7.47	8.34	7.26	9.39	11.14	8.25	13.4931	low
GSM340734	23.57	0	1	M	63	Superfical	1	Ta	N0	M0	recurrence	no progression	8.8	9.54	7.17	7.7	11.69	8.67	13.3958	low
GSM340735	30.7	0	0	M	72	Superfical	1	T1	N0	M0	recurrence	no progression	7.56	7.04	7.26	7.66	10.96	8.92	13.5439	high
GSM340736	30.1	0	0	M	68	Superfical	2	T1	N0	M0	no recurrence	no progression	8.44	8.39	7.35	7.43	11.57	9.23	13.5604	high
GSM340737	29.73	0	0	M	64	Superfical	1	T1	N0	M0	recurrence	no progression	8.31	10.02	7.2	7.72	12.12	8.67	13.3369	low
GSM340738	15.43	0	1	M	83	Superfical	1	T1	N0	M0	no recurrence	no progression	7.23	9.4	7.12	7.65	10.82	8.15	12.945	low
GSM340739	29.37	0	0	M	66	Superfical	1	T1	N0	M0	no recurrence	no progression	7.81	8.7	7.41	8.34	11.33	9.56	13.5763	high
GSM340740	17.67	0	1	M	68	Superfical	1	T1	N0	M0	no recurrence	no progression	7.15	9.37	7.19	7.88	11.57	8.56	13.1714	low
GSM340741	28.47	0	0	M	63	Superfical	1	T1	N0	M0	no recurrence	no progression	7.01	8.8	7.22	7.81	10.72	8.85	13.1237	low
GSM340742	23.9	0	0	F	45	Superfical	1	T1	N0	M0	recurrence	no progression	6.95	7.72	7.34	9.08	11.21	8.05	13.4627	low
GSM340743	23.57	0	0	M	84	Superfical	1	T1	N0	M0	recurrence	no progression	7.69	8.93	7.72	7.85	11.97	9	13.5184	high
GSM340744	13.93	0	1	M	72	Superfical	2	T1	N0	M0	no recurrence	no progression	7.76	7.92	7.39	7.83	11.84	10.19	13.778	high
GSM340745	2.13	1	1	F	72	invasive	2	Ta	N3	M1	recurrence	no progression	9.03	8.06	7.18	7.64	12.58	10.28	14.001	high
GSM340746	22.27	0	0	M	66	invasive	2	T2	N0	M0	no recurrence	no progression	6.93	8.57	7.25	8.07	11.29	8.73	13.2724	low
GSM340747	6.87	0	1	M	74	invasive	1	T4	N0	M1	no recurrence	no progression	7.27	9.15	7.27	7.79	11.11	8.93	13.1961	low
GSM340748	20.83	0	0	M	63	Superfical	1	T1	N0	M0	no recurrence	no progression	8.06	9.29	7.36	7.54	11.26	8.9	13.2901	low
GSM340749	21.63	0	0	M	58	Superfical	1	T1	N0	M0	no recurrence	no progression	7.37	9.15	7.45	7.91	11.18	9.09	13.2906	low
GSM340750	21.4	0	0	M	70	Superfical	1	Ta	N0	M0	no recurrence	no progression	6.88	9.43	7.29	7.59	11.09	8.73	13.0296	low
GSM340751	57.87	0	0	M	40	Superfical	1	T1	N0	M0	no recurrence	no progression	8.52	9.31	7.1	7.32	11.72	9.01	13.3707	low
GSM340752	21.23	0	0	F	80	Superfical	2	T1	N0	M0	recurrence	no progression	7.48	9	7.59	7.96	11.46	8.67	13.3453	low
GSM340753	21.23	0	0	F	62	Superfical	1	Ta	N0	M0	recurrence	no progression	8.66	10.02	7.24	7.83	10.8	8.2	13.1208	low
GSM340754	20.47	0	0	M	24	Superfical	1	T1	N0	M0	no recurrence	no progression	7.77	9.09	7.37	7.43	11.65	8.87	13.3202	low
GSM340755	20.4	0	0	M	45	Superfical	2	T1	N0	M0	no recurrence	no progression	7.51	9.5	7.04	8.11	13.73	9.54	13.6877	high
GSM340756	19	0	0	F	67	Superfical	1	Ta	N0	M0	no recurrence	no progression	7.75	9.33	7.26	7.59	11.06	9.3	13.2532	low
GSM340757	79.3	0	0	M	65	invasive	2	T2	N0	M0	no recurrence	progression	8.85	9.41	7.52	7.51	13.15	9.95	13.8376	high
GSM340758	15.47	1	1	F	59	invasive	2	T4	N1	M0	recurrence	progression	8.16	8.99	10.06	7.84	11.44	9.11	13.7861	high
GSM340759	26.43	1	1	M	64	invasive	2	T2	N1	M1	no recurrence	no progression	7.03	8.8	7.53	8.82	11.82	8.9	13.5154	high
GSM340760	13.27	1	1	M	70	invasive	2	T4	N0	M0	no recurrence	no progression	8.64	9.11	8.43	7.98	11.72	10.39	13.8826	high
GSM340761	6.4	1	1	M	66	invasive	2	T3	Nx	M0	recurrence	progression	7.9	8.52	12.1	8.15	12.3	9.88	14.3082	high
GSM340762	10.67	1	1	M	77	invasive	2	T4a	N0	M0	no recurrence	no progression	8.38	9.58	7.35	8.6	11.37	8.14	13.3645	low
GSM340763	18.13	0	0	M	67	invasive	1	T2	N2	M0	no recurrence	no progression	9.9	8.64	7.66	8.38	13	8.5	14.0243	high
GSM340764	15.37	0	0	M	51	invasive	1	T3a	N0	M0	no recurrence	no progression	9.07	9.63	7.88	7.88	12.63	8.36	13.6481	high
GSM340765	11.8	0	0	M	42	invasive	2	T4	N2	M0	no recurrence	no progression	9.03	9.33	8.14	8.38	11.45	8.75	13.6666	high
GSM340766	10.87	0	0	M	72	invasive	2	T2	N0	M0	no recurrence	no progression	8.82	9.01	7.4	7.42	11.89	9.33	13.5873	high
GSM340767	10.03	0	0	F	70	invasive	1	T2	N0	M0	recurrence	progression	9.05	8.44	7.24	7.69	12.03	9.63	13.7903	high
GSM340768	6.73	0	0	M	54	Superfical	1	T1	N0	M0	no recurrence	no progression	8.6	9.37	7.26	7.7	11.73	9.86	13.5739	high
GSM340769	5.3	0	0	M	62	invasive	2	T2a	N0	M0	no recurrence	no progression	7.85	9.36	7.42	9.65	11.6	8.34	13.5427	high

## Sheet: TCGA-model validation
bcr_patient_barcode	type	DSS	DSS.time	PFI	PFI.time	age_at_initial_pathologic_diagnosis	gender	race	ajcc_pathologic_tumor_stage	histological_type	histological_grade	vital_status	tumor_status	CDK4	E2F7	COL11A1	ZNF415	YIF1B	BDKRB2	score	NEW_group
TCGA-2F-A9KO	BLCA	1	734	1	651	63	MALE	WHITE	Stage IV	Muscle invasive urothelial carcinoma (pT2 or above)	High Grade	Dead	WITH TUMOR	6.55073	2.7759	1.71212	3.14888	5.09724	2.05132	16.9559	low risk
TCGA-2F-A9KP	BLCA	1	364	1	343	66	MALE	WHITE	Stage IV	Muscle invasive urothelial carcinoma (pT2 or above)	High Grade	Dead	WITH TUMOR	6.82758	1.47678	1.28478	3.31851	5.14966	3.41517	17.008	low risk
TCGA-2F-A9KQ	BLCA	0	2886	0	2886	69	MALE	WHITE	Stage III	Muscle invasive urothelial carcinoma (pT2 or above)	High Grade	Alive	TUMOR FREE	5.68682	2.29103	0.908988	2.98057	4.57606	2.75855	14.9791	low risk
TCGA-2F-A9KR	BLCA	1	3183	1	3086	59	FEMALE	[Not Evaluated]	Stage III	Muscle invasive urothelial carcinoma (pT2 or above)	High Grade	Dead	WITH TUMOR	6.29529	2.60632	1.12068	3.87802	5.22261	2.40866	15.6584	low risk
TCGA-2F-A9KT	BLCA	0	3314	0	3314	83	MALE	WHITE	Stage II	Muscle invasive urothelial carcinoma (pT2 or above)	High Grade	Alive	TUMOR FREE	6.64174	3.28863	3.54823	1.79471	5.82788	3.13136	22.2265	high risk
TCGA-2F-A9KW	BLCA	1	254	1	85	67	FEMALE	WHITE	Stage III	Muscle invasive urothelial carcinoma (pT2 or above)	High Grade	Dead	WITH TUMOR	5.88755	2.65616	0.349598	3.07189	4.8176	4.32464	16.809	low risk
TCGA-4Z-AA7M	BLCA	0	495	0	495	65	MALE	WHITE	Stage III	Muscle invasive urothelial carcinoma (pT2 or above)	High Grade	Alive	TUMOR FREE	6.1738	2.30266	3.92309	3.77412	5.92579	1.06952	16.9715	low risk
TCGA-4Z-AA7N	BLCA	0	1367	0	1367	65	MALE	WHITE	Stage III	Muscle invasive urothelial carcinoma (pT2 or above)	High Grade	Dead	TUMOR FREE	5.84805	1.2777	2.46432	2.80529	4.51633	4.47105	17.3361	low risk
TCGA-4Z-AA7O	BLCA	0	512	0	512	64	MALE	BLACK OR AFRICAN AMERICAN	Stage II	Muscle invasive urothelial carcinoma (pT2 or above)	High Grade	Alive	TUMOR FREE	6.11768	2.14254	1.82321	3.63111	4.7304	2.06515	14.9981	low risk
TCGA-4Z-AA7Q	BLCA	0	510	0	510	79	MALE	WHITE	Stage III	Muscle invasive urothelial carcinoma (pT2 or above)	High Grade	Dead	TUMOR FREE	6.26075	1.79872	0.991905	3.22827	5.1672	2.76911	15.7366	low risk
TCGA-4Z-AA7R	BLCA	1	522	1	353	73	MALE	BLACK OR AFRICAN AMERICAN	Stage IV	Muscle invasive urothelial carcinoma (pT2 or above)	High Grade	Dead	WITH TUMOR	6.97248	3.80008	0.792057	2.05241	5.19596	2.77501	19.6998	high risk
TCGA-4Z-AA7S	BLCA	0	1064	0	1064	66	MALE	BLACK OR AFRICAN AMERICAN	Stage III	Muscle invasive urothelial carcinoma (pT2 or above)	High Grade	Dead	TUMOR FREE	10.4847	2.82129	0.374399	3.16735	5.1676	2.41557	21.9449	high risk
TCGA-4Z-AA7W	BLCA	0	840	1	760	55	MALE	WHITE	Stage II	Muscle invasive urothelial carcinoma (pT2 or above)	High Grade	Alive	WITH TUMOR	6.38031	1.1057	1.91559	2.23295	6.4008	0.980554	16.5117	low risk
TCGA-4Z-AA7Y	BLCA	0	1522	0	1522	60	MALE	WHITE	Stage II	Muscle invasive urothelial carcinoma (pT2 or above)	High Grade	Alive	TUMOR FREE	6.35891	2.9158	0.0961662	3.43822	5.00089	2.44855	15.4846	low risk
TCGA-4Z-AA80	BLCA	0	19	0	19	73	MALE	WHITE	Stage II	Muscle invasive urothelial carcinoma (pT2 or above)	High Grade	Dead	TUMOR FREE	7.75338	3.00961	0.871924	3.71683	6.86755	1.49442	18.781	high risk
TCGA-4Z-AA81	BLCA	0	1270	0	1270	80	MALE	WHITE	Stage II	Muscle invasive urothelial carcinoma (pT2 or above)	High Grade	Dead	TUMOR FREE	5.77476	3.69485	0.998086	3.37948	5.02285	3.33835	17.0493	low risk
TCGA-4Z-AA82	BLCA	1	1556	1	1150	59	MALE	BLACK OR AFRICAN AMERICAN	Stage IV	Muscle invasive urothelial carcinoma (pT2 or above)	High Grade	Dead	WITH TUMOR	6.85101	3.81095	3.70007	2.58431	6.27753	4.03706	23.6209	high risk
TCGA-4Z-AA83	BLCA	0	2024	0	2024	52	MALE	WHITE	Stage II	Muscle invasive urothelial carcinoma (pT2 or above)	High Grade	Alive	TUMOR FREE	5.61149	2.06771	0.367438	3.46095	4.59662	3.59184	14.5529	low risk
TCGA-4Z-AA84	BLCA	0	460	0	460	61	MALE	WHITE	Stage IV	Muscle invasive urothelial carcinoma (pT2 or above)	High Grade	Alive	WITH TUMOR	6.28492	1.32998	2.4247	0.725815	6.62812	1.24735	19.0512	high risk
TCGA-4Z-AA86	BLCA	1	311	1	136	66	MALE	BLACK OR AFRICAN AMERICAN	Stage IV	Muscle invasive urothelial carcinoma (pT2 or above)	High Grade	Dead	WITH TUMOR	6.71776	3.84035	5.38209	2.85991	5.83583	3.10035	23.2017	high risk
TCGA-4Z-AA87	BLCA	0	1454	1	221	72	MALE	BLACK OR AFRICAN AMERICAN	Stage III	Muscle invasive urothelial carcinoma (pT2 or above)	High Grade	Alive	WITH TUMOR	7.0084	1.92252	1.82078	2.74598	7.40489	0.970425	18.509	low risk
TCGA-4Z-AA89	BLCA	0	1029	1	648	60	MALE	WHITE	Stage IV	Muscle invasive urothelial carcinoma (pT2 or above)	High Grade	Alive	WITH TUMOR	5.90554	1.98292	0.487232	3.18808	4.8065	1.06011	13.0171	low risk
TCGA-5N-A9KI	BLCA	0	76	0	76	76	FEMALE	WHITE	Stage III	Muscle invasive urothelial carcinoma (pT2 or above)	High Grade	Dead	TUMOR FREE	6.03705	1.5047	4.16314	2.33857	6.3856	2.9354	19.9966	high risk
TCGA-5N-A9KM	BLCA	1	530	1	276	73	FEMALE	WHITE	Stage III	Muscle invasive urothelial carcinoma (pT2 or above)	High Grade	Dead	WITH TUMOR	5.7747	0.672704	3.95984	4.31903	5.57034	1.1246	14.0692	low risk
TCGA-BL-A0C8	BLCA	0	1219	1	630	73	MALE	WHITE	Stage I	[Not Available]	High Grade	Alive	#N/A	5.65642	1.99567	1.42099	3.69939	4.62568	3.23004	14.8359	low risk
TCGA-BL-A13I	BLCA	1	223	1	216	57	FEMALE	WHITE	Stage III	Muscle invasive urothelial carcinoma (pT2 or above)	High Grade	Dead	WITH TUMOR	7.0223	2.04444	1.54027	1.09489	5.96807	7.60235	25.2077	high risk
TCGA-BL-A13J	BLCA	1	81	1	81	65	MALE	WHITE	Stage IV	Muscle invasive urothelial carcinoma (pT2 or above)	High Grade	Dead	WITH TUMOR	6.0871	2.92373	6.92224	3.82824	5.42564	2.8092	21.0174	high risk
TCGA-BL-A3JM	BLCA	1	205	1	111	62	MALE	WHITE	Stage III	Muscle invasive urothelial carcinoma (pT2 or above)	High Grade	Dead	WITH TUMOR	7.70865	4.69477	3.7803	3.81198	6.57809	1.69542	22.4561	high risk
TCGA-BL-A5ZZ	BLCA	0	377	1	242	80	FEMALE	WHITE	Stage III	Muscle invasive urothelial carcinoma (pT2 or above)	High Grade	Alive	WITH TUMOR	6.78744	2.88884	0.861522	2.63694	6.20157	4.92379	21.1023	high risk
TCGA-BT-A0S7	BLCA	1	200	1	200	75	MALE	WHITE	Stage III	Muscle invasive urothelial carcinoma (pT2 or above)	High Grade	Dead	WITH TUMOR	7.06178	3.51925	1.89542	3.1693	5.4836	2.89333	19.6929	high risk
TCGA-BT-A0YX	BLCA	1	400	1	326	70	FEMALE	WHITE	Stage III	Muscle invasive urothelial carcinoma (pT2 or above)	High Grade	Dead	WITH TUMOR	5.72565	2.695	2.76004	0.451949	5.23279	3.80757	21.2133	high risk
TCGA-BT-A20J	BLCA	1	579	1	254	75	MALE	WHITE	Stage II	Muscle invasive urothelial carcinoma (pT2 or above)	High Grade	Dead	WITH TUMOR	7.17948	2.09328	1.75841	2.79559	6.20364	2.13779	18.786	high risk
TCGA-BT-A20N	BLCA	1	795	1	795	72	MALE	[Not Available]	Stage III	Muscle invasive urothelial carcinoma (pT2 or above)	High Grade	Dead	WITH TUMOR	6.94061	3.68935	4.49675	3.52119	6.27006	1.84472	21.1658	high risk
TCGA-BT-A20O	BLCA	1	370	1	315	75	MALE	WHITE	Stage III	Muscle invasive urothelial carcinoma (pT2 or above)	High Grade	Dead	WITH TUMOR	7.02061	3.34786	4.8627	2.4668	6.4504	1.25654	21.9677	high risk
TCGA-BT-A20Q	BLCA	1	593	1	593	73	MALE	WHITE	Stage IV	Muscle invasive urothelial carcinoma (pT2 or above)	High Grade	Dead	WITH TUMOR	6.55852	1.33687	5.09544	3.47301	5.51834	1.64774	18.0724	low risk
TCGA-BT-A20T	BLCA	1	453	1	314	63	MALE	WHITE	Stage IV	Muscle invasive urothelial carcinoma (pT2 or above)	High Grade	Dead	WITH TUMOR	6.06274	1.49103	3.50479	1.81597	5.07877	3.12779	18.9573	high risk
TCGA-BT-A20U	BLCA	0	455	0	455	70	FEMALE	WHITE	Stage III	Muscle invasive urothelial carcinoma (pT2 or above)	High Grade	Dead	TUMOR FREE	6.4879	3.44721	5.12389	0.728757	5.03065	1.95864	22.64	high risk
TCGA-BT-A20W	BLCA	0	254	0	254	71	MALE	WHITE	Stage II	Muscle invasive urothelial carcinoma (pT2 or above)	High Grade	Dead	TUMOR FREE	6.22876	2.33426	0.661878	2.74508	5.3581	3.67142	17.4829	low risk
TCGA-BT-A20X	BLCA	1	251	1	251	56	MALE	WHITE	Stage IV	Muscle invasive urothelial carcinoma (pT2 or above)	High Grade	Dead	WITH TUMOR	6.23864	1.9381	3.27906	1.20681	5.3048	3.53043	20.684	high risk
TCGA-BT-A2LA	BLCA	0	522	0	522	54	MALE	WHITE	Stage III	Muscle invasive urothelial carcinoma (pT2 or above)	High Grade	Alive	TUMOR FREE	8.15342	3.66291	4.02643	3.10841	7.31625	1.87678	23.9671	high risk
TCGA-BT-A2LB	BLCA	0	492	0	492	73	FEMALE	WHITE	Stage III	Muscle invasive urothelial carcinoma (pT2 or above)	High Grade	Dead	TUMOR FREE	6.59761	1.56529	5.10614	3.1209	6.27672	2.60931	20.3832	high risk
TCGA-BT-A2LD	BLCA	1	623	1	555	78	FEMALE	WHITE	Stage IV	Muscle invasive urothelial carcinoma (pT2 or above)	High Grade	Dead	WITH TUMOR	5.822	2.34244	0.257221	4.19246	7.30507	1.23904	14.5757	low risk
TCGA-BT-A3PH	BLCA	1	142	1	142	76	MALE	WHITE	Stage IV	Muscle invasive urothelial carcinoma (pT2 or above)	High Grade	Dead	WITH TUMOR	6.15469	1.69477	0.866999	3.02759	5.23792	3.86673	16.7335	low risk
TCGA-BT-A3PJ	BLCA	0	789	0	789	76	MALE	WHITE	Stage III	Muscle invasive urothelial carcinoma (pT2 or above)	High Grade	Alive	TUMOR FREE	7.00204	3.70061	1.53804	3.09133	5.03112	3.843	20.0526	high risk
TCGA-BT-A3PK	BLCA	1	303	1	303	80	MALE	WHITE	Stage II	Muscle invasive urothelial carcinoma (pT2 or above)	High Grade	Dead	WITH TUMOR	6.52055	2.8573	2.81096	2.18848	4.92648	5.15023	21.7386	high risk
TCGA-BT-A42C	BLCA	0	873	0	873	64	MALE	WHITE	Stage II	Muscle invasive urothelial carcinoma (pT2 or above)	High Grade	Alive	TUMOR FREE	7.10956	2.09469	0.538076	3.66224	5.49435	3.1678	17.1051	low risk
TCGA-BT-A42E	BLCA	0	1108	0	1108	74	MALE	WHITE	Stage III	Muscle invasive urothelial carcinoma (pT2 or above)	High Grade	Alive	TUMOR FREE	5.5136	2.31431	1.64643	2.09347	5.31683	1.70779	15.9726	low risk
TCGA-BT-A42F	BLCA	0	864	0	864	64	MALE	WHITE	Stage IV	Muscle invasive urothelial carcinoma (pT2 or above)	High Grade	Alive	TUMOR FREE	5.71821	1.21821	2.12836	0.987769	6.49535	3.39537	19.5839	high risk
TCGA-C4-A0EZ	BLCA	1	273	1	273	69	FEMALE	[Not Available]	Stage IV	Muscle invasive urothelial carcinoma (pT2 or above)	High Grade	Dead	WITH TUMOR	7.66219	5.41796	1.37661	2.16701	6.66983	1.34047	22.5602	high risk
TCGA-C4-A0F0	BLCA	0	59	0	59	60	MALE	[Not Available]	Stage II	Muscle invasive urothelial carcinoma (pT2 or above)	High Grade	Alive	TUMOR FREE	7.12897	3.38665	1.41493	1.31239	6.91236	2.87263	22.575	high risk
TCGA-C4-A0F1	BLCA	0	89	0	89	71	MALE	[Not Available]	Stage III	Muscle invasive urothelial carcinoma (pT2 or above)	High Grade	Alive	TUMOR FREE	5.64718	2.32819	3.55766	0.252396	4.25072	2.3277	19.2337	high risk
TCGA-C4-A0F6	BLCA	0	700	0	700	82	FEMALE	[Not Available]	Stage III	Muscle invasive urothelial carcinoma (pT2 or above)	High Grade	Alive	TUMOR FREE	6.52854	2.11514	5.09409	1.2878	5.22961	2.35349	21.4384	high risk
TCGA-C4-A0F7	BLCA	1	62	1	62	77	MALE	[Not Available]	Stage IV	Muscle invasive urothelial carcinoma (pT2 or above)	High Grade	Dead	WITH TUMOR	7.07674	3.91564	0.216614	2.60594	5.24081	3.45708	19.6152	high risk
TCGA-CF-A1HR	BLCA	0	389	1	294	62	MALE	ASIAN	Stage III	Muscle invasive urothelial carcinoma (pT2 or above)	High Grade	Alive	WITH TUMOR	6.90653	1.64011	0.465086	3.18818	5.6114	3.5302	17.2973	low risk
TCGA-CF-A1HS	BLCA	0	382	1	133	75	FEMALE	ASIAN	Stage III	Muscle invasive urothelial carcinoma (pT2 or above)	High Grade	Alive	WITH TUMOR	6.58254	4.42419	1.54643	3.38693	5.85561	4.27123	21.0285	high risk
TCGA-CF-A27C	BLCA	0	425	0	425	52	MALE	ASIAN	Stage III	Muscle invasive urothelial carcinoma (pT2 or above)	High Grade	Alive	TUMOR FREE	5.62768	2.46982	0.343308	3.30425	4.22632	1.77013	12.9604	low risk
TCGA-CF-A3MF	BLCA	0	383	0	383	34	MALE	ASIAN	Stage III	Muscle invasive urothelial carcinoma (pT2 or above)	Low Grade	Alive	TUMOR FREE	1.13888	0.549936	0.102621	2.05638	2.4827	0.702716	3.15041	low risk
TCGA-CF-A3MG	BLCA	0	369	0	369	48	MALE	ASIAN	Stage II	Muscle invasive urothelial carcinoma (pT2 or above)	Low Grade	Alive	TUMOR FREE	6.3233	2.90929	0	1.79372	5.27215	2.97852	17.8461	low risk
TCGA-CF-A3MH	BLCA	0	398	0	398	75	MALE	ASIAN	Stage II	Muscle invasive urothelial carcinoma (pT2 or above)	Low Grade	Alive	TUMOR FREE	6.00312	2.31122	0.104888	3.11874	3.85936	3.10897	14.3007	low risk
TCGA-CF-A3MI	BLCA	0	370	0	370	62	MALE	ASIAN	Stage II	Muscle invasive urothelial carcinoma (pT2 or above)	Low Grade	Alive	TUMOR FREE	5.42219	1.15656	0.0545363	2.00159	3.41889	1.46597	11.5078	low risk
TCGA-CF-A47S	BLCA	0	333	0	333	41	MALE	ASIAN	Stage II	Muscle invasive urothelial carcinoma (pT2 or above)	Low Grade	Alive	TUMOR FREE	4.72498	1.64027	0.149936	2.84775	4.60065	1.16789	10.9979	low risk
TCGA-CF-A47T	BLCA	1	385	1	139	58	FEMALE	ASIAN	Stage II	Muscle invasive urothelial carcinoma (pT2 or above)	Low Grade	Dead	WITH TUMOR	4.91551	1.59325	1.68906	2.26853	4.977	1.16245	13.4449	low risk
TCGA-CF-A47V	BLCA	0	379	0	379	52	MALE	ASIAN	Stage II	Muscle invasive urothelial carcinoma (pT2 or above)	High Grade	Alive	TUMOR FREE	4.30364	1.77502	0.0655377	3.21244	4.50837	2.20115	10.9853	low risk
TCGA-CF-A47W	BLCA	0	368	0	368	42	MALE	ASIAN	Stage II	Muscle invasive urothelial carcinoma (pT2 or above)	Low Grade	Alive	TUMOR FREE	5.79819	1.12255	0.750092	2.4091	5.37585	0.693784	13.2919	low risk
TCGA-CF-A47X	BLCA	0	384	0	384	60	MALE	ASIAN	Stage II	Muscle invasive urothelial carcinoma (pT2 or above)	Low Grade	Alive	TUMOR FREE	5.04772	0.584789	0.428369	2.05297	4.76389	1.00055	11.5401	low risk
TCGA-CF-A47Y	BLCA	0	373	0	373	55	MALE	ASIAN	Stage II	Muscle invasive urothelial carcinoma (pT2 or above)	Low Grade	Alive	TUMOR FREE	3.57561	0.636202	0.508596	2.57327	3.72955	0.640339	7.65216	low risk
TCGA-CF-A5U8	BLCA	0	399	0	399	59	MALE	ASIAN	Stage II	Muscle invasive urothelial carcinoma (pT2 or above)	Low Grade	Alive	TUMOR FREE	5.38513	2.10587	0.948358	3.25564	4.69597	0.953819	12.48	low risk
TCGA-CF-A5UA	BLCA	0	365	0	365	67	MALE	ASIAN	Stage II	Muscle invasive urothelial carcinoma (pT2 or above)	Low Grade	Alive	TUMOR FREE	4.77811	0.704472	0.954602	2.77872	5.90967	0.738883	11.7849	low risk
TCGA-CF-A7I0	BLCA	0	368	0	368	54	MALE	ASIAN	Stage II	Muscle invasive urothelial carcinoma (pT2 or above)	Low Grade	Alive	TUMOR FREE	4.63276	1.44883	1.69912	2.80874	4.72476	2.41949	13.3304	low risk
TCGA-CF-A8HX	BLCA	0	345	0	345	55	FEMALE	ASIAN	Stage II	Muscle invasive urothelial carcinoma (pT2 or above)	High Grade	Alive	TUMOR FREE	3.40827	1.89059	0.888957	2.88099	3.87618	0.856288	8.90806	low risk
TCGA-CF-A8HY	BLCA	0	345	0	345	59	MALE	ASIAN	Stage II	Muscle invasive urothelial carcinoma (pT2 or above)	High Grade	Alive	TUMOR FREE	5.86515	1.0617	0.333607	1.24414	5.98537	1.81272	15.8874	low risk
TCGA-CF-A9FF	BLCA	0	361	0	361	52	MALE	ASIAN	Stage II	Muscle invasive urothelial carcinoma (pT2 or above)	High Grade	Alive	TUMOR FREE	4.2323	1.35046	1.08014	2.55804	3.68572	2.64485	11.6411	low risk
TCGA-CF-A9FH	BLCA	0	0	0	0	85	MALE	ASIAN	Stage II	Muscle invasive urothelial carcinoma (pT2 or above)	Low Grade	Alive	TUMOR FREE	5.74881	2.6273	0.0556079	3.18218	4.91373	1.88932	14.5337	low risk
TCGA-CF-A9FL	BLCA	1	565	1	322	85	MALE	ASIAN	Stage III	Muscle invasive urothelial carcinoma (pT2 or above)	High Grade	Dead	WITH TUMOR	4.85617	1.57813	3.63183	2.61131	4.84072	1.25967	12.6464	low risk
TCGA-CF-A9FM	BLCA	0	398	0	398	50	MALE	ASIAN	Stage I	[Not Available]	High Grade	Alive	TUMOR FREE	5.76733	1.35559	0.30321	3.7351	4.84539	2.17954	15.3677	low risk
TCGA-CU-A0YO	BLCA	1	149	1	118	84	MALE	WHITE	Stage IV	Muscle invasive urothelial carcinoma (pT2 or above)	High Grade	Dead	WITH TUMOR	5.86012	1.61296	1.05651	3.07643	4.20056	3.89627	19.8297	high risk
TCGA-CU-A0YR	BLCA	1	460	1	219	83	MALE	WHITE	Stage IV	Muscle invasive urothelial carcinoma (pT2 or above)	High Grade	Dead	WITH TUMOR	6.18097	3.16643	2.88955	2.97934	5.10283	4.00501	15.7235	low risk
TCGA-CU-A3KJ	BLCA	0	562	1	166	75	MALE	WHITE	Stage III	Muscle invasive urothelial carcinoma (pT2 or above)	High Grade	Alive	WITH TUMOR	5.29367	3.0198	1.62965	3.56573	5.48827	2.53314	16.4897	low risk
TCGA-CU-A3QU	BLCA	0	158	0	158	58	MALE	WHITE	Stage IV	Muscle invasive urothelial carcinoma (pT2 or above)	High Grade	Alive	TUMOR FREE	6.2702	2.24453	0.0187899	3.29696	5.69907	3.46821	15.5179	low risk
TCGA-CU-A3YL	BLCA	0	906	1	370	67	MALE	WHITE	Stage III	Muscle invasive urothelial carcinoma (pT2 or above)	High Grade	Alive	TUMOR FREE	4.92505	1.62725	1.585	1.45125	4.75909	2.67136	15.9708	low risk
TCGA-CU-A5W6	BLCA	0	56	0	56	70	MALE	WHITE	Stage III	Muscle invasive urothelial carcinoma (pT2 or above)	High Grade	Dead	TUMOR FREE	5.78577	1.1088	1.65819	3.82991	5.86194	3.76154	19.1536	high risk
TCGA-CU-A72E	BLCA	1	413	1	256	76	MALE	WHITE	Stage IV	Muscle invasive urothelial carcinoma (pT2 or above)	High Grade	Dead	WITH TUMOR	5.71244	1.43614	5.09111	1.77363	4.69871	2.9001	18.8361	high risk
TCGA-DK-A1A3	BLCA	1	665	1	665	60	MALE	WHITE	Stage IV	Muscle invasive urothelial carcinoma (pT2 or above)	High Grade	Dead	WITH TUMOR	6.86539	0.996185	2.56712	3.04511	7.02897	2.46298	24.0727	high risk
TCGA-DK-A1A5	BLCA	0	65	0	65	79	MALE	WHITE	Stage II	Muscle invasive urothelial carcinoma (pT2 or above)	High Grade	Dead	TUMOR FREE	7.384	3.71473	7.08308	3.64712	5.56395	2.8249	17.8254	low risk
TCGA-DK-A1A6	BLCA	0	2020	0	2020	53	MALE	WHITE	Stage IV	Muscle invasive urothelial carcinoma (pT2 or above)	High Grade	Alive	TUMOR FREE	6.91938	3.28048	2.09302	3.79822	5.33414	2.06844	9.97942	low risk
TCGA-DK-A1A7	BLCA	0	560	1	112	67	FEMALE	WHITE	Stage IV	Muscle invasive urothelial carcinoma (pT2 or above)	High Grade	Alive	WITH TUMOR	3.23632	0.586613	0.112204	2.56831	5.65301	1.99767	14.7346	low risk
TCGA-DK-A1AA	BLCA	0	578	0	578	57	MALE	WHITE	Stage III	Muscle invasive urothelial carcinoma (pT2 or above)	High Grade	Alive	TUMOR FREE	6.20958	2.0519	1.0133	3.48756	4.87286	2.12758	21.8586	high risk
TCGA-DK-A1AC	BLCA	0	3981	0	3981	72	MALE	WHITE	Stage III	Muscle invasive urothelial carcinoma (pT2 or above)	High Grade	Alive	TUMOR FREE	7.49401	2.3332	2.98965	2.78559	5.75605	4.00686	17.2805	low risk
TCGA-DK-A1AD	BLCA	0	3420	0	3420	69	MALE	WHITE	Stage IV	Muscle invasive urothelial carcinoma (pT2 or above)	High Grade	Alive	TUMOR FREE	5.84877	1.26765	2.7697	2.45448	6.81033	1.51633	20.9623	high risk
TCGA-DK-A1AE	BLCA	0	491	1	211	84	MALE	WHITE	Stage III	Muscle invasive urothelial carcinoma (pT2 or above)	High Grade	Alive	WITH TUMOR	6.82799	3.70604	2.2154	0.860516	5.09132	2.00568	20.9469	high risk
TCGA-DK-A1AF	BLCA	0	536	1	283	84	FEMALE	WHITE	Stage IV	Muscle invasive urothelial carcinoma (pT2 or above)	High Grade	Alive	TUMOR FREE	6.25146	2.57568	1.91983	2.54723	5.21802	5.84176	13.9426	low risk
TCGA-DK-A1AG	BLCA	0	475	0	475	65	MALE	WHITE	Stage III	Muscle invasive urothelial carcinoma (pT2 or above)	High Grade	Alive	TUMOR FREE	5.81484	1.64771	0.0512381	3.67208	5.04872	3.10656	22.2268	high risk
TCGA-DK-A2HX	BLCA	0	1420	0	1420	80	FEMALE	WHITE	Stage IV	Muscle invasive urothelial carcinoma (pT2 or above)	High Grade	Dead	TUMOR FREE	6.21109	4.24073	2.805	2.94263	5.9	4.64784	18.2214	low risk
TCGA-DK-A2I1	BLCA	0	546	0	546	73	FEMALE	WHITE	Stage II	Muscle invasive urothelial carcinoma (pT2 or above)	High Grade	Alive	TUMOR FREE	5.72345	0.650438	5.03555	2.26287	5.00985	2.93349	20.4028	high risk
TCGA-DK-A2I2	BLCA	1	237	1	163	63	FEMALE	WHITE	Stage IV	Muscle invasive urothelial carcinoma (pT2 or above)	High Grade	Dead	WITH TUMOR	5.89744	2.51503	4.09255	1.67483	5.65776	2.66937	23.0696	high risk
TCGA-DK-A2I4	BLCA	0	4343	0	4343	79	MALE	WHITE	Stage III	Muscle invasive urothelial carcinoma (pT2 or above)	High Grade	Alive	TUMOR FREE	6.78603	3.58908	5.68249	2.62437	5.21552	3.21239	21.0432	high risk
TCGA-DK-A2I6	BLCA	0	2656	0	2656	81	MALE	WHITE	Stage IV	Muscle invasive urothelial carcinoma (pT2 or above)	High Grade	Alive	TUMOR FREE	5.9838	2.08496	3.04029	1.63217	8.19211	1.93053	12.3258	low risk
TCGA-DK-A3IK	BLCA	0	146	0	146	87	MALE	WHITE	Stage IV	Muscle invasive urothelial carcinoma (pT2 or above)	High Grade	Dead	TUMOR FREE	4.61968	0.304336	3.34623	3.52906	4.44651	2.16056	16.8649	low risk
TCGA-DK-A3IL	BLCA	0	413	0	413	79	FEMALE	WHITE	Stage IV	Muscle invasive urothelial carcinoma (pT2 or above)	High Grade	Dead	TUMOR FREE	6.37064	1.93752	2.74626	2.30182	5.30637	1.0336	19.2655	high risk
TCGA-DK-A3IM	BLCA	1	248	1	201	76	MALE	WHITE	Stage III	Muscle invasive urothelial carcinoma (pT2 or above)	High Grade	Dead	WITH TUMOR	6.82728	3.84106	1.00054	2.73067	5.05033	3.20203	21.1152	high risk
TCGA-DK-A3IN	BLCA	0	250	0	250	72	MALE	WHITE	Stage III	Muscle invasive urothelial carcinoma (pT2 or above)	High Grade	Dead	TUMOR FREE	6.71544	2.70435	4.7738	3.01764	5.36854	3.17716	22.9174	high risk
TCGA-DK-A3IQ	BLCA	1	539	1	250	74	MALE	WHITE	Stage III	Muscle invasive urothelial carcinoma (pT2 or above)	High Grade	Dead	WITH TUMOR	6.35512	1.65911	9.10707	3.27297	5.53695	3.02829	17.4419	low risk
TCGA-DK-A3IS	BLCA	0	1529	0	1529	68	MALE	WHITE	Stage II	Muscle invasive urothelial carcinoma (pT2 or above)	High Grade	Alive	TUMOR FREE	6.19971	2.66457	0.766368	1.77907	5.55157	2.04257	21.918	high risk
TCGA-DK-A3IT	BLCA	0	648	0	648	62	MALE	WHITE	Stage III	Muscle invasive urothelial carcinoma (pT2 or above)	High Grade	Alive	TUMOR FREE	6.46741	3.30231	4.11778	2.72742	5.45773	3.94991	17.3279	low risk
TCGA-DK-A3IU	BLCA	1	706	1	462	58	MALE	WHITE	Stage II	Muscle invasive urothelial carcinoma (pT2 or above)	High Grade	Dead	WITH TUMOR	6.12271	1.65309	3.59456	2.76084	5.69044	1.54559	16.8329	low risk
TCGA-DK-A3IV	BLCA	1	294	1	212	60	MALE	WHITE	Stage II	Muscle invasive urothelial carcinoma (pT2 or above)	High Grade	Dead	WITH TUMOR	6.64076	4.00568	0.291849	4.52735	5.34404	3.05337	18.8014	high risk
TCGA-DK-A3WW	BLCA	0	633	0	633	57	MALE	WHITE	Stage III	Muscle invasive urothelial carcinoma (pT2 or above)	High Grade	Alive	TUMOR FREE	5.85566	3.01319	2.67181	2.09155	5.07635	2.82707	25.4965	high risk
TCGA-DK-A3WX	BLCA	1	321	1	167	67	FEMALE	WHITE	Stage III	Muscle invasive urothelial carcinoma (pT2 or above)	High Grade	Dead	WITH TUMOR	6.78101	3.77351	5.76472	1.38778	5.44711	3.91194	19.0265	high risk
TCGA-DK-A3WY	BLCA	0	4967	0	4967	67	FEMALE	WHITE	Stage III	Muscle invasive urothelial carcinoma (pT2 or above)	High Grade	Alive	TUMOR FREE	6.71801	2.49508	2.56077	2.28012	5.95303	1.70656	13.9985	low risk
TCGA-DK-A3X1	BLCA	0	2009	0	2009	78	FEMALE	WHITE	Stage III	Muscle invasive urothelial carcinoma (pT2 or above)	High Grade	Alive	TUMOR FREE	4.54938	1.683	3.17885	2.50503	4.77693	1.39021	21.1401	high risk
TCGA-DK-A3X2	BLCA	1	547	1	533	85	MALE	WHITE	Stage IV	Muscle invasive urothelial carcinoma (pT2 or above)	High Grade	Dead	WITH TUMOR	7.3142	5.02345	0.276415	2.56839	5.67939	3.1007	19.8024	high risk
TCGA-DK-A6AV	BLCA	0	1952	0	1952	82	FEMALE	ASIAN	Stage II	Muscle invasive urothelial carcinoma (pT2 or above)	High Grade	Alive	TUMOR FREE	7.17016	3.48801	1.00244	2.74791	6.07636	2.58328	10.7264	low risk
TCGA-DK-A6AW	BLCA	0	1621	0	1621	70	MALE	WHITE	Stage II	Muscle invasive urothelial carcinoma (pT2 or above)	High Grade	Alive	TUMOR FREE	4.49672	0.829147	0.0309272	2.6313	4.48468	1.97465	12.19	low risk
TCGA-DK-A6B0	BLCA	0	2330	0	2330	61	MALE	WHITE	Stage II	Muscle invasive urothelial carcinoma (pT2 or above)	High Grade	Alive	TUMOR FREE	6.0939	0.950939	0.0870286	3.17337	5.34701	0.693606	18.2199	low risk
TCGA-DK-A6B1	BLCA	0	2049	0	2049	67	MALE	WHITE	Stage II	Muscle invasive urothelial carcinoma (pT2 or above)	High Grade	Alive	TUMOR FREE	6.75198	2.04929	0.217388	4.0297	6.21654	4.82965	22.7364	high risk
TCGA-DK-A6B2	BLCA	0	477	1	268	70	MALE	WHITE	Stage IV	Muscle invasive urothelial carcinoma (pT2 or above)	High Grade	Alive	WITH TUMOR	8.27725	2.23197	6.38537	3.45315	5.72176	1.76055	18.6268	low risk
TCGA-DK-A6B5	BLCA	0	1542	0	1542	45	MALE	WHITE	Stage IV	Muscle invasive urothelial carcinoma (pT2 or above)	High Grade	Alive	TUMOR FREE	6.05355	2.54516	2.4314	2.86745	5.77171	3.14508	14.5034	low risk
TCGA-DK-A6B6	BLCA	0	1115	0	1115	57	MALE	WHITE	Stage II	Muscle invasive urothelial carcinoma (pT2 or above)	High Grade	Alive	TUMOR FREE	5.62272	1.20769	0.153068	0.248851	4.21429	1.44667	17.996	low risk
TCGA-DK-AA6L	BLCA	1	1163	1	920	48	MALE	WHITE	Stage IV	Muscle invasive urothelial carcinoma (pT2 or above)	High Grade	Dead	WITH TUMOR	6.96271	2.48458	2.75263	3.72505	6.6513	0.997069	18.2617	low risk
TCGA-DK-AA6M	BLCA	0	1582	0	1582	64	FEMALE	WHITE	Stage II	Muscle invasive urothelial carcinoma (pT2 or above)	High Grade	Alive	TUMOR FREE	7.15255	2.5968	0.49482	2.80716	5.62021	2.81054	15.4704	low risk
TCGA-DK-AA6P	BLCA	0	457	1	16	72	FEMALE	WHITE	Stage II	Muscle invasive urothelial carcinoma (pT2 or above)	High Grade	Alive	TUMOR FREE	5.58919	1.21739	1.26831	1.35754	4.95137	2.00719	20.4629	high risk
TCGA-DK-AA6Q	BLCA	1	413	1	285	61	FEMALE	WHITE	Stage IV	Muscle invasive urothelial carcinoma (pT2 or above)	High Grade	Dead	WITH TUMOR	6.75112	2.99039	0.128219	0.645706	5.34492	3.54828	21.5648	high risk
TCGA-DK-AA6R	BLCA	0	5041	1	4907	68	MALE	WHITE	Stage IV	Muscle invasive urothelial carcinoma (pT2 or above)	High Grade	Alive	WITH TUMOR	6.23209	3.38345	3.02269	3.37886	5.69031	5.24245	22.4043	high risk
TCGA-DK-AA6S	BLCA	0	5050	1	539	60	MALE	WHITE	Stage III	Muscle invasive urothelial carcinoma (pT2 or above)	High Grade	Alive	TUMOR FREE	6.24518	2.36029	6.17808	1.91143	5.39152	3.13266	21.0304	high risk
TCGA-DK-AA6T	BLCA	0	572	0	572	63	MALE	WHITE	Stage II	Muscle invasive urothelial carcinoma (pT2 or above)	High Grade	Alive	TUMOR FREE	6.94132	3.90539	0.587196	2.61749	5.09113	4.9706	16.955	low risk
TCGA-DK-AA6U	BLCA	0	578	0	578	64	MALE	WHITE	Stage II	Muscle invasive urothelial carcinoma (pT2 or above)	[Unknown]	Alive	TUMOR FREE	6.62941	2.56138	0.0792054	3.48289	6.6318	2.34244	20.1217	high risk
TCGA-DK-AA6W	BLCA	1	415	1	379	78	MALE	WHITE	Stage II	Muscle invasive urothelial carcinoma (pT2 or above)	High Grade	Dead	WITH TUMOR	7.60277	4.04531	1.32559	3.03284	6.1777	1.68234	17.8144	low risk
TCGA-DK-AA6X	BLCA	0	467	0	467	63	MALE	WHITE	Stage II	Muscle invasive urothelial carcinoma (pT2 or above)	High Grade	Alive	TUMOR FREE	6.73919	2.7099	1.13745	3.46562	4.71153	3.92212	22.842	high risk
TCGA-DK-AA71	BLCA	0	415	0	415	71	MALE	WHITE	Stage II	Muscle invasive urothelial carcinoma (pT2 or above)	High Grade	Alive	WITH TUMOR	8.10019	2.22714	2.45361	1.48064	5.9168	3.11342	21.9478	high risk
TCGA-DK-AA74	BLCA	0	1708	0	1708	75	MALE	WHITE	Stage III	Muscle invasive urothelial carcinoma (pT2 or above)	High Grade	Alive	TUMOR FREE	6.54906	1.34688	5.41288	2.4305	6.11011	3.66168	15.6625	low risk
TCGA-DK-AA75	BLCA	1	340	1	328	82	MALE	WHITE	Stage III	Muscle invasive urothelial carcinoma (pT2 or above)	High Grade	Dead	WITH TUMOR	5.61677	1.91921	0.319796	1.79443	6.29695	1.42918	15.0006	low risk
TCGA-DK-AA76	BLCA	0	366	0	366	64	FEMALE	WHITE	Stage II	Muscle invasive urothelial carcinoma (pT2 or above)	High Grade	Alive	WITH TUMOR	6.44555	2.75795	0.600275	4.12844	5.65738	1.6419	14.837	low risk
TCGA-DK-AA77	BLCA	0	618	1	467	61	MALE	WHITE	Stage II	Muscle invasive urothelial carcinoma (pT2 or above)	High Grade	Alive	TUMOR FREE	6.2514	2.26277	0.377826	3.47439	5.49655	1.87133	19.5109	high risk
TCGA-E5-A2PC	BLCA	0	1326	0	1326	61	FEMALE	WHITE	Stage IV	Muscle invasive urothelial carcinoma (pT2 or above)	High Grade	Alive	TUMOR FREE	6.12515	1.91477	1.2603	0.174947	5.48225	2.91986	21.1271	high risk
TCGA-E5-A4TZ	BLCA	1	467	1	435	64	MALE	WHITE	Stage IV	Muscle invasive urothelial carcinoma (pT2 or above)	High Grade	Dead	WITH TUMOR	6.97343	4.21767	1.30953	3.80778	6.10789	4.39324	14.0715	low risk
TCGA-E5-A4U1	BLCA	0	1181	1	705	72	MALE	[Unknown]	Stage II	Muscle invasive urothelial carcinoma (pT2 or above)	High Grade	Alive	WITH TUMOR	5.54475	1.70117	0.841442	3.16293	6.32635	1.11118	17.2342	low risk
TCGA-E7-A3X6	BLCA	1	904	1	369	70	MALE	WHITE	Stage II	Muscle invasive urothelial carcinoma (pT2 or above)	Low Grade	Dead	WITH TUMOR	6.56757	2.30589	3.28859	3.49815	4.7129	2.19378	10.2862	low risk
TCGA-E7-A3Y1	BLCA	0	163	0	163	57	MALE	WHITE	Stage II	Muscle invasive urothelial carcinoma (pT2 or above)	Low Grade	Alive	TUMOR FREE	4.76013	1.52828	1.21729	3.48217	4.02948	0.844981	19.1414	high risk
TCGA-E7-A4IJ	BLCA	1	674	1	620	56	MALE	ASIAN	Stage II	Muscle invasive urothelial carcinoma (pT2 or above)	High Grade	Dead	WITH TUMOR	6.17635	1.65988	1.32807	0.462643	6.19005	2.257	11.4712	low risk
TCGA-E7-A4XJ	BLCA	0	68	0	68	66	MALE	ASIAN	Stage II	Muscle invasive urothelial carcinoma (pT2 or above)	High Grade	Dead	TUMOR FREE	4.70569	0.925534	0.0584112	2.85112	4.47095	2.56782	8.77758	low risk
TCGA-E7-A519	BLCA	0	508	0	508	72	MALE	WHITE	Stage II	Muscle invasive urothelial carcinoma (pT2 or above)	High Grade	Alive	TUMOR FREE	2.42206	0.200872	0.215865	2.21834	4.85754	2.65185	18.0712	low risk
TCGA-E7-A541	BLCA	0	778	0	778	66	MALE	WHITE	Stage II	Muscle invasive urothelial carcinoma (pT2 or above)	High Grade	Dead	TUMOR FREE	6.19577	4.12608	0.187769	2.31326	6.10292	1.82315	15.5404	low risk
TCGA-E7-A5KE	BLCA	0	17	0	17	78	FEMALE	ASIAN	Stage II	Muscle invasive urothelial carcinoma (pT2 or above)	High Grade	Alive	TUMOR FREE	6.87622	2.87415	0.574323	4.07437	5.71203	1.36229	15.1988	low risk
TCGA-E7-A5KF	BLCA	0	20	0	20	67	MALE	ASIAN	Stage II	Muscle invasive urothelial carcinoma (pT2 or above)	Low Grade	Alive	TUMOR FREE	6.61694	3.03232	1.30184	3.81673	4.59521	1.46431	16.5079	low risk
TCGA-E7-A677	BLCA	0	820	0	820	81	MALE	ASIAN	Stage II	Muscle invasive urothelial carcinoma (pT2 or above)	Low Grade	Alive	TUMOR FREE	6.2248	2.85684	1.15974	3.71963	5.4931	2.67717	11.2763	low risk
TCGA-E7-A678	BLCA	0	798	0	798	55	MALE	ASIAN	Stage III	Muscle invasive urothelial carcinoma (pT2 or above)	Low Grade	Alive	TUMOR FREE	5.86912	0.731733	0.495023	3.04074	4.7964	0.354807	19.2017	high risk
TCGA-E7-A6MD	BLCA	0	129	0	129	66	MALE	WHITE	Stage IV	Muscle invasive urothelial carcinoma (pT2 or above)	High Grade	Alive	#N/A	6.05333	2.20094	2.40144	1.45889	5.72448	2.62084	18.8526	high risk
TCGA-E7-A6ME	BLCA	0	731	0	731	75	MALE	ASIAN	Stage II	Muscle invasive urothelial carcinoma (pT2 or above)	High Grade	Alive	TUMOR FREE	7.45106	3.95558	0.577439	3.73789	6.23148	2.01699	14.0078	low risk
TCGA-E7-A6MF	BLCA	0	750	0	750	37	MALE	ASIAN	Stage II	Muscle invasive urothelial carcinoma (pT2 or above)	Low Grade	Alive	TUMOR FREE	6.21546	3.58834	0	4.40847	4.63841	1.98761	12.9086	low risk
TCGA-E7-A7DU	BLCA	0	28	0	28	73	MALE	WHITE	Stage III	Muscle invasive urothelial carcinoma (pT2 or above)	Low Grade	Alive	TUMOR FREE	5.30902	1.60345	0.863584	3.20919	5.50738	1.1986	14.786	low risk
TCGA-E7-A7DV	BLCA	0	37	0	37	44	MALE	WHITE	Stage IV	Muscle invasive urothelial carcinoma (pT2 or above)	High Grade	Alive	WITH TUMOR	5.38729	1.08478	0.776919	4.0402	6.5093	3.47539	14.9188	low risk
TCGA-E7-A7PW	BLCA	0	416	1	174	63	MALE	ASIAN	Stage III	Muscle invasive urothelial carcinoma (pT2 or above)	High Grade	Alive	TUMOR FREE	5.78359	1.74953	0.812742	2.84608	6.38773	1.20728	20.9181	high risk
TCGA-E7-A7XN	BLCA	0	428	1	190	66	MALE	ASIAN	Stage III	Muscle invasive urothelial carcinoma (pT2 or above)	High Grade	Alive	WITH TUMOR	5.70301	3.27457	1.48902	0.173819	4.85901	4.12471	19.3285	high risk
TCGA-E7-A85H	BLCA	0	394	0	394	64	MALE	ASIAN	Stage III	Muscle invasive urothelial carcinoma (pT2 or above)	High Grade	Alive	TUMOR FREE	7.21021	2.09299	2.90209	2.46245	6.12005	1.41784	14.0446	low risk
TCGA-E7-A8O7	BLCA	0	466	0	466	52	MALE	ASIAN	Stage II	Muscle invasive urothelial carcinoma (pT2 or above)	Low Grade	Alive	TUMOR FREE	5.67617	2.48083	0.960061	3.45322	4.59491	2.08068	11.2867	low risk
TCGA-E7-A8O8	BLCA	0	13	0	13	59	MALE	ASIAN	Stage II	Muscle invasive urothelial carcinoma (pT2 or above)	High Grade	Alive	TUMOR FREE	4.60253	1.15513	0.0781998	2.58628	5.03967	1.44808	20.7103	high risk
TCGA-E7-A97P	BLCA	0	437	0	437	73	MALE	ASIAN	Stage II	Muscle invasive urothelial carcinoma (pT2 or above)	High Grade	Dead	TUMOR FREE	6.20353	3.43039	4.23351	2.91899	5.26295	3.27809	14.7753	low risk
TCGA-E7-A97Q	BLCA	1	246	1	246	60	FEMALE	WHITE	Stage IV	Muscle invasive urothelial carcinoma (pT2 or above)	High Grade	Dead	WITH TUMOR	5.17289	1.63336	2.97079	3.54169	4.50596	2.87412	22.3889	high risk
TCGA-FD-A3B3	BLCA	0	974	0	974	74	FEMALE	WHITE	Stage III	Muscle invasive urothelial carcinoma (pT2 or above)	High Grade	Dead	TUMOR FREE	6.86138	3.49773	3.48896	2.54229	5.6303	3.8256	23.5534	high risk
TCGA-FD-A3B4	BLCA	1	510	1	359	55	FEMALE	BLACK OR AFRICAN AMERICAN	Stage III	Muscle invasive urothelial carcinoma (pT2 or above)	High Grade	Dead	WITH TUMOR	6.28615	3.3329	3.61923	1.12985	5.21179	4.81299	20.1127	high risk
TCGA-FD-A3B5	BLCA	1	272	1	272	86	MALE	BLACK OR AFRICAN AMERICAN	Stage IV	Muscle invasive urothelial carcinoma (pT2 or above)	High Grade	Dead	WITH TUMOR	6.47472	2.80704	3.82676	3.48334	5.50315	3.56376	22.8365	high risk
TCGA-FD-A3B6	BLCA	0	1005	0	1005	75	MALE	WHITE	Stage II	Muscle invasive urothelial carcinoma (pT2 or above)	High Grade	Dead	TUMOR FREE	6.56297	2.88163	4.04264	0.499599	5.85217	2.43016	24.7906	high risk
TCGA-FD-A3B7	BLCA	1	122	1	110	66	MALE	BLACK OR AFRICAN AMERICAN	Stage III	Muscle invasive urothelial carcinoma (pT2 or above)	High Grade	Dead	WITH TUMOR	6.72149	3.39973	7.29581	2.80443	6.07342	3.24736	22.686	high risk
TCGA-FD-A3B8	BLCA	0	384	0	384	56	MALE	WHITE	Stage II	Muscle invasive urothelial carcinoma (pT2 or above)	High Grade	Alive	TUMOR FREE	6.58185	2.70257	5.31169	2.9733	5.3881	4.47196	20.9243	high risk
TCGA-FD-A3N5	BLCA	1	685	1	346	69	MALE	BLACK OR AFRICAN AMERICAN	Stage II	Muscle invasive urothelial carcinoma (pT2 or above)	High Grade	Dead	WITH TUMOR	6.87961	4.93233	0.227226	3.35536	5.60095	4.56893	21.7245	high risk
TCGA-FD-A3N6	BLCA	0	851	0	851	43	FEMALE	BLACK OR AFRICAN AMERICAN	Stage II	Muscle invasive urothelial carcinoma (pT2 or above)	High Grade	Alive	TUMOR FREE	6.40658	3.17202	1.14447	0.234468	4.42751	4.79627	19.5726	high risk
TCGA-FD-A3NA	BLCA	0	1845	1	1338	60	MALE	WHITE	Stage II	Muscle invasive urothelial carcinoma (pT2 or above)	High Grade	Alive	TUMOR FREE	6.03902	2.70033	3.84774	2.9505	5.72691	2.93934	17.3188	low risk
TCGA-FD-A3SJ	BLCA	1	739	1	281	59	MALE	WHITE	Stage IV	Muscle invasive urothelial carcinoma (pT2 or above)	High Grade	Dead	WITH TUMOR	6.54053	1.18166	2.02741	3.12417	7.1857	1.58783	17.7762	low risk
TCGA-FD-A3SL	BLCA	1	712	1	260	60	MALE	WHITE	Stage IV	Muscle invasive urothelial carcinoma (pT2 or above)	High Grade	Dead	WITH TUMOR	5.8631	1.59208	4.22925	3.2947	5.34682	2.82857	21.4716	high risk
TCGA-FD-A3SM	BLCA	1	547	1	144	70	MALE	WHITE	Stage IV	Muscle invasive urothelial carcinoma (pT2 or above)	High Grade	Dead	WITH TUMOR	6.53366	2.00284	6.18413	3.2655	5.38878	3.5404	21.7531	high risk
TCGA-FD-A3SN	BLCA	0	887	1	110	79	MALE	WHITE	Stage III	Muscle invasive urothelial carcinoma (pT2 or above)	High Grade	Alive	TUMOR FREE	7.08384	3.53064	4.29365	3.68703	6.11074	2.89362	21.288	high risk
TCGA-FD-A3SO	BLCA	1	168	1	143	68	MALE	WHITE	Stage IV	Muscle invasive urothelial carcinoma (pT2 or above)	High Grade	Dead	WITH TUMOR	5.59312	2.63639	5.90431	2.03537	4.60528	3.82543	24.4863	high risk
TCGA-FD-A3SP	BLCA	0	783	0	783	60	MALE	WHITE	Stage III	Muscle invasive urothelial carcinoma (pT2 or above)	High Grade	Alive	TUMOR FREE	6.82119	2.91798	7.38633	2.98853	5.80724	3.62981	20.3946	high risk
TCGA-FD-A3SQ	BLCA	1	1423	1	991	62	MALE	WHITE	Stage IV	Muscle invasive urothelial carcinoma (pT2 or above)	High Grade	Dead	WITH TUMOR	6.51774	0.995113	5.66008	3.79376	5.77476	4.03477	20.4388	high risk
TCGA-FD-A3SR	BLCA	1	602	1	372	68	MALE	WHITE	Stage IV	Muscle invasive urothelial carcinoma (pT2 or above)	High Grade	Dead	WITH TUMOR	6.81178	2.82934	4.38227	3.46656	6.70594	1.70657	16.9698	low risk
TCGA-FD-A3SS	BLCA	1	391	1	220	66	MALE	WHITE	Stage IV	Muscle invasive urothelial carcinoma (pT2 or above)	High Grade	Dead	WITH TUMOR	5.49685	2.727	2.18717	3.445	5.75143	2.93456	17.1295	low risk
TCGA-FD-A43N	BLCA	0	699	0	699	76	MALE	WHITE	Stage III	Muscle invasive urothelial carcinoma (pT2 or above)	High Grade	Alive	TUMOR FREE	5.55581	1.10602	4.02319	2.94325	5.76068	2.4613	20.8503	high risk
TCGA-FD-A43P	BLCA	0	832	0	832	74	MALE	BLACK OR AFRICAN AMERICAN	Stage II	Muscle invasive urothelial carcinoma (pT2 or above)	High Grade	Alive	TUMOR FREE	6.71662	3.37013	1.75455	2.73921	7.42288	2.46529	17.1149	low risk
TCGA-FD-A43S	BLCA	0	455	0	455	71	FEMALE	WHITE	Stage III	Muscle invasive urothelial carcinoma (pT2 or above)	High Grade	Alive	TUMOR FREE	6.09101	0.49297	0.533087	2.23599	5.8317	4.33057	19.8793	high risk
TCGA-FD-A43U	BLCA	0	636	1	497	70	MALE	WHITE	Stage IV	Muscle invasive urothelial carcinoma (pT2 or above)	High Grade	Alive	WITH TUMOR	5.45914	0.569925	4.94353	0.842017	6.41079	2.26435	12.6248	low risk
TCGA-FD-A43X	BLCA	0	110	0	110	84	MALE	WHITE	Stage II	Muscle invasive urothelial carcinoma (pT2 or above)	High Grade	Alive	TUMOR FREE	5.79677	1.00752	0.492847	3.54823	5.38378	1.55039	21.0406	high risk
TCGA-FD-A43Y	BLCA	0	474	0	474	65	MALE	WHITE	Stage III	Muscle invasive urothelial carcinoma (pT2 or above)	High Grade	Dead	TUMOR FREE	6.34929	3.07093	4.47758	2.01888	5.65858	2.18	17.7461	low risk
TCGA-FD-A5BR	BLCA	0	813	0	813	57	MALE	WHITE	Stage II	Muscle invasive urothelial carcinoma (pT2 or above)	High Grade	Alive	TUMOR FREE	6.49815	1.50102	0.652819	2.85918	5.75035	4.07557	21.2803	high risk
TCGA-FD-A5BS	BLCA	0	1639	0	1639	68	MALE	WHITE	Stage III	Muscle invasive urothelial carcinoma (pT2 or above)	High Grade	Alive	TUMOR FREE	6.27187	0.689676	5.82043	1.89739	6.33069	2.87342	20.8484	high risk
TCGA-FD-A5BT	BLCA	0	328	0	328	84	MALE	WHITE	Stage III	Muscle invasive urothelial carcinoma (pT2 or above)	High Grade	Dead	TUMOR FREE	6.09661	0.951627	5.85301	2.0897	6.60806	2.34399	21.5189	high risk
TCGA-FD-A5BU	BLCA	0	588	0	588	76	FEMALE	BLACK OR AFRICAN AMERICAN	Stage II	Muscle invasive urothelial carcinoma (pT2 or above)	High Grade	Alive	TUMOR FREE	6.93105	2.23773	4.34684	2.83896	5.69367	3.55957	16.1628	low risk
TCGA-FD-A5BV	BLCA	1	163	1	134	47	FEMALE	WHITE	Stage III	Muscle invasive urothelial carcinoma (pT2 or above)	High Grade	Dead	WITH TUMOR	5.87756	1.80831	0.988165	1.49987	4.8055	2.26681	26.6606	high risk
TCGA-FD-A5BX	BLCA	1	173	1	99	82	MALE	WHITE	Stage IV	Muscle invasive urothelial carcinoma (pT2 or above)	High Grade	Dead	WITH TUMOR	6.95172	1.17909	8.17784	2.54147	6.35107	5.63589	23.4301	high risk
TCGA-FD-A5BY	BLCA	0	251	0	251	63	FEMALE	WHITE	Stage III	Muscle invasive urothelial carcinoma (pT2 or above)	High Grade	Alive	TUMOR FREE	7.52349	3.44481	4.94069	4.60753	6.83512	3.78007	22.4513	high risk
TCGA-FD-A5BZ	BLCA	1	835	1	533	77	FEMALE	WHITE	Stage IV	Muscle invasive urothelial carcinoma (pT2 or above)	High Grade	Dead	WITH TUMOR	6.82494	1.39146	7.74799	4.09545	6.793	2.88769	20.2086	high risk
TCGA-FD-A5C0	BLCA	1	550	1	27	61	MALE	WHITE	Stage IV	Muscle invasive urothelial carcinoma (pT2 or above)	High Grade	Dead	WITH TUMOR	7.23772	3.23002	2.51205	3.88517	6.43861	2.74427	20.885	high risk
TCGA-FD-A5C1	BLCA	0	1792	0	1792	61	FEMALE	WHITE	Stage III	Muscle invasive urothelial carcinoma (pT2 or above)	High Grade	Alive	TUMOR FREE	6.15883	2.36277	4.82108	1.60863	5.7213	2.18031	21.6891	high risk
TCGA-FD-A62N	BLCA	0	82	0	82	69	MALE	ASIAN	Stage III	Muscle invasive urothelial carcinoma (pT2 or above)	High Grade	Alive	TUMOR FREE	6.8536	2.21716	5.22419	2.26413	6.28048	1.9344	16.6386	low risk
TCGA-FD-A62O	BLCA	0	216	0	216	74	MALE	WHITE	Stage IV	Muscle invasive urothelial carcinoma (pT2 or above)	High Grade	Dead	TUMOR FREE	6.48827	1.82746	2.60903	2.98895	4.3457	2.53727	21.4046	high risk
TCGA-FD-A62P	BLCA	1	191	1	191	76	MALE	WHITE	Stage II	Muscle invasive urothelial carcinoma (pT2 or above)	High Grade	Dead	WITH TUMOR	6.77428	1.33496	2.13169	1.24505	6.59201	3.7793	26.2702	high risk
TCGA-FD-A62S	BLCA	1	406	1	306	60	FEMALE	BLACK OR AFRICAN AMERICAN	Stage III	Muscle invasive urothelial carcinoma (pT2 or above)	High Grade	Dead	WITH TUMOR	7.31043	3.20605	8.00945	3.29063	6.07154	4.01099	19.629	high risk
TCGA-FD-A6TA	BLCA	0	1912	0	1912	58	MALE	WHITE	Stage IV	Muscle invasive urothelial carcinoma (pT2 or above)	High Grade	Alive	TUMOR FREE	6.47384	1.75511	5.33015	3.10091	5.61942	2.27935	19.2938	high risk
TCGA-FD-A6TB	BLCA	0	572	0	572	82	MALE	WHITE	Stage III	Muscle invasive urothelial carcinoma (pT2 or above)	High Grade	Alive	TUMOR FREE	7.09795	2.20324	2.19824	3.47697	6.16954	3.07284	23.3419	high risk
TCGA-FD-A6TC	BLCA	0	187	0	187	79	FEMALE	WHITE	Stage III	Muscle invasive urothelial carcinoma (pT2 or above)	High Grade	Alive	TUMOR FREE	7.36962	3.06962	6.82361	3.76968	6.19844	2.42587	21.1988	high risk
TCGA-FD-A6TD	BLCA	0	386	0	386	77	MALE	WHITE	Stage III	Muscle invasive urothelial carcinoma (pT2 or above)	High Grade	Dead	TUMOR FREE	6.81939	2.33013	4.30237	3.09489	5.78737	3.52688	16.0025	low risk
TCGA-FD-A6TE	BLCA	0	376	1	321	54	MALE	WHITE	Stage IV	Muscle invasive urothelial carcinoma (pT2 or above)	High Grade	Alive	TUMOR FREE	6.12889	4.53377	0.26749	3.53258	5.65745	1.09478	20.7521	high risk
TCGA-FD-A6TF	BLCA	0	69	0	69	80	FEMALE	WHITE	Stage IV	Muscle invasive urothelial carcinoma (pT2 or above)	High Grade	Dead	TUMOR FREE	7.17976	2.34173	3.74149	2.86983	5.96813	2.57524	19.6419	high risk
TCGA-FD-A6TG	BLCA	0	93	0	93	73	MALE	WHITE	Stage IV	Muscle invasive urothelial carcinoma (pT2 or above)	High Grade	Dead	TUMOR FREE	6.25938	1.41109	3.8622	2.09069	6.72711	1.97965	20.2494	high risk
TCGA-FD-A6TH	BLCA	1	131	1	126	63	MALE	WHITE	Stage IV	Muscle invasive urothelial carcinoma (pT2 or above)	High Grade	Dead	WITH TUMOR	6.33781	2.25326	5.69723	4.09003	7.03375	1.99875	13.668	low risk
TCGA-FD-A6TI	BLCA	0	294	0	294	73	MALE	WHITE	Stage IV	Muscle invasive urothelial carcinoma (pT2 or above)	High Grade	Dead	TUMOR FREE	5.78678	0.645825	0.607159	3.55749	5.05845	3.21606	21.3132	high risk
TCGA-FD-A6TK	BLCA	0	330	0	330	60	MALE	WHITE	Stage III	Muscle invasive urothelial carcinoma (pT2 or above)	High Grade	Alive	TUMOR FREE	6.14817	3.26251	5.78304	3.6864	6.12826	2.80747	12.2986	low risk
TCGA-FJ-A3Z7	BLCA	0	945	0	945	76	MALE	WHITE	Stage IV	Muscle invasive urothelial carcinoma (pT2 or above)	High Grade	Alive	TUMOR FREE	3.95277	0.130426	1.00156	2.2323	4.42721	3.86753	13.1461	low risk
TCGA-FJ-A3Z9	BLCA	0	385	0	385	72	MALE	WHITE	[Not Available]	Muscle invasive urothelial carcinoma (pT2 or above)	High Grade	Dead	TUMOR FREE	5.32656	2.34225	1.07093	2.91167	4.44568	1.27655	11.7364	low risk
TCGA-FJ-A3ZE	BLCA	1	324	1	152	65	MALE	WHITE	Stage IV	Muscle invasive urothelial carcinoma (pT2 or above)	High Grade	Dead	WITH TUMOR	5.67475	2.48066	0.238825	4.25496	4.90919	0.864897	12.9225	low risk
TCGA-FJ-A3ZF	BLCA	0	524	0	524	73	MALE	WHITE	Stage III	Muscle invasive urothelial carcinoma (pT2 or above)	High Grade	Alive	TUMOR FREE	5.75909	2.75013	0.310858	3.74033	4.82118	1.17853	18.449	low risk
TCGA-FJ-A871	BLCA	1	272	1	106	49	MALE	WHITE	Stage III	Muscle invasive urothelial carcinoma (pT2 or above)	High Grade	Dead	WITH TUMOR	7.32329	1.81114	0.577088	2.6147	6.90707	1.94437	16.9922	low risk
TCGA-FT-A3EE	BLCA	0	99	0	99	80	FEMALE	WHITE	Stage III	Muscle invasive urothelial carcinoma (pT2 or above)	High Grade	Dead	TUMOR FREE	6.25488	2.22621	0.974436	2.81704	5.45184	2.95394	23.5191	high risk
TCGA-FT-A61P	BLCA	0	337	0	337	76	MALE	WHITE	Stage IV	Muscle invasive urothelial carcinoma (pT2 or above)	High Grade	Alive	TUMOR FREE	6.491	3.93402	4.81938	2.84306	5.85063	4.10978	15.2257	low risk
TCGA-G2-A2EC	BLCA	1	696	1	679	58	FEMALE	BLACK OR AFRICAN AMERICAN	Stage II	Muscle invasive urothelial carcinoma (pT2 or above)	High Grade	Dead	WITH TUMOR	6.02253	1.15715	1.17932	3.59074	4.63714	3.95986	19.5891	high risk
TCGA-G2-A2EF	BLCA	0	1884	0	1884	50	MALE	WHITE	Stage II	Muscle invasive urothelial carcinoma (pT2 or above)	High Grade	Alive	TUMOR FREE	7.56451	4.39398	1.4845	3.94412	6.64231	1.24677	21.1344	high risk
TCGA-G2-A2EJ	BLCA	0	1460	1	910	56	FEMALE	WHITE	Stage II	Muscle invasive urothelial carcinoma (pT2 or above)	High Grade	Alive	TUMOR FREE	6.05562	3.3652	0.983848	0.201662	4.35385	4.69578	10.7576	low risk
TCGA-G2-A2EK	BLCA	0	485	1	485	57	MALE	WHITE	Stage II	Muscle invasive urothelial carcinoma (pT2 or above)	High Grade	Alive	WITH TUMOR	5.42114	0.70429	0.171593	3.31113	4.11765	1.7409	22.6586	high risk
TCGA-G2-A2EL	BLCA	1	819	1	105	77	MALE	WHITE	Stage II	Muscle invasive urothelial carcinoma (pT2 or above)	High Grade	Dead	WITH TUMOR	7.78169	5.719	2.85452	3.06205	5.49492	1.86943	23.5188	high risk
TCGA-G2-A2EO	BLCA	0	1804	0	1804	69	MALE	WHITE	Stage III	Muscle invasive urothelial carcinoma (pT2 or above)	High Grade	Dead	TUMOR FREE	7.03316	2.27624	5.63602	2.62139	6.46167	3.35353	25.3531	high risk
TCGA-G2-A2ES	BLCA	1	1004	1	897	85	MALE	WHITE	Stage II	Muscle invasive urothelial carcinoma (pT2 or above)	High Grade	Dead	WITH TUMOR	6.66301	3.88309	5.06825	0.493078	5.04126	3.85872	21.4048	high risk
TCGA-G2-A3IB	BLCA	1	220	1	220	66	MALE	BLACK OR AFRICAN AMERICAN	Stage II	Muscle invasive urothelial carcinoma (pT2 or above)	High Grade	Dead	WITH TUMOR	6.01402	3.29014	1.4625	0.132221	5.18595	3.80588	11.3314	low risk
TCGA-G2-A3IE	BLCA	1	612	1	612	51	MALE	WHITE	Stage II	Muscle invasive urothelial carcinoma (pT2 or above)	High Grade	Dead	WITH TUMOR	5.68597	0.6371	1.40668	3.62458	3.70487	1.71632	15.2001	low risk
TCGA-G2-A3VY	BLCA	0	536	0	536	66	MALE	ASIAN	Stage II	Muscle invasive urothelial carcinoma (pT2 or above)	High Grade	Alive	WITH TUMOR	6.93301	2.66652	0.316805	4.57951	6.68011	0.924308	11.1487	low risk
TCGA-G2-AA3B	BLCA	0	2008	0	2008	75	FEMALE	WHITE	Stage II	Muscle invasive urothelial carcinoma (pT2 or above)	High Grade	Alive	TUMOR FREE	5.31292	1.10073	0.967943	3.44715	4.55749	0.970263	19.9337	high risk
TCGA-G2-AA3C	BLCA	1	211	1	211	66	MALE	WHITE	Stage IV	Muscle invasive urothelial carcinoma (pT2 or above)	High Grade	Dead	WITH TUMOR	6.57882	1.70186	0	2.25644	6.9338	4.74049	15.915	low risk
TCGA-G2-AA3D	BLCA	0	2139	0	2139	60	MALE	WHITE	Stage IV	Muscle invasive urothelial carcinoma (pT2 or above)	High Grade	Alive	TUMOR FREE	6.34324	2.10258	0.101897	3.16149	5.05053	3.33231	15.1677	low risk
TCGA-G2-AA3F	BLCA	0	893	0	893	77	MALE	WHITE	Stage IV	Muscle invasive urothelial carcinoma (pT2 or above)	High Grade	Alive	TUMOR FREE	6.03855	1.0161	1.08891	3.05468	5.41498	2.73917	17.6446	low risk
TCGA-GC-A3BM	BLCA	1	651	1	651	70	MALE	WHITE	Stage II	Muscle invasive urothelial carcinoma (pT2 or above)	High Grade	Dead	WITH TUMOR	7.06756	2.73419	1.78532	3.89828	5.08382	2.79487	22.2728	high risk
TCGA-GC-A3I6	BLCA	1	630	1	546	45	MALE	WHITE	Stage III	Muscle invasive urothelial carcinoma (pT2 or above)	High Grade	Dead	WITH TUMOR	6.79833	4.86528	3.65258	3.43249	4.92673	4.02115	17.8992	low risk
TCGA-GC-A3OO	BLCA	0	481	0	481	79	MALE	WHITE	Stage II	Muscle invasive urothelial carcinoma (pT2 or above)	High Grade	Alive	TUMOR FREE	6.42584	2.70098	2.15716	3.34697	5.16402	3.04919	20.5148	high risk
TCGA-GC-A3RB	BLCA	0	582	0	582	54	MALE	WHITE	Stage III	Muscle invasive urothelial carcinoma (pT2 or above)	High Grade	Alive	TUMOR FREE	7.12293	3.80653	0.651162	0.873028	5.69782	1.73851	22.372	high risk
TCGA-GC-A3RC	BLCA	0	484	0	484	59	MALE	WHITE	Stage II	Muscle invasive urothelial carcinoma (pT2 or above)	High Grade	Alive	TUMOR FREE	7.32905	4.71243	1.51851	3.21835	6.01417	3.96544	18.8739	high risk
TCGA-GC-A3RD	BLCA	0	428	0	428	83	FEMALE	WHITE	Stage III	Muscle invasive urothelial carcinoma (pT2 or above)	High Grade	Alive	TUMOR FREE	6.50036	1.50355	2.1376	1.2003	5.95297	2.00306	19.2339	high risk
TCGA-GC-A3WC	BLCA	0	540	0	540	80	FEMALE	WHITE	Stage III	Muscle invasive urothelial carcinoma (pT2 or above)	High Grade	Alive	TUMOR FREE	6.63153	3.81791	1.84511	3.23446	5.3791	2.98772	23.1239	high risk
TCGA-GC-A3YS	BLCA	0	758	0	758	61	MALE	WHITE	Stage IV	Muscle invasive urothelial carcinoma (pT2 or above)	High Grade	Alive	TUMOR FREE	6.77501	3.40619	5.92324	3.95588	6.63776	3.27657	20.6904	high risk
TCGA-GC-A4ZW	BLCA	0	15	0	15	71	MALE	WHITE	Stage III	Muscle invasive urothelial carcinoma (pT2 or above)	High Grade	Alive	TUMOR FREE	8.12189	2.38544	0.0459022	2.4346	5.85697	3.82057	17.8995	low risk
TCGA-GC-A6I1	BLCA	0	272	0	272	90	FEMALE	WHITE	Stage II	Muscle invasive urothelial carcinoma (pT2 or above)	High Grade	Dead	TUMOR FREE	7.07206	2.04945	1.76307	2.64038	5.96787	1.4896	16.4855	low risk
TCGA-GC-A6I3	BLCA	0	423	0	423	90	FEMALE	BLACK OR AFRICAN AMERICAN	Stage IV	Muscle invasive urothelial carcinoma (pT2 or above)	High Grade	Alive	TUMOR FREE	6.15208	1.27929	2.28113	3.4116	6.98412	1.50697	17.4585	low risk
TCGA-GD-A2C5	BLCA	0	812	1	214	53	FEMALE	WHITE	Stage IV	Muscle invasive urothelial carcinoma (pT2 or above)	High Grade	Alive	WITH TUMOR	6.05454	2.13245	2.69574	3.53381	5.50578	3.09202	16.3008	low risk
TCGA-GD-A3OP	BLCA	0	64	0	64	84	FEMALE	WHITE	Stage IV	Muscle invasive urothelial carcinoma (pT2 or above)	High Grade	Alive	#N/A	6.0887	2.01253	1.07529	3.81154	5.09752	4.02528	19.2699	high risk
TCGA-GD-A3OQ	BLCA	0	95	0	95	48	MALE	WHITE	Stage IV	Muscle invasive urothelial carcinoma (pT2 or above)	High Grade	Alive	#N/A	6.6791	4.33592	1.59574	3.59764	4.93803	3.50043	22.5784	high risk
TCGA-GD-A3OS	BLCA	0	638	1	223	54	FEMALE	WHITE	Stage II	Muscle invasive urothelial carcinoma (pT2 or above)	High Grade	Alive	WITH TUMOR	7.11955	3.83332	3.35743	3.12191	6.34348	3.34855	15.3685	low risk
TCGA-GD-A6C6	BLCA	0	67	0	67	64	MALE	WHITE	Stage III	Muscle invasive urothelial carcinoma (pT2 or above)	High Grade	Alive	TUMOR FREE	5.37688	0.706799	0.626968	0.422279	6.09057	1.10129	12.7655	low risk
TCGA-GD-A76B	BLCA	0	224	0	224	86	FEMALE	WHITE	Stage II	Muscle invasive urothelial carcinoma (pT2 or above)	High Grade	Alive	TUMOR FREE	5.51714	0.870629	0.12361	2.79775	5.4388	1.68451	14.4617	low risk
TCGA-GU-A42P	BLCA	0	332	0	332	72	MALE	WHITE	Stage IV	Muscle invasive urothelial carcinoma (pT2 or above)	High Grade	Dead	TUMOR FREE	6.35618	2.02404	0.644327	3.70949	5.55885	1.52518	23.7989	high risk
TCGA-GU-A42Q	BLCA	0	344	0	344	67	MALE	WHITE	Stage III	Muscle invasive urothelial carcinoma (pT2 or above)	High Grade	Dead	TUMOR FREE	6.98926	4.21968	2.63132	0.717435	6.14749	2.64783	16.2307	low risk
TCGA-GU-A42R	BLCA	1	577	1	91	68	MALE	WHITE	Stage IV	Muscle invasive urothelial carcinoma (pT2 or above)	High Grade	Dead	WITH TUMOR	6.88135	2.5411	1.76764	4.50242	4.96133	2.58418	21.491	high risk
TCGA-GU-A762	BLCA	1	232	1	232	87	MALE	WHITE	Stage IV	Muscle invasive urothelial carcinoma (pT2 or above)	High Grade	Dead	WITH TUMOR	6.96255	3.11044	4.23286	2.76195	6.05914	2.30899	13.846	low risk
TCGA-GU-A763	BLCA	0	997	1	303	72	MALE	WHITE	Stage III	Muscle invasive urothelial carcinoma (pT2 or above)	High Grade	Alive	WITH TUMOR	5.91761	1.20409	1.79331	2.97448	5.62841	0.493882	22.1103	high risk
TCGA-GU-A764	BLCA	0	610	0	610	66	MALE	WHITE	Stage II	Muscle invasive urothelial carcinoma (pT2 or above)	High Grade	Alive	TUMOR FREE	6.90694	3.29142	4.24464	2.74373	5.46549	3.41467	18.9776	high risk
TCGA-GU-A766	BLCA	0	480	0	480	62	MALE	WHITE	Stage II	Muscle invasive urothelial carcinoma (pT2 or above)	High Grade	Alive	WITH TUMOR	6.71978	2.30402	0.0489645	2.20417	5.55795	4.24722	18.1302	low risk
TCGA-GU-A767	BLCA	1	144	1	144	81	MALE	WHITE	Stage IV	Muscle invasive urothelial carcinoma (pT2 or above)	High Grade	Dead	WITH TUMOR	6.73359	0.983974	1.13107	2.62185	6.91812	2.80049	19.3505	high risk
TCGA-GU-AATO	BLCA	1	324	1	324	75	MALE	WHITE	Stage IV	Muscle invasive urothelial carcinoma (pT2 or above)	High Grade	Dead	WITH TUMOR	6.37748	2.06762	2.7124	3.4686	6.11548	3.93376	17.4619	low risk
TCGA-GU-AATP	BLCA	0	1003	1	596	74	MALE	WHITE	Stage IV	Muscle invasive urothelial carcinoma (pT2 or above)	High Grade	Alive	WITH TUMOR	5.09088	1.58019	5.4056	3.20493	5.22576	2.692	23.2344	high risk
TCGA-GU-AATQ	BLCA	1	213	1	213	68	MALE	WHITE	Stage III	Muscle invasive urothelial carcinoma (pT2 or above)	High Grade	Dead	WITH TUMOR	7.47335	2.77011	2.14165	0.569138	5.81695	3.30595	20.0576	high risk
TCGA-GV-A3JV	BLCA	1	434	1	134	66	MALE	WHITE	Stage IV	Muscle invasive urothelial carcinoma (pT2 or above)	High Grade	Dead	WITH TUMOR	5.97019	2.83097	1.75098	0.660637	5.04208	3.38956	15.6761	low risk
TCGA-GV-A3JW	BLCA	0	649	1	271	74	MALE	WHITE	Stage II	Muscle invasive urothelial carcinoma (pT2 or above)	High Grade	Alive	WITH TUMOR	6.27496	1.81429	2.4949	3.85212	5.41245	1.84012	18.7637	high risk
TCGA-GV-A3JX	BLCA	0	581	0	581	59	MALE	WHITE	Stage III	Muscle invasive urothelial carcinoma (pT2 or above)	High Grade	Alive	TUMOR FREE	6.86623	3.90135	0.396654	3.73511	6.07674	3.13916	18.4418	low risk
TCGA-GV-A3JZ	BLCA	0	603	0	603	55	MALE	WHITE	Stage IV	Muscle invasive urothelial carcinoma (pT2 or above)	High Grade	Alive	WITH TUMOR	6.26038	2.03235	1.48877	2.87918	6.38148	3.33342	14.7611	low risk
TCGA-GV-A3QF	BLCA	0	617	0	617	79	MALE	WHITE	Stage IV	Muscle invasive urothelial carcinoma (pT2 or above)	High Grade	Dead	TUMOR FREE	6.14482	1.49383	1.53652	3.46423	5.41908	1.77393	18.8721	high risk
TCGA-GV-A3QH	BLCA	0	258	1	125	67	MALE	WHITE	Stage II	Muscle invasive urothelial carcinoma (pT2 or above)	High Grade	Dead	TUMOR FREE	6.75652	3.09679	0.104608	0.38246	5.71575	1.17458	22.3979	high risk
TCGA-GV-A3QI	BLCA	0	1110	1	768	47	MALE	WHITE	Stage III	Muscle invasive urothelial carcinoma (pT2 or above)	High Grade	Alive	WITH TUMOR	7.04806	6.16785	0.136285	0.444703	4.91976	2.29035	14.0355	low risk
TCGA-GV-A3QK	BLCA	0	832	0	832	56	FEMALE	WHITE	Stage IV	Muscle invasive urothelial carcinoma (pT2 or above)	High Grade	Alive	WITH TUMOR	5.6948	1.74549	0.528193	2.43736	3.9632	2.63646	22.9448	high risk
TCGA-GV-A40E	BLCA	1	261	1	219	75	MALE	WHITE	Stage II	Muscle invasive urothelial carcinoma (pT2 or above)	High Grade	Dead	WITH TUMOR	6.89806	4.01914	3.35296	2.54554	6.0971	3.5039	14.0256	low risk
TCGA-GV-A40G	BLCA	0	580	0	580	77	MALE	WHITE	Stage II	Muscle invasive urothelial carcinoma (pT2 or above)	High Grade	Alive	TUMOR FREE	5.94431	1.62927	0.115987	3.66845	5.63547	2.37911	14.4088	low risk
TCGA-GV-A6ZA	BLCA	0	691	0	691	54	MALE	WHITE	Stage II	Muscle invasive urothelial carcinoma (pT2 or above)	High Grade	Alive	TUMOR FREE	5.94446	2.52639	0.316898	3.08794	5.26514	1.49876	9.98927	low risk
TCGA-H4-A2HO	BLCA	0	46	0	46	53	MALE	WHITE	Stage III	Muscle invasive urothelial carcinoma (pT2 or above)	High Grade	Alive	TUMOR FREE	4.06814	0.339938	0.126324	2.48961	4.25065	2.31091	18.171	low risk
TCGA-H4-A2HQ	BLCA	0	590	1	318	64	FEMALE	BLACK OR AFRICAN AMERICAN	Stage IV	Muscle invasive urothelial carcinoma (pT2 or above)	High Grade	Alive	WITH TUMOR	6.42395	3.61839	1.16799	2.23877	5.92604	1.34522	20.4317	high risk
TCGA-HQ-A2OE	BLCA	0	1174	0	1174	69	MALE	[Not Evaluated]	[Not Available]	Muscle invasive urothelial carcinoma (pT2 or above)	[Unknown]	Alive	#N/A	7.7454	3.0999	0.419481	1.83445	5.39371	2.93418	19.9168	high risk
TCGA-HQ-A2OF	BLCA	0	1947	1	907	52	FEMALE	[Not Evaluated]	Stage III	Muscle invasive urothelial carcinoma (pT2 or above)	High Grade	Alive	TUMOR FREE	7.96996	3.2148	0.846581	3.62831	5.00649	3.91918	23.5272	high risk
TCGA-HQ-A5ND	BLCA	1	274	1	84	78	MALE	[Not Evaluated]	Stage IV	Muscle invasive urothelial carcinoma (pT2 or above)	High Grade	Dead	WITH TUMOR	7.43243	4.01643	0.962919	0.655716	6.37223	3.01661	23.6606	high risk
TCGA-HQ-A5NE	BLCA	1	370	1	211	57	MALE	[Not Evaluated]	Stage III	Muscle invasive urothelial carcinoma (pT2 or above)	High Grade	Dead	WITH TUMOR	6.76418	3.60989	3.73301	2.76045	6.46283	4.37389	21.239	high risk
TCGA-K4-A3WS	BLCA	0	761	0	761	66	MALE	WHITE	Stage III	Muscle invasive urothelial carcinoma (pT2 or above)	High Grade	Alive	TUMOR FREE	6.52511	1.33554	6.41841	3.16207	5.70471	3.32538	14.3006	low risk
TCGA-K4-A3WU	BLCA	0	105	0	105	87	MALE	WHITE	Stage III	Muscle invasive urothelial carcinoma (pT2 or above)	High Grade	Alive	TUMOR FREE	5.82854	1.05202	0.723714	3.55328	5.52933	2.85119	20.3399	high risk
TCGA-K4-A3WV	BLCA	0	646	0	646	77	FEMALE	WHITE	Stage II	Muscle invasive urothelial carcinoma (pT2 or above)	High Grade	Alive	TUMOR FREE	6.7309	3.34159	2.81388	3.81229	6.03751	3.58589	20.7128	high risk
TCGA-K4-A4AB	BLCA	0	84	0	84	76	MALE	WHITE	Stage III	Muscle invasive urothelial carcinoma (pT2 or above)	High Grade	Alive	#N/A	6.43822	0.978995	4.07899	1.56665	5.76922	3.43077	20.5168	high risk
TCGA-K4-A4AC	BLCA	1	278	1	170	83	MALE	WHITE	Stage II	Muscle invasive urothelial carcinoma (pT2 or above)	High Grade	Dead	WITH TUMOR	6.52572	2.33644	1.12437	1.07066	6.0096	3.51804	24.1713	high risk
TCGA-K4-A54R	BLCA	0	842	0	842	59	MALE	WHITE	Stage II	Muscle invasive urothelial carcinoma (pT2 or above)	High Grade	Alive	TUMOR FREE	7.41661	2.81785	6.94536	3.22884	6.44874	2.51628	24.3421	high risk
TCGA-K4-A5RH	BLCA	0	276	1	196	69	MALE	WHITE	Stage III	Muscle invasive urothelial carcinoma (pT2 or above)	High Grade	Alive	WITH TUMOR	7.25313	4.25401	2.37529	2.74613	6.21266	5.114	22.4651	high risk
TCGA-K4-A5RI	BLCA	1	356	1	236	67	FEMALE	WHITE	Stage III	Muscle invasive urothelial carcinoma (pT2 or above)	High Grade	Dead	WITH TUMOR	7.06718	2.82961	3.12273	0.648807	5.76896	2.36875	18.6051	low risk
TCGA-K4-A5RJ	BLCA	0	539	0	539	75	MALE	WHITE	Stage II	Muscle invasive urothelial carcinoma (pT2 or above)	High Grade	Alive	TUMOR FREE	6.88502	2.41747	1.79117	1.85936	6.48723	0.76415	18.2567	low risk
TCGA-K4-A6FZ	BLCA	0	55	0	55	75	FEMALE	WHITE	Stage III	Muscle invasive urothelial carcinoma (pT2 or above)	High Grade	Alive	TUMOR FREE	6.86689	2.64325	0.216139	3.06185	5.51137	3.79654	16.6801	low risk
TCGA-K4-A6MB	BLCA	0	469	0	469	64	MALE	WHITE	Stage IV	Muscle invasive urothelial carcinoma (pT2 or above)	High Grade	Alive	TUMOR FREE	6.42002	2.41829	2.43542	4.27478	5.44097	2.56203	18.3364	low risk
TCGA-K4-A83P	BLCA	0	495	1	70	77	MALE	WHITE	Stage IV	Muscle invasive urothelial carcinoma (pT2 or above)	[Unknown]	Alive	WITH TUMOR	6.2024	0.865621	3.24136	3.2369	5.44322	4.26197	17.0181	low risk
TCGA-K4-AAQO	BLCA	0	359	0	359	56	MALE	WHITE	Stage III	Muscle invasive urothelial carcinoma (pT2 or above)	High Grade	Alive	#N/A	6.11726	1.42614	1.2336	3.42163	6.96276	2.87531	12.3038	low risk
TCGA-KQ-A41N	BLCA	0	1604	0	1604	73	MALE	BLACK OR AFRICAN AMERICAN	Stage III	Muscle invasive urothelial carcinoma (pT2 or above)	High Grade	Alive	TUMOR FREE	4.66989	1.13869	0.97606	2.47887	4.5783	1.99979	10.4214	low risk
TCGA-KQ-A41O	BLCA	0	1538	0	1538	84	MALE	[Unknown]	Stage IV	Muscle invasive urothelial carcinoma (pT2 or above)	High Grade	Alive	TUMOR FREE	4.5067	2.07757	0.118277	2.97836	4.80732	0.444739	16.4209	low risk
TCGA-KQ-A41P	BLCA	0	1094	1	178	76	MALE	WHITE	Stage IV	Muscle invasive urothelial carcinoma (pT2 or above)	High Grade	Alive	WITH TUMOR	5.44459	0.959112	2.8363	0.92865	4.9935	1.62595	18.3705	low risk
TCGA-KQ-A41Q	BLCA	0	1429	1	1314	89	MALE	WHITE	Stage III	Muscle invasive urothelial carcinoma (pT2 or above)	High Grade	Alive	#N/A	5.6937	2.39013	2.99985	2.12811	5.99645	2.06528	9.46294	low risk
TCGA-KQ-A41R	BLCA	0	1350	0	1350	80	FEMALE	WHITE	Stage II	Muscle invasive urothelial carcinoma (pT2 or above)	High Grade	Alive	TUMOR FREE	3.69163	0.559892	0.832467	2.68003	4.70371	1.28031	16.594	low risk
TCGA-KQ-A41S	BLCA	0	35	0	35	87	FEMALE	WHITE	Stage III	Muscle invasive urothelial carcinoma (pT2 or above)	High Grade	Alive	TUMOR FREE	5.78774	1.95194	0.431565	2.63631	5.16307	4.03823	20.666	high risk
TCGA-LC-A66R	BLCA	0	466	0	466	78	MALE	WHITE	Stage IV	Muscle invasive urothelial carcinoma (pT2 or above)	High Grade	Alive	TUMOR FREE	7.12559	4.09564	1.1126	2.66241	5.2035	3.64207	18.1865	low risk
TCGA-LT-A5Z6	BLCA	0	474	0	474	56	MALE	WHITE	Stage II	Muscle invasive urothelial carcinoma (pT2 or above)	High Grade	Alive	TUMOR FREE	6.35353	4.0663	0.323492	3.31947	4.98603	3.84022	11.7842	low risk
TCGA-LT-A8JT	BLCA	0	641	0	641	69	FEMALE	WHITE	Stage II	Muscle invasive urothelial carcinoma (pT2 or above)	High Grade	Alive	TUMOR FREE	5.88016	1.4418	0.254498	3.53302	4.76454	0.949921	16.2219	low risk
TCGA-MV-A51V	BLCA	0	410	0	410	75	MALE	WHITE	Stage III	Muscle invasive urothelial carcinoma (pT2 or above)	High Grade	Alive	TUMOR FREE	5.37404	1.86085	0.299515	2.61169	5.67493	3.92768	20.7709	high risk
TCGA-PQ-A6FI	BLCA	0	372	0	372	70	MALE	WHITE	Stage II	Muscle invasive urothelial carcinoma (pT2 or above)	High Grade	Alive	TUMOR FREE	7.31541	3.75411	1.93066	2.50061	4.94221	3.1942	20.2693	high risk
TCGA-PQ-A6FN	BLCA	0	507	0	507	78	FEMALE	WHITE	Stage III	Muscle invasive urothelial carcinoma (pT2 or above)	High Grade	Alive	#N/A	6.52172	1.78738	2.56949	2.2912	6.30905	3.59391	21.739	high risk
TCGA-R3-A69X	BLCA	0	433	0	433	70	MALE	WHITE	Stage III	Muscle invasive urothelial carcinoma (pT2 or above)	High Grade	Alive	TUMOR FREE	6.65886	2.93497	2.84512	1.75945	5.87266	3.4464	14.7409	low risk
TCGA-S5-A6DX	BLCA	1	56	1	56	83	MALE	WHITE	Stage IV	Muscle invasive urothelial carcinoma (pT2 or above)	High Grade	Dead	WITH TUMOR	4.77923	0.425592	0.941376	1.8497	6.66536	2.30249	13.6389	low risk
TCGA-S5-AA26	BLCA	0	503	0	503	46	MALE	BLACK OR AFRICAN AMERICAN	Stage III	Muscle invasive urothelial carcinoma (pT2 or above)	High Grade	Alive	TUMOR FREE	4.82067	3.62623	1.13506	3.39262	4.98306	1.24211	17.9395	low risk
TCGA-SY-A9G0	BLCA	0	1008	0	1008	82	MALE	WHITE	Stage IV	Muscle invasive urothelial carcinoma (pT2 or above)	High Grade	Dead	TUMOR FREE	5.9459	0.440569	4.08328	3.21094	5.28004	4.06297	22.0994	high risk
TCGA-SY-A9G5	BLCA	0	1186	0	1186	66	MALE	WHITE	Stage III	Muscle invasive urothelial carcinoma (pT2 or above)	High Grade	Alive	TUMOR FREE	6.30913	2.13664	6.4131	3.08353	5.95062	3.44515	19.4656	high risk
TCGA-UY-A78L	BLCA	0	1127	1	355	62	MALE	WHITE	Stage IV	Muscle invasive urothelial carcinoma (pT2 or above)	High Grade	Alive	WITH TUMOR	6.02165	2.14831	4.84631	3.04549	6.42259	1.95402	20.5371	high risk
TCGA-UY-A78M	BLCA	1	690	1	690	81	FEMALE	ASIAN	Stage IV	Muscle invasive urothelial carcinoma (pT2 or above)	High Grade	Dead	WITH TUMOR	6.36142	1.01625	4.56435	1.36806	6.25775	2.22422	20.6226	high risk
TCGA-UY-A78N	BLCA	1	2641	1	2472	80	MALE	WHITE	Stage IV	Muscle invasive urothelial carcinoma (pT2 or above)	High Grade	Dead	WITH TUMOR	7.08183	3.99646	3.3561	3.63017	6.38985	1.74134	14.0712	low risk
TCGA-UY-A78O	BLCA	0	2312	0	2312	75	FEMALE	WHITE	Stage II	Muscle invasive urothelial carcinoma (pT2 or above)	High Grade	Alive	TUMOR FREE	5.99719	1.38892	0.763653	2.90144	4.96848	1.87076	20.5134	high risk
TCGA-UY-A78P	BLCA	0	2380	0	2380	78	FEMALE	WHITE	Stage II	Muscle invasive urothelial carcinoma (pT2 or above)	High Grade	Alive	TUMOR FREE	6.13838	2.6414	3.24171	2.33441	5.50974	3.87621	19.417	high risk
TCGA-UY-A8OB	BLCA	0	2109	0	2109	63	MALE	WHITE	Stage IV	Muscle invasive urothelial carcinoma (pT2 or above)	High Grade	Alive	TUMOR FREE	7.0625	2.94075	1.57968	3.15147	6.24458	2.64736	22.875	high risk
TCGA-UY-A8OC	BLCA	1	92	1	32	90	MALE	WHITE	Stage IV	Muscle invasive urothelial carcinoma (pT2 or above)	High Grade	Dead	WITH TUMOR	6.57914	3.28106	5.10316	2.36669	6.23829	2.80287	16.5384	low risk
TCGA-UY-A8OD	BLCA	0	3432	0	3432	68	FEMALE	BLACK OR AFRICAN AMERICAN	Stage II	Muscle invasive urothelial carcinoma (pT2 or above)	High Grade	Alive	TUMOR FREE	5.18996	0.874221	4.24807	2.27772	5.0127	2.44988	13.5848	low risk
TCGA-UY-A9PA	BLCA	0	1072	0	1072	48	MALE	WHITE	Stage III	Muscle invasive urothelial carcinoma (pT2 or above)	High Grade	Alive	TUMOR FREE	5.6721	2.03326	0	3.27172	4.86145	2.3825	22.0065	high risk
TCGA-UY-A9PB	BLCA	0	899	0	899	49	MALE	WHITE	Stage III	Muscle invasive urothelial carcinoma (pT2 or above)	High Grade	Alive	TUMOR FREE	6.77739	2.90616	6.02525	3.10184	6.03516	2.19279	17.4063	low risk
TCGA-UY-A9PD	BLCA	0	542	0	542	80	MALE	WHITE	Stage III	Muscle invasive urothelial carcinoma (pT2 or above)	High Grade	Alive	TUMOR FREE	6.35072	1.63342	3.8615	4.2718	6.03993	2.36236	18.0401	low risk
TCGA-UY-A9PE	BLCA	0	189	1	473	86	MALE	WHITE	Stage IV	Muscle invasive urothelial carcinoma (pT2 or above)	High Grade	Alive	WITH TUMOR	6.66021	0.911513	3.3231	1.70399	5.64715	1.32327	14.3905	low risk
TCGA-UY-A9PF	BLCA	0	117	0	117	77	MALE	WHITE	Stage IV	Muscle invasive urothelial carcinoma (pT2 or above)	High Grade	Alive	TUMOR FREE	5.54694	0.966516	1.55598	2.6874	3.92283	3.40434	16.9019	low risk
TCGA-UY-A9PH	BLCA	0	1561	0	1561	73	MALE	WHITE	Stage II	Muscle invasive urothelial carcinoma (pT2 or above)	High Grade	Alive	TUMOR FREE	5.44776	1.52925	1.55964	2.87707	6.21633	3.52534	19.0935	high risk
TCGA-XF-A8HB	BLCA	0	1370	0	1370	50	FEMALE	[Unknown]	Stage II	Muscle invasive urothelial carcinoma (pT2 or above)	High Grade	Alive	TUMOR FREE	7.16084	3.53274	0.188909	3.61126	6.07118	3.4398	18.491	low risk
TCGA-XF-A8HD	BLCA	0	2964	0	2964	77	MALE	WHITE	Stage III	Muscle invasive urothelial carcinoma (pT2 or above)	High Grade	Alive	TUMOR FREE	6.08855	3.28617	3.47832	2.86715	5.64757	1.49894	20.8207	high risk
TCGA-XF-A8HE	BLCA	0	3817	0	3817	47	MALE	WHITE	Stage III	Muscle invasive urothelial carcinoma (pT2 or above)	High Grade	Alive	TUMOR FREE	6.48019	3.56311	4.07629	3.0452	5.24159	3.14721	14.9171	low risk
TCGA-XF-A8HF	BLCA	0	2954	0	2954	80	MALE	WHITE	Stage III	Muscle invasive urothelial carcinoma (pT2 or above)	High Grade	Dead	TUMOR FREE	5.52549	1.00134	2.89247	2.69843	5.31851	1.45376	13.4758	low risk
TCGA-XF-A8HG	BLCA	1	467	1	398	69	MALE	WHITE	Stage III	Muscle invasive urothelial carcinoma (pT2 or above)	High Grade	Dead	WITH TUMOR	5.43988	1.01303	0.515268	1.25112	5.45053	0.392329	15.7491	low risk
TCGA-XF-A8HH	BLCA	1	57	1	57	61	FEMALE	WHITE	Stage IV	Muscle invasive urothelial carcinoma (pT2 or above)	High Grade	Dead	WITH TUMOR	5.45063	0.940767	4.40903	3.40121	5.45313	1.82794	13.8355	low risk
TCGA-XF-A8HI	BLCA	1	544	1	468	57	FEMALE	WHITE	Stage IV	Muscle invasive urothelial carcinoma (pT2 or above)	High Grade	Dead	WITH TUMOR	5.67959	2.36203	0.0975864	3.3149	4.31028	2.82886	12.1198	low risk
TCGA-XF-A9SH	BLCA	1	1971	1	547	65	FEMALE	ASIAN	Stage II	Muscle invasive urothelial carcinoma (pT2 or above)	High Grade	Dead	WITH TUMOR	4.64012	1.59492	0.517526	2.57639	4.61521	1.87464	22.5643	high risk
TCGA-XF-A9SI	BLCA	0	2423	0	2423	73	FEMALE	ASIAN	Stage II	Muscle invasive urothelial carcinoma (pT2 or above)	High Grade	Alive	TUMOR FREE	7.33057	2.91924	3.08984	1.34646	5.88274	2.6624	19.0764	high risk
TCGA-XF-A9SJ	BLCA	1	98	1	98	83	MALE	WHITE	Stage IV	Muscle invasive urothelial carcinoma (pT2 or above)	High Grade	Dead	WITH TUMOR	5.97144	1.89214	3.76819	2.21931	6.29667	2.01042	18.8058	high risk
TCGA-XF-A9SK	BLCA	1	486	1	382	65	MALE	WHITE	Stage IV	Muscle invasive urothelial carcinoma (pT2 or above)	High Grade	Dead	WITH TUMOR	6.07461	0.85029	6.81764	4.35919	6.50601	2.10506	17.7685	low risk
TCGA-XF-A9SL	BLCA	0	2020	0	2020	69	MALE	WHITE	Stage IV	Muscle invasive urothelial carcinoma (pT2 or above)	High Grade	Dead	TUMOR FREE	6.23515	1.35425	1.2989	2.63459	5.27149	4.3171	22.2607	high risk
TCGA-XF-A9SM	BLCA	0	1048	0	1048	76	MALE	WHITE	Stage III	Muscle invasive urothelial carcinoma (pT2 or above)	High Grade	Alive	TUMOR FREE	7.20734	3.50813	5.18083	3.50343	5.55724	2.86353	16.7111	low risk
TCGA-XF-A9SP	BLCA	1	454	1	310	59	MALE	WHITE	Stage III	Muscle invasive urothelial carcinoma (pT2 or above)	High Grade	Dead	WITH TUMOR	6.23618	0.612642	4.08066	4.08969	5.68037	2.76021	18.5618	low risk
TCGA-XF-A9SU	BLCA	1	182	1	103	74	FEMALE	WHITE	Stage IV	Muscle invasive urothelial carcinoma (pT2 or above)	High Grade	Dead	WITH TUMOR	6.22503	1.28462	3.03268	2.338	5.90687	2.81322	19.33	high risk
TCGA-XF-A9SV	BLCA	1	388	1	237	82	MALE	WHITE	Stage IV	Muscle invasive urothelial carcinoma (pT2 or above)	High Grade	Dead	WITH TUMOR	6.42346	2.35217	5.71383	3.35282	5.28945	1.75753	17.6326	low risk
TCGA-XF-A9SW	BLCA	1	362	1	362	85	MALE	WHITE	Stage IV	Muscle invasive urothelial carcinoma (pT2 or above)	High Grade	Dead	WITH TUMOR	5.83285	1.58549	4.19776	3.39763	4.36911	3.83785	21.8873	high risk
TCGA-XF-A9SX	BLCA	1	719	1	475	63	FEMALE	WHITE	Stage IV	Muscle invasive urothelial carcinoma (pT2 or above)	High Grade	Dead	WITH TUMOR	6.90021	2.60209	6.06927	3.11182	5.91186	2.27352	26.3189	high risk
TCGA-XF-A9SY	BLCA	0	640	1	168	60	FEMALE	WHITE	Stage IV	Muscle invasive urothelial carcinoma (pT2 or above)	High Grade	Alive	WITH TUMOR	7.04149	4.24234	4.91313	0.712165	6.06653	3.30311	23.1846	high risk
TCGA-XF-A9SZ	BLCA	1	859	1	854	79	MALE	WHITE	Stage IV	Muscle invasive urothelial carcinoma (pT2 or above)	High Grade	Dead	WITH TUMOR	6.86311	1.61974	6.09605	2.17061	6.6376	2.83821	20.558	high risk
TCGA-XF-A9T0	BLCA	0	799	0	799	68	MALE	WHITE	Stage III	Muscle invasive urothelial carcinoma (pT2 or above)	High Grade	Alive	TUMOR FREE	6.27356	1.66551	4.10007	1.35362	5.84898	2.53865	19.4544	high risk
TCGA-XF-A9T3	BLCA	0	68	0	68	69	FEMALE	WHITE	Stage IV	Muscle invasive urothelial carcinoma (pT2 or above)	High Grade	Alive	TUMOR FREE	6.65124	2.95988	3.76362	3.58327	5.5364	2.61026	20.053	high risk
TCGA-XF-A9T4	BLCA	1	495	1	182	48	MALE	WHITE	Stage IV	Muscle invasive urothelial carcinoma (pT2 or above)	High Grade	Dead	WITH TUMOR	6.65248	4.46098	0.497916	3.19173	5.63401	4.01896	19.1558	high risk
TCGA-XF-A9T5	BLCA	0	2027	1	664	78	FEMALE	WHITE	Stage IV	Muscle invasive urothelial carcinoma (pT2 or above)	High Grade	Alive	TUMOR FREE	6.41117	2.23182	3.64298	2.17368	4.95643	2.50756	19.5774	high risk
TCGA-XF-A9T6	BLCA	0	64	0	64	88	FEMALE	WHITE	Stage III	Muscle invasive urothelial carcinoma (pT2 or above)	High Grade	Alive	#N/A	7.53611	1.88606	1.4729	2.27558	4.86113	3.63335	20.7525	high risk
TCGA-XF-AAME	BLCA	1	2828	1	1651	64	FEMALE	WHITE	Stage II	Muscle invasive urothelial carcinoma (pT2 or above)	High Grade	Dead	WITH TUMOR	6.6173	2.10809	2.26713	2.79541	5.62698	5.11687	22.0937	high risk
TCGA-XF-AAMG	BLCA	0	3364	0	3364	49	MALE	WHITE	Stage III	Muscle invasive urothelial carcinoma (pT2 or above)	High Grade	Alive	TUMOR FREE	6.58188	3.19186	3.23452	1.1009	5.81855	2.70123	17.5363	low risk
TCGA-XF-AAMH	BLCA	1	344	1	313	80	MALE	WHITE	Stage IV	Muscle invasive urothelial carcinoma (pT2 or above)	High Grade	Dead	WITH TUMOR	6.56708	1.11705	0.387022	1.81499	6.47205	2.50764	21.9719	high risk
TCGA-XF-AAMJ	BLCA	0	1670	0	1670	70	MALE	ASIAN	Stage III	Muscle invasive urothelial carcinoma (pT2 or above)	High Grade	Dead	TUMOR FREE	6.26653	1.00222	7.60711	3.06857	5.43304	3.94803	16.6564	low risk
TCGA-XF-AAML	BLCA	0	232	0	232	75	MALE	WHITE	Stage II	Muscle invasive urothelial carcinoma (pT2 or above)	High Grade	Dead	TUMOR FREE	7.14573	2.80896	0.219191	2.61011	5.40911	1.19874	19.5756	high risk
TCGA-XF-AAMQ	BLCA	0	2177	0	2177	59	FEMALE	WHITE	Stage II	Muscle invasive urothelial carcinoma (pT2 or above)	High Grade	Alive	TUMOR FREE	6.96994	3.15253	0.0991331	1.96611	5.67748	3.27418	17.3446	low risk
TCGA-XF-AAMR	BLCA	0	2790	0	2790	48	MALE	WHITE	Stage III	Muscle invasive urothelial carcinoma (pT2 or above)	High Grade	Alive	TUMOR FREE	6.72009	2.40496	1.69753	3.78763	5.07438	3.27357	23.3693	high risk
TCGA-XF-AAMT	BLCA	1	90	1	90	75	FEMALE	WHITE	Stage IV	Muscle invasive urothelial carcinoma (pT2 or above)	High Grade	Dead	WITH TUMOR	7.06187	2.83422	6.07763	3.5485	5.75561	3.95554	22.7235	high risk
TCGA-XF-AAMW	BLCA	1	253	1	253	79	FEMALE	WHITE	Stage IV	Muscle invasive urothelial carcinoma (pT2 or above)	High Grade	Dead	WITH TUMOR	6.38115	4.69662	1.11145	1.22382	6.20736	3.74323	19.7976	high risk
TCGA-XF-AAMX	BLCA	0	206	0	206	87	FEMALE	BLACK OR AFRICAN AMERICAN	Stage III	Muscle invasive urothelial carcinoma (pT2 or above)	High Grade	Dead	TUMOR FREE	7.34223	2.59933	3.30141	4.09815	5.82362	2.94269	20.5498	high risk
TCGA-XF-AAMY	BLCA	0	3011	1	637	78	MALE	WHITE	Stage III	Muscle invasive urothelial carcinoma (pT2 or above)	High Grade	Alive	TUMOR FREE	7.91936	1.8679	4.97984	3.36518	4.81885	2.36217	18.7944	high risk
TCGA-XF-AAMZ	BLCA	1	1348	1	1344	81	FEMALE	WHITE	Stage IV	Muscle invasive urothelial carcinoma (pT2 or above)	High Grade	Dead	WITH TUMOR	7.76992	2.76797	0.204516	2.98668	6.18642	2.16208	18.1351	low risk
TCGA-XF-AAN0	BLCA	1	1718	1	603	68	MALE	WHITE	Stage IV	Muscle invasive urothelial carcinoma (pT2 or above)	High Grade	Dead	WITH TUMOR	5.34546	2.48061	2.35772	3.43767	5.44732	4.73856	14.9143	low risk
TCGA-XF-AAN1	BLCA	1	941	1	650	75	FEMALE	[Unknown]	Stage III	Muscle invasive urothelial carcinoma (pT2 or above)	High Grade	Dead	WITH TUMOR	6.64699	1.67963	0.395141	3.41896	4.8685	2.46911	20.1173	high risk
TCGA-XF-AAN2	BLCA	0	1869	0	1869	73	MALE	WHITE	Stage II	Muscle invasive urothelial carcinoma (pT2 or above)	High Grade	Dead	TUMOR FREE	6.50704	2.98142	3.68561	3.41015	5.05023	3.84433	20.9786	high risk
TCGA-XF-AAN3	BLCA	0	2625	0	2625	76	MALE	WHITE	Stage IV	Muscle invasive urothelial carcinoma (pT2 or above)	High Grade	Alive	TUMOR FREE	6.56884	0.790692	5.8686	0.813088	4.97462	2.16989	16.6881	low risk
TCGA-XF-AAN4	BLCA	0	823	0	823	77	FEMALE	WHITE	Stage III	Muscle invasive urothelial carcinoma (pT2 or above)	High Grade	Dead	TUMOR FREE	6.14766	2.14784	1.21503	3.44818	4.89593	3.90092	20.6158	high risk
TCGA-XF-AAN5	BLCA	0	2293	0	2293	61	FEMALE	WHITE	Stage III	Muscle invasive urothelial carcinoma (pT2 or above)	High Grade	Alive	TUMOR FREE	6.45771	3.3721	2.70584	0.629727	4.9032	2.03862	20.9565	high risk
TCGA-XF-AAN7	BLCA	1	565	1	321	60	MALE	WHITE	Stage IV	Muscle invasive urothelial carcinoma (pT2 or above)	High Grade	Dead	WITH TUMOR	8.11435	5.0094	0.231444	4.13865	6.27931	2.87773	16.8799	low risk
TCGA-YC-A89H	BLCA	0	573	0	573	78	FEMALE	WHITE	Stage II	Muscle invasive urothelial carcinoma (pT2 or above)	High Grade	Alive	TUMOR FREE	5.87305	2.04615	3.27511	3.24411	5.79275	1.76565	18.8093	high risk
TCGA-YC-A8S6	BLCA	0	293	0	293	71	MALE	WHITE	Stage II	Muscle invasive urothelial carcinoma (pT2 or above)	High Grade	Alive	TUMOR FREE	6.03525	2.25224	0.634603	2.84231	5.09612	5.78348	21.3684	high risk
TCGA-YC-A9TC	BLCA	1	20	1	20	71	MALE	WHITE	Stage IV	Muscle invasive urothelial carcinoma (pT2 or above)	High Grade	Dead	WITH TUMOR	6.84229	1.73409	1.34668	0.197502	6.07972	3.30392	15.1064	low risk
TCGA-YF-AA3L	BLCA	0	364	0	364	47	FEMALE	[Unknown]	Stage II	Muscle invasive urothelial carcinoma (pT2 or above)	High Grade	Alive	TUMOR FREE	6.54367	1.38855	0.243225	2.51244	5.89907	1.22605	18.6603	high risk
TCGA-YF-AA3M	BLCA	0	415	1	381	57	MALE	[Unknown]	Stage II	Muscle invasive urothelial carcinoma (pT2 or above)	High Grade	Alive	WITH TUMOR	7.18889	4.28163	0.502084	3.19551	5.94546	1.66048	10.9361	low risk
TCGA-ZF-A9R0	BLCA	1	680	1	559	82	MALE	WHITE	Stage III	Muscle invasive urothelial carcinoma (pT2 or above)	High Grade	Dead	WITH TUMOR	4.51532	0.561126	1.48081	2.86679	5.03791	0.907315	18.1796	low risk
TCGA-ZF-A9R1	BLCA	0	773	1	758	81	MALE	WHITE	Stage IV	Muscle invasive urothelial carcinoma (pT2 or above)	High Grade	Alive	WITH TUMOR	7.21467	3.71322	1.50128	3.36262	5.30826	1.64136	18.6481	low risk
TCGA-ZF-A9R2	BLCA	0	642	0	642	75	MALE	WHITE	Stage II	Muscle invasive urothelial carcinoma (pT2 or above)	High Grade	Alive	TUMOR FREE	7.27128	3.51779	1.04615	3.44804	5.49532	2.5117	16.596	low risk
TCGA-ZF-A9R3	BLCA	1	949	1	917	53	FEMALE	WHITE	Stage II	Muscle invasive urothelial carcinoma (pT2 or above)	High Grade	Dead	WITH TUMOR	6.56062	2.24431	1.60663	3.4661	5.27039	2.42763	12.4615	low risk
TCGA-ZF-A9R4	BLCA	0	921	0	921	83	MALE	WHITE	Stage II	Muscle invasive urothelial carcinoma (pT2 or above)	High Grade	Alive	TUMOR FREE	6.51174	1.178	0.0672906	3.63191	4.80016	1.19382	12.4016	low risk
TCGA-ZF-A9R5	BLCA	0	1090	0	1090	59	MALE	WHITE	Stage III	Muscle invasive urothelial carcinoma (pT2 or above)	High Grade	Alive	TUMOR FREE	5.95188	1.79328	0.161797	3.63201	4.77959	1.31505	13.2026	low risk
TCGA-ZF-A9R7	BLCA	0	665	0	665	76	FEMALE	WHITE	Stage II	Muscle invasive urothelial carcinoma (pT2 or above)	High Grade	Alive	TUMOR FREE	4.63263	2.45082	2.32776	3.53738	5.15927	1.16564	13.6152	low risk
TCGA-ZF-A9R9	BLCA	1	864	1	629	58	MALE	WHITE	Stage IV	Muscle invasive urothelial carcinoma (pT2 or above)	High Grade	Dead	WITH TUMOR	4.68487	0.573645	4.51117	2.98403	3.73163	2.28238	19.0239	high risk
TCGA-ZF-A9RC	BLCA	0	2868	0	2868	77	MALE	WHITE	Stage III	Muscle invasive urothelial carcinoma (pT2 or above)	High Grade	Alive	TUMOR FREE	5.48966	1.63393	5.02546	2.15818	5.72784	2.35548	19.9056	high risk
TCGA-ZF-A9RE	BLCA	1	106	1	106	78	FEMALE	WHITE	Stage II	Muscle invasive urothelial carcinoma (pT2 or above)	High Grade	Dead	WITH TUMOR	6.55082	3.55142	0.739738	3.09088	5.73053	4.47163	17.6761	low risk
TCGA-ZF-A9RF	BLCA	0	1949	1	1565	74	MALE	WHITE	Stage II	Muscle invasive urothelial carcinoma (pT2 or above)	High Grade	Alive	TUMOR FREE	7.06566	2.06542	0	3.06033	5.60322	3.54278	12.5868	low risk
TCGA-ZF-A9RL	BLCA	0	2703	1	1064	61	MALE	WHITE	Stage II	Muscle invasive urothelial carcinoma (pT2 or above)	High Grade	Alive	TUMOR FREE	6.30038	2.19858	0.11727	3.38445	4.69977	0.459334	15.2576	low risk
TCGA-ZF-A9RM	BLCA	0	1455	0	1455	70	MALE	WHITE	Stage II	Muscle invasive urothelial carcinoma (pT2 or above)	High Grade	Alive	TUMOR FREE	7.23325	2.4472	0.430685	3.81463	5.22761	1.27195	23.422	high risk
TCGA-ZF-A9RN	BLCA	1	615	1	516	67	FEMALE	WHITE	Stage III	Muscle invasive urothelial carcinoma (pT2 or above)	High Grade	Dead	WITH TUMOR	7.64696	3.52021	0.776935	0.308408	6.35537	2.86192	21.9093	high risk
TCGA-ZF-AA4N	BLCA	1	88	1	88	74	MALE	WHITE	Stage II	[Not Available]	High Grade	Dead	WITH TUMOR	7.08401	3.14148	0.653825	0.0654753	5.99419	2.69468	23.5277	high risk
TCGA-ZF-AA4R	BLCA	1	1036	1	750	67	MALE	WHITE	Stage IV	Muscle invasive urothelial carcinoma (pT2 or above)	High Grade	Dead	WITH TUMOR	6.88465	2.91812	7.41784	3.49096	6.10949	2.76517	16.9623	low risk
TCGA-ZF-AA4T	BLCA	1	599	1	511	65	MALE	WHITE	Stage IV	Muscle invasive urothelial carcinoma (pT2 or above)	High Grade	Dead	WITH TUMOR	6.74442	2.65473	1.01049	3.60568	6.13386	1.93821	13.4219	low risk
TCGA-ZF-AA4U	BLCA	1	262	1	199	70	MALE	WHITE	Stage III	Muscle invasive urothelial carcinoma (pT2 or above)	High Grade	Dead	WITH TUMOR	5.42101	1.69818	0.737065	3.31676	5.38197	1.81726	18.972	high risk
TCGA-ZF-AA4V	BLCA	0	1806	0	1806	66	MALE	WHITE	Stage III	Muscle invasive urothelial carcinoma (pT2 or above)	High Grade	Alive	TUMOR FREE	6.34334	3.17545	4.97372	3.60131	5.07245	1.8298	18.3235	low risk
TCGA-ZF-AA4W	BLCA	0	1830	1	1679	56	MALE	WHITE	Stage III	Muscle invasive urothelial carcinoma (pT2 or above)	High Grade	Alive	#N/A	6.7545	1.50426	1.95447	3.17183	5.197	4.08323	15.6541	low risk
TCGA-ZF-AA4X	BLCA	0	2044	1	1665	56	MALE	WHITE	Stage II	Muscle invasive urothelial carcinoma (pT2 or above)	High Grade	Alive	WITH TUMOR	6.38073	4.10381	0.0893129	3.42489	5.05374	1.40505	15.3271	low risk
TCGA-ZF-AA51	BLCA	0	1714	0	1714	69	FEMALE	WHITE	Stage II	Muscle invasive urothelial carcinoma (pT2 or above)	High Grade	Alive	TUMOR FREE	5.23104	0.681549	2.74315	3.25217	5.42669	3.22353	24.3465	high risk
TCGA-ZF-AA53	BLCA	0	1761	0	1761	60	MALE	WHITE	Stage II	Muscle invasive urothelial carcinoma (pT2 or above)	High Grade	Alive	TUMOR FREE	7.2733	2.76074	4.33306	2.27766	6.33494	4.2391	20.7077	high risk
TCGA-ZF-AA56	BLCA	1	259	1	248	79	FEMALE	WHITE	Stage III	Muscle invasive urothelial carcinoma (pT2 or above)	High Grade	Dead	WITH TUMOR	6.33753	2.39627	2.0038	1.92992	5.77348	4.35523	22.6823	high risk
TCGA-ZF-AA58	BLCA	0	1649	0	1649	61	FEMALE	WHITE	Stage IV	Muscle invasive urothelial carcinoma (pT2 or above)	High Grade	Alive	TUMOR FREE	6.60814	3.18832	3.03826	2.93348	8.20695	3.03618	19.8393	high risk
TCGA-ZF-AA5H	BLCA	0	897	1	177	60	FEMALE	WHITE	Stage IV	Muscle invasive urothelial carcinoma (pT2 or above)	High Grade	Alive	WITH TUMOR	6.92613	4.31926	3.24819	2.85525	5.07311	1.42306	17.3223	low risk
TCGA-ZF-AA5N	BLCA	1	168	1	168	62	FEMALE	WHITE	Stage IV	Muscle invasive urothelial carcinoma (pT2 or above)	High Grade	Dead	WITH TUMOR	6.18461	1.53797	0	0.620341	5.9049	2.05505	17.3502	low risk
TCGA-ZF-AA5P	BLCA	0	372	0	372	65	MALE	WHITE	Stage IV	Muscle invasive urothelial carcinoma (pT2 or above)	High Grade	Alive	TUMOR FREE	6.30534	0.782691	0.388468	2.55572	5.48085	4.79493

## Sheet: Links
Datas download URL links
GEO	https://www.ncbi.nlm.nih.gov/geo/
TCGA	https://gdc-portal.nci.nih.gov/
TCCA-Clinical	https://www.ncbi.nlm.nih.gov/pmc/articles/PMC6066282/
GEPIA2	(http://gepia2.cancer-pku.cn/)

## Sheet: PCR
Sample Name	Target Name	Cт
SV	GAPDH	16.7121
SV	GAPDH	16.8662
SV	GAPDH	16.5722
5637	GAPDH	16.3503
5637	GAPDH	16.3817
5637	GAPDH	16.4097
T24	GAPDH	15.5768
T24	GAPDH	15.816
T24	GAPDH	15.6099
UC3	GAPDH	14.8789
UC3	GAPDH	14.6866
UC3	GAPDH	15.0428
J82	GAPDH	15.5613
J82	GAPDH	15.8765
J82	GAPDH	15.8853
SV	CDK4	21.8917
SV	CDK4	22.0005
SV	CDK4	21.9843
5637	CDK4	20.8598
5637	CDK4	20.7028
5637	CDK4	20.6852
T24	CDK4	21.4867
T24	CDK4	21.5714
T24	CDK4	21.5065
UC3	CDK4	18.8975
UC3	CDK4	19.0072
UC3	CDK4	18.7653
J82	CDK4	19.6758
J82	CDK4	19.791
J82	CDK4	19.8089
SV	E2F7	22.845
SV	E2F7	22.7309
SV	E2F7	22.8046
5637	E2F7	21.3266
5637	E2F7	21.5008
5637	E2F7	21.436
T24	E2F7	21.2039
T24	E2F7	20.8398
T24	E2F7	21.0982
UC3	E2F7	21.2943
UC3	E2F7	21.1214
UC3	E2F7	21.437
J82	E2F7	19.1999
J82	E2F7	19.4667
J82	E2F7	19.3567
SV	COL11A1	29.5898
SV	COL11A1	29.4969
SV	COL11A1	29.5098
5637	COL11A1	26.4718
5637	COL11A1	26.6698
5637	COL11A1	26.5345
T24	COL11A1	26.2797
T24	COL11A1	26.5157
T24	COL11A1	26.4409
UC3	COL11A1	21.7615
UC3	COL11A1	21.4488
UC3	COL11A1	21.9065
J82	COL11A1	26.209
J82	COL11A1	26.263
J82	COL11A1	26.2387
SV	BDKRB2	27.6012
SV	BDKRB2	27.4382
SV	BDKRB2	27.5568
5637	BDKRB2	24.8669
5637	BDKRB2	24.7162
5637	BDKRB2	24.7746
T24	BDKRB2	29.8943
T24	BDKRB2	29.9251
T24	BDKRB2	29.9023
UC3	BDKRB2	26.8437
UC3	BDKRB2	26.7119
UC3	BDKRB2	26.778
J82	BDKRB2	25.264
J82	BDKRB2	25.0883
J82	BDKRB2	25.1126
SV	ZNF415	28.5989
SV	ZNF415	28.373
SV	ZNF415	28.4987
5637	ZNF415	36.3558
5637	ZNF415	35.9107
5637	ZNF415	36.2399
T24	ZNF415	27.032
T24	ZNF415	27.0481
T24	ZNF415	27.1406
UC3	ZNF415	34.8859
UC3	ZNF415	35.0581
UC3	ZNF415	34.9087
J82	ZNF415	33.9933
J82	ZNF415	34.0761
J82	ZNF415	34.1277
SV	GAPDH	16.5488
SV	GAPDH	16.5056
SV	GAPDH	16.5163
5637	GAPDH	16.9612
5637	GAPDH	16.9404
5637	GAPDH	16.8977
T24	GAPDH	15.944
T24	GAPDH	15.9698
T24	GAPDH	15.9376
UC3	GAPDH	15.5751
UC3	GAPDH	15.295
UC3	GAPDH	15.7808
J82	GAPDH	16.4353
J82	GAPDH	16.296
J82	GAPDH	16.3772
SV	YIF1B	22.2655
SV	YIF1B	22.372
SV	YIF1B	22.3829
5637	YIF1B	21.9127
5637	YIF1B	21.9321
5637	YIF1B	21.7297
T24	YIF1B	24.3148
T24	YIF1B	24.4003
T24	YIF1B	24.447
UC3	YIF1B	21.7203
UC3	YIF1B	21.5236
UC3	YIF1B	21.676
J82	YIF1B	21.4558
J82	YIF1B	21.3417
J82	YIF1B	21.3113
